# Supplementary material for: A systematic review of foraging as lifestyle, livelihood, and landscape management strategy
Source: Ambio. 2025 Aug 14;55(1):1–23. doi: 10.1007/s13280-025-02222-9 (PMC12672997; doi:10.1007/s13280-025-02222-9)
Supplement: Supplementary file 1 — Supplementary file1 (XLSX 3138 KB) [file 13280_2025_2222_MOESM1_ESM.xlsx]

## Sheet: Metadata
Supplementary Material for A systematic review of foraging as lifestyle, livelihood, and landscape management strategy
Authors: Mallika Sardeshpande and Tafadzwanashe Mabhaudhi
Acknowledgements: Wendy Geza assisted with retrieving literature from databases in June 2020 and April 2025
This file lists the literature retrieved from Scopus and Web of Science for a systematic literature review on foraging by humans
The literature search used the string
urban OR peri-urban OR rural (Title) and forag* (Title) or urban OR peri-urban OR rural (Abstract) and forag* (Abstract) or urban OR peri-urban OR rural (Author Keywords) and forag* (Author Keywords)
To minimise overrepresentation of forage crops, studies from animal, crop, and veterinary sciences were excluded from the retrievals on the databases
In June 2020 and November 2022, the inclusion period was for all time; in April 2025, the inclusion period was from 2023 to 2025
Articles thus retrieved were exported to .csv format, downloaded, and coded in MS Excel
Downloaded retrievals were cleaned to remove duplicate and incomplete entries, and to consolidate a full list of unique retrievals (n=4031)
Retrieved articles were first coded for the subject of the article (Human/Animal/Plant/Fungus/Communities/Abiotic)
All articles were also coded for location of study, discipline of study, and clade of the subject
Only articles relevant to humans and the resources foraged by humans were shortlisted for further analysis (n=353)
The Scheme tab provides an overview of the coding scheme used to classify the shortlisted articles
The Shortlist 2022 tab lists the coded shortlist of articles synthesised in the review
The Shortlist 2025 tab lists the coded shortlist of articles synthesised in the review update
The Coded 2022 tab lists unique coded retrievals for all time until November 2022
The Coded 2025 tab lists unique coded retrievals from 2023 to April 2025
The Counts tab tallies the distribution of articles across coding categories (themes, questions, disciplines, clades, databases)

## Sheet: Scheme
	Research question	Discipline code	n	Theme Code: Description	Code	n
		Description
Theoretical framing: Social-Ecological Systems (SES) (Cox et al. 2014)
SES component
Resource Users	Who forages?	Autecology	95	History: Pre-1900s settlements and customs
		Life history, physiology, and interactions of human foragers			History	21
	0.39			Human development: anthropometry up to 30 years of age	Development	3
				Human health: adult phenotypic outcomes	Health	7
				Nutrition: food-related phenotypic outcomes	Nutrition	5
				Population biology: ethological, phenotypic, sociological aspects of forager populations	Population biology	40
				Sociology: psycho-social outcomes of foraging	Sociology	5
				Trophic chains: flow of compounds, energy, organisms in foragers	Trophic chains	14
		Ethology	43	Intrinsic motivations: psychological drivers of foraging
		Individual- or population-level behaviours of human foragers			Motive	25
				Relational ecology: social-ecological drivers of foraging	Relation	10
				Spatial ecology: spatial patterns of foraging	Spatial	8
Resource Units	What is foraged?	Ethnobotany	62		Knowledge	42
		Plant resources foraged by humans			Ethnobiology	20
	0.18	Ethnobiology
		Non-plant resources foraged by humans
Resource System	Why does foraging occur?
	Theoretical framing: Sustainable Livelihoods Framework (SLF) (Serrat et al. 2017)			SLF component
	0.27	Socioeconomics	97	Vulnerability context
		Household- and community-level drivers and implications of foraging			Vulnerability	11
				Natural capital	Natural	38
				Human capital	Human	11
				Social capital	Social	19
				Physical capital	Physical	3
				Financial capital	Financial	15
	Theoretical framing: Landscape Ecology (LE) (Hersperger et al. 2021)			LE component
Ecosystem	Where does foraging occur?	Landscape ecology	34	Landscape configuration (structure)
		Ecological drivers and implications of foraging			Config	13
	0.1			Land use (function)	Use	16
				Land cover change	Change	5
		Hybrid coding	22
Governance system	How does foraging occur?	Landscape ecology		Landscape management	Manag	17
		(see above)
	0.06	Socioeconomics		Institutional and policy context	Institutional	5
		(see above)
			353			353
Discipline codes are primary, mandatory, and used in full. Theme codes are necessarily secondary subsets of discipline codes. Sub-theme codes are tertiary, and independent of discipline and theme codes, to indicate overlaps across themes.

## Sheet: Shortlist 2022
Authors	Title	Year	Source	Abstract	Subject	Discipline	Clade	Remarks	Author Keywords	Document Type	DB	Shortlist	Ecosystem	Theme	Sub-theme	EBMA
Consignado L.S.	The minorities of Bukidnon. Roots and leaves remain the acceptable family planning device.	1981	Population forum : monthly newsletter of the Commission on Population	When the villagers of Kalasugay in Bukidnon (Philippines), who still subsist on planting small plots with rice and root crops and hunting and foraging for food, talk about family planning, they talk about the use of the "kilala" or the "salumaya"--2 of the many leaves and roots they use for fertility, child spacing, or contraception. The use of roots and leaves to this day remains the acceptable …	Human	Ethnobotany	Mammalia			Article	Scopus	Selected	Rural		Health
Aldunate C., Villagrán C., Armesto J.J., Castro V.	Ethnobotany of pre-altiplanic community in the Andes of northern Chile	1983	Economic Botany	The perception of the surrounding environment and use of the flora by the inhabitants of Toconce, a Pre-Altiplanic community in the Andes of northern Chile, were investigated. Six ecological units, which are given the local names of Pampa, Tolar, Medano, Pajonal, Hoyada, and Paniso, are recognized by the people of Toconce on the basis of their different dominant plants, geomorphology and microcli…	Plants	Ethnobotany	Plantae			Article	Scopus	Selected	Rural			Meta
Dwyer P.D., Minnegal M.	Andaman Islanders, Pygmies, and an extension of Horn's model	1985	Human Ecology	Horn's model is generalized to state that the "optimal" pattern of distribution for foragers will correlate with the degree of resource patchiness; in particular (1) where resource attributes are less patchy, the "optimal" distribution for foragers is to be dispersed, and (2) where resource attributes are more patchy, the "optimal" distribution for foragers is to be aggregated. "Optimality" is as…	Human	Landscape ecology	Mammalia		Horn's model; optimal foraging; resource patchiness; settlement pattern	Article	Scopus	Selected	Rural	Use
Agarwal B.	Cold hearths and barren slopes: the wood fuel crisis in the Third World.	1986	Cold hearths and barren slopes: the wood fuel crisis in the Third World.	An analysis of the causes and implications of the woodfuel energy crisis, as well as the efforts made towards, and difficulties encountered in promoting woodfuel innovations, such as improved wood-buring stoves, forestry schemes, and improved charcoal kilns. Emphasizes the absence, in the short run, of viable alternatives to wood as the main source of domestic fuel, highlighting the nature of pri…	Human	Socioeconomics	Mammalia			Article	Scopus	Selected	Rural	Natural	SusResUse
Dolukhanov P.M.	Foragers and farmers in west-Central Asia.	1986	Hunters in transition	The spread of the economy in the Kopet Dagh piedmont occurred in the mid seventh millennium bc as a result of an integration of agricultural traditions originating in the Zagros with the local long standing food collecting traditions (the substitution phase). The social and economic development in the course of the sixth to third millennium bc resulted in the emergence of a network of proto-urban…	Human	Autecology	Mammalia			Article	Scopus	Selected	Rural	History
Bayliss-Smith T.P.	The integrated analysis of seasonal energy deficits: Problems and prospects	1990	European Journal of Clinical Nutrition	The emergence of energy flow studies is reviewed, from their origins in ecosystem research in the 1950s, to their application to agricultured systems suffering from the 'energy crisis' of the 1970s, and the application of Optimal Foraging Theory to small-scale societies. Methodological problems are then discussed, in particular problems of measuring human and draft animal labour, ways of assessin…	Human	Autecology	Mammalia			Conference Paper	Scopus	Selected	Rural	Trophic chains
Draper P., Kranichfeld M.	Coming in from the bush: Settled life by the !Kung and their accommodation to Bantu neighbors	1990	Human Ecology	Fieldwork done in the late 1980s shows that !Kung San are living in settled villages with subsistence based on stock keeping, gardening, government distribution of surplus foods, foraging, and in some cases, employment by neighboring cattle-keeping groups. The !Kung villages differ in the degree of dependence on Bantu neighbors. Four village types are distinguished. The least and most dependent v…	Human	Autecology	Mammalia		!Kung San; Africa; culture change; households; marriage; sedentism	Article	Scopus	Selected	Rural	Population biology	Sociology
Fratkin E., Lyons Johnson P.	Empirical approaches to household organization	1990	Human Ecology	This issue of Human Ecology is devoted to studies of household organization, originally presented at an invited session of the American Anthropological Association annual meetings in New Orleans in 1990. These papers share an empirical orientation and an interest in demographic processes and economic change, particularly in rural and non-Western societies, including !Kung foragers and Herero agro…	Human	Autecology	Mammalia		demography; empirical studies; households	Article	Scopus	Selected	Rural	Sociology
Reid N., Marroquín J., Beyer-Münzel P.	Utilization of shrubs and trees for browse, fuelwood and timber in the Tamaulipan thornscrub, northeastern Mexico	1990	Forest Ecology and Management	The Tamaulipan thornscrub is the subtropical, semi-arid vegetation that covers the Gulf coastal plain of northeastern Mexico. Leguminous trees and shrubs constitute one-third of the diverse woody flora, which is exploited by the rural population for extensive grazing of livestock, fuelwood and timber for fencing and construction. Cutting intensity and extent of browsing damage to 53 woody species…	Plants	Socioeconomics	Plantae			Article	Scopus	Selected	Rural	Natural	SusResUse	Meta
Tracer D.P.	Fertility‐related changes in maternal body composition among the au of Papua New Guinea	1991	American Journal of Physical Anthropology	Evolutionary theory predicts that organisms make trade‐offs between their somatic and reproductive energy budgets. Thus every round of reproduction should result in a concomitant decline in the parents' total energy reserves. Among humans this prediction was corroborated more than 25 years ago when fertility‐related nutritional depletion was reported among mothers in the Highlands of New Guinea (…	Human	Autecology	Mammalia		Adiposity; Lactation; Lean body mass; Melanesia; Nutritional depletion; Reproductive effort	Article	Scopus	Selected	Rural	Population biology	Development
Bailey R.C., Jenike M.R., Ellison P.T., Bentley G.R.	The ecology of birth seasonality among agriculturalists in central africa	1992	Journal of Biosocial Science	The Lese are subsistence farmers living in the Ituri Forest of north east Zaire. They exhibit significant birth seasonality, with lowest frequencies of conception when food production is least, nutritional status is low and ovarian function, as measured by salivary steroid hormone levels, is reduced. Efe pygmy foragers, who live in the same geographical area but are less dependent on cultivated f…	Human	Autecology	Mammalia			Article	Scopus	Selected	Rural	Population biology	Sociology
Jones N.G.B., Smith L.C., O'Connell J.F., Hawkes K., Kamuzora C.L.	Demography of the Hadza, an increasing and high density population of savanna foragers	1992	American Journal of Physical Anthropology	This is a report on the demography of the Hadza, a population of East African hunter‐gatherers. In it, we describe the results of a census, and our estimation of age structure, survivorship, mean age of women at childbearing, number of live children, total population size and density, and rate of change since 1967. We show that relevant measures fit closely the stable population model North 6 cho…	Human	Autecology	Mammalia		Costs of children; Demography; Hunters and gatherers; Sub‐Saharan Africa	Article	Scopus	Selected	Rural	Population biology	Sociology
Kent S.	The current forager controversy: real versus ideal views of hunter- gatherers	1992	Man	The validity of previous portrayals of the Basarwa ("bushmen' or San), and of foragers in general, has been questioned. Some anthropologists claim that the Basarwa can be viewed as foragers with an autonomous culture distinct from that of their agropastoralist neighbours. Others claim that the Basarwa are the same as other rural poor who make up an underclass within the larger agropastoralist soc…	Human	Autecology	Mammalia			Article	Scopus	Selected	Rural	Population biology	Sociology
Dahlin B.H., Dahlin A.	Platforms in the akalche at E1 Mirador, Peten, Guatemala and their implications	1994	Geoarchaeology	Late Preclassic Period platforms were surveyed and test‐excavated in a seasonal swamp or akalche, at the large ancient lowland Maya site of El Mirador in Peten, Guatemala. Pedological, hydrological, and archaeological evidence suggest that the climatic and hydrological regimes were drier than they are today to permit habitation and warrant the investment in labor. Nevertheless, observations of pr…	Human	Autecology	Mammalia			Article	Scopus	Selected	Rural	History
De Jong B.H.J.	An outline of the research and education program of CIES/Consortium	1994	Agroforestry Systems	The CIES/Consortium was created in 1992 for increasing the personnel capability and conducting research in natural resources, sustainable development, and human health in the Chiapas region of Mexico. Research is being conducted in four principal study areas: Highlands of Chiapas, the Lacandon rain forest, Soconusco, and 'El Ocote' Reserve. There are four research departments: Conservation of Nat…	Plants	Socioeconomics	Plantae			Article	Scopus	Selected	Rural	Natural	SusResUse
Fedick S.L.	Indigenous agriculture in the Americas	1995	Journal of Archaeological Research	Significant advances in our understanding of ancient agricultural practices in the Americas have been made in recent years. This review of the literature focuses on studies published between 1987 and early 1994. Issues pertaining to the transition from foraging to farming include the habitability of the American tropics prior to the development of agriculture, theories on plant domestication and …	Human	Autecology	Mammalia		ancient subsistence; New World agriculture; plant domestication	Article	Scopus	Selected	Rural	History
Tracer D.P.	Reproductive and socio-economic correlates of maternal haemoglobin levels in a rural area of Papua New Guinea	1997	Tropical Medicine and International Health	The effects of pregnancy, lactation, and socio-economic status on maternal haemoglobin levels among the Au, a foraging and small-scale horticultural population of Papua New Guinea, are examined. The sample consists of 259 parous women, 41 of whom reside in wage-earning households and 218 of whom reside in households practicing traditional subsistence activities. The haemoglobin level among the to…	Human	Autecology	Mammalia		Haemoglobin; Lactation; Papua New Guinea; Pregnancy	Article	Scopus	Selected	Rural	Population biology	Health
Moore H.M., Fox H.R., Harrouni M.C., El Alami A.	Environmental challenges in the Rif mountains, northern Morocco	1998	Environmental Conservation	The Rif mountains of northern Morocco represent a region of international significance from the standpoint of plant biodiversity with Abies maroccana amongst the endemic species; forest clearance, soil erosion, high rural population density and population growth are serious threats. Legal and illegal exploitation of the remaining natural forest for fuel, timber, forage and cork, produces some los…	Human	Socioeconomics	Mammalia		Biosphere reserve; Cannabis; Deforestation; Land-use; Morocco; Rif mountains; Rural population	Article	Scopus	Selected	Rural	Natural	SusResUse
Tracer D.P., Sturt R.J., Sturt A., Braithwaite L.M.	Two Decade Trends in Birth Weight and Early Childhood Growth in Papua New Guinea	1998	American Journal of Human Biology	At present, little is known about patterns of early growth and development in foraging and small-scale horticultural populations. Moreover, still less is known about secular changes in growth in these populations. Data collected in 1967, 1976, and 1989 are presented for birth weight and subsequent growth to 5 years among Au forager-horticulturalists of Papua New Guinea. Despite the launching of h…	Human	Autecology	Mammalia			Article	Scopus	Selected	Rural	Population biology	Development
Shams N., Ahmed M.	Common and private property linkages in the low-land forest-fishery-farming systems of Cambodia	2000	Journal of Sustainable Agriculture	The majority of the population of north west Cambodia is dependent on subsistence farming-foraging systems. Forests, fishery and farming are the main resource-bases. The self-sustaining peasant-type households draw their food and livelihood from a combination of activities such as farming and hunting-gathering of fish, wildlife and wood materials. This system of utilisation of common and private …	Human	Socioeconomics	Mammalia		Cambodia; Common property; Fishery resources; Forest; Private property; Resources; Subsistence farming	Article	Scopus	Selected	Rural	Natural	Institutional
Ladio, AH; Lozada, M	Nontimber forest product use in two human populations from northwest Patagonia: A quantitative approach	2001	HUMAN ECOLOGY	The ancestral tradition of gathering nontimber products in the Andean forests of Patagonia seems to be on the verge of disappearing. Edible wild plant knowledge and differential patterns of use have been compared in two populations of different economic and cultural backgrounds—a small rural Mapuche community (Rams), and an outlying population (El Frutillar). The first is located in an herbaceous…	Humans	Socioeconomics	Mammalia	2020 retrieval	wild edible plants; cost and benefit trade-offs; suburban and Mapuche populations; Patagonia.	Article	WoS	Selected	Rural	Natural	FNS	Meta
de Albuquerque U.P., Andrade L.H.C.	Traditional botanical knowledge and conservation in an area of caatinga in Pernambuco state, Northeast Brazil [Conhecimento botânico tradicional e conservação em uma área de caatinga no estado de Pernambuco, Nordeste do Brasil]	2002	Acta Botanica Brasilica	In this paper we synthesized information on the traditional botanical knowledge of a rural community in the municipal district of Alagoinha, Pernambuco state, as part of an ethnobotanical project developed in the area. We used a variety of research methods, including floristic surveys in agroforestry systems (homegardens) and in the natural vegetation. People identify and use over 108 plant speci…	Plants	Ethnobotany	Plantae		Conservation; Ethnobotany; Traditional knowledge; Tropical forests	Article	Scopus	Selected	Rural			Meta
De Jongh M.	No fixed abode: The poorest of the poor and elusive identities in rural South Africa	2002	Journal of Southern African Studies	The itinerant sheep-shearing Karretjie (donkey cart) People of the arid Great Karoo of South Africa are among the poorest of the poor. They represent a rural underclass. Although they trace descent from both the early KhoeKhoen and San, there is no historical continuity between the present-day impoverished foragers and their pre-colonial nomadic forebears. The structural position of the Karretjie…	Human	Autecology	Mammalia			Article	Scopus	Selected	Rural	Population biology	Sociology
Matallo Jr H., Casas-Castaneda F., Migongo-Bake E.	Use of live fences of nopal (Opuntia) and associated crops to rehabilitate and protect sloping land in Loja, Ecuador	2002	Mountain Research and Development	A live fences project in Ecuador sought to associate the idea of environmental recovery, characterized by an agro-ecological focus, with a perspective on social and economic development. Cultivation of the Opuntia cactus and the cochineal insect (Dactylopus coccus), environmentally and culturally adapted to the region, permitted the recovery of several degraded areas and generated income for rura…	Prickly pear	Landscape ecology	Plantae			Article	Scopus	Selected	Rural	Manag
Sillitoe P.	After the 'affluent society': Cost of living in the Papua New Guinea highlands according to time and energy expenditure-income	2002	Journal of Biosocial Science	What is the cost of living in the Papua New Guinea highlands? An answer is sought using a time and energy accounting approach. The subsistence regime of Wola-speaking highlanders, the subjects of this investigation, comprises three components. The principal one is horticulture: people clearing gardens from forest and grassland, with tuberous crops predominating, notably sweet potato. The second c…	Human	Socioeconomics	Mammalia			Article	Scopus	Selected	Rural	Financial	FNS
Dyson R.	The experience of poverty in a rural community: Broughton, North Lincolnshire, 1760-1835	2003	Local Population Studies	This article by Richard Dyson, examines the experience of poverty in Broughton, a rural parish in north Lincolnshire, large in extent at approaching 8,000 acres in 1831 though with a population just over 900 at the same date, in the last 75 years of the Old Poor Law. Defining the poor in a fairly restricted but at least clearly identifiable manner as those in receipt of relief, Dyson uses evidenc…	Human	Socioeconomics	Mammalia			Article	Scopus	Selected	Rural	Vulnerability	Social
Wong G.Y., Godoy R.	Consumption and vulnerability among foragers and horticulturalists in the rainforest of Honduras	2003	World Development	It is often said that poor rural households in developing countries remain inadequately insured against shocks. Using panel data from Tawahka Amerindians in the Honduran rainforest, a horticultural/ foraging society, we estimate the consumption-smoothing ability and vulnerability to risks of 32 households in two villages with varying degrees of market openness. The information was collected using…	Human	Socioeconomics	Mammalia		Consumption smoothing; Honduras; Informal insurance; Latin America; Rainforest; Safety nets; Tawahka	Article	Scopus	Selected	Rural	Vulnerability	FNS
Godoy R.A., Gurven M., Byron E., Reyes-García V., Keough J., Vadez V., Wilkie D., Leonard W.R., Apaza L., Huanca T., Pérez E.	Do markets worsen economic inequalities? Kuznets in the Bush	2004	Human Ecology	Integration into a market economy or economic development can erode the quality of life of indigenous people by, for example, increasing income inequalities. The Kuznets hypothesis predicts that the link between income inequality and income (a proxy for economic development) resembles an inverted U. We test the hypothesis using a survey of 511 households from 59 villages of Tsimane' Amerindians, …	Human	Socioeconomics	Mammalia		Bolivia; Economic inequality; Globalization; Kuznets; Markets; Tsimane'	Article	Scopus	Selected	Rural	Financial	HWB
Voeks R.A.	Disturbance pharmacopoeias: Medicine and myth from the humid tropics	2004	Annals of the Association of American Geographers	The much-publicized quest for miracle drug plants in tropical rainforests has provided compelling support for the preservationist agenda. This article questions the assumptions that underpin this claim, particularly the myth that pristine forest represents the primary repository of nature's medicinal providence. After tracing colonial European efforts at medicinal plant discovery, intellectual pr…	Plants	Ethnobotany	Plantae		Ethnobotany; Human ecology; Medicinal plants; Pharmacopoeia; Tropical rainforest	Review	Scopus	Selected	Gradient	Knowledge
Godoy R., Byron E., Reyes-García V., Vadez V., Leonard W.R., Apaza L., Huanca T., Pérez E., Wilkie D.	Income inequality and adult nutritional status: Anthropometric evidence from a pre-industrial society in the Bolivian Amazon	2005	Social Science and Medicine	Evidence has been accumulated about the adverse effects of income inequality on individual health in industrial nations, but we know less about its effect in small-scale, pre-industrial rural societies. Income inequality should have modest effects on individual health. First, norms of sharing and reciprocity should reduce the adverse effects of income inequality on individual health. Second, with…	Human	Socioeconomics	Mammalia		Anthropometrics; Bolivia; Health inequalities; Nutritional status; Social capital; Tsimane' Amerindians	Article	Scopus	Selected	Rural	Financial	FNS
Godoy R., Reyes-García V., Vadez V., Leonard W.R., Huanca T., Bauchet J.	Human capital, wealth, and nutrition in the Bolivian Amazon	2005	Economics and Human Biology	We analyze anthropometric variables of a society of forager-horticulturalists in the Bolivian Amazon (Tsimane′) in 2001-2002. Community variables (e.g., inequality, social capital) explain little of the variance in anthropometric indices of nutritional status, but individual-level variables (schooling, wealth) are positively correlated with nutritional status. Dietary quality (foods high in anima…	Human	Socioeconomics	Mammalia		Amazon; Amerindians; Anthropometrics; Bolivia; Height; Human capital; Income inequality; Indigenous populations; Latin America; Nutritional status; Physical stature; Tsimane′; Wealth	Article	Scopus	Selected	Rural	Human	HWB
Kusimba C.M., Kusimba S.B., Wright D.K.	The development and collapse of precolonial ethnic mosaics in Tsavo, Kenya	2005	Journal of African Archaeology	Archaeologists and historians have long believed that little interaction existed between Iron Age cities of the Kenya Coast and their rural hinterlands. Ongoing archaeological and anthropological research in Tsavo, Southeast Kenya, shows that Tsavo has been continuously inhabited at least since the early Holocene. Tsavo peoples made a living by foraging, herding, farming, and producing pottery an…	Human	Autecology	Mammalia		Collapse; East Africa; Interaction; Mosaics; Tsavo; Warfare	Article	Scopus	Selected	Rural	History
Leckie G.J., Given L.M.	Understanding Information-Seeking: The Public Library Context	2005	Advances in Librarianship	The history of the public library is long and rich, and continues to reflect this institution's initial mission: to respond to the needs of an evolving democratic society. From its early days as a subscription service for the middle-class, through its evolution to become an educational site for the lower-classes and new immigrants, the public library has served as a touch-stone for urban industri…	Human	Ethology	Mammalia			Review	Scopus	Selected	Urban	Motive
Tracer D.P.	Market Integration, Reciprocity, and Fairness in Rural Papua New Guinea	2005	Foundations of Human Sociality: Economic Experiments and Ethnographic Evidence from Fifteen Small-Scale Societies	In order to test the proposition that performance in bargaining experiments is significantly affected by degree of monetarization, market integration, and relative westernization, a one-shot Ultimatum Game was conducted during the months of June and July 1998 in two villages in a rural region of Papua New Guinea: Anguganak (where the people speak Au) and Bogasip (where they speak Gnau). Although …	Human	Socioeconomics	Mammalia		Au; Bargaining; Ethnography; Exchange relationships; Fairness; Forager-horticulturalists; Generosity; Gnau; Indebtedness; Market integration; Monetarization; Papua new guinea; Reciprocity; Ultimatum game; Westernization	Book Chapter	Scopus	Selected	Rural	Social	HWB
Cucullu L.	Over-Eating: Pilgrimage’s Food Mania and the Flânerie of Public Foraging	2006	Modernist Cultures	Reading Dorothy Richardson's Pilgrimage through its protagonist's bodily rhythms (specifically hunger), Lois Cucullu (University of Minnesota) suggests that eating is, in one sense, the most democratic of corporeal drives. Maintaining that Miriam Henderson is as much a “conscripted New Woman ... compelled into the workforce as a teenager”, Cucullu focuses on ‘alimentary protocols’ (after Girard) …	Human	Ethology	Mammalia			Article	Scopus	Selected	Urban	Motive
Elkind S.S.	Environmental inequality and the urbanization of West Coast watersheds	2006	Pacific Historical Review	In the San Francisco Bay Area, Seattle, and Los Angeles, urban development decreased the poor's access to water and marine resources. Modernization in these cities either reduced services to the poor and to ethnic minorities, be they Native Americans, Asian Americans, or Hispanic Americans, or diminished these groups' ability to supplement their incomes by fishing or foraging. Industrial developm…	Human	Autecology	Mammalia			Article	Scopus	Selected	Urban	History
Ferraz J.S.F., De Albuquerque U.P., Meunier I.M.J.	Use-value and phytosociology of woody plants on the banks of the Riacho do Navio stream, Floresta, Pernambuco State, Brazil [Valor de uso e estrutura da vegetação lenhosa às margens do riacho do Navio, Floresta, PE, Brasil]	2006	Acta Botanica Brasilica	This work was carried out at the gallery forest on the Navio stream, at Floresta (8°35'60''S; 38°34'05''W), Pernambuco, northeast Brazil. We aimed to (a) estimate the use-value of woody plants used by the local community, and to (b) relate species use-value to phytosociological parameters, as assessed from data obtained in 16 plots (20x30 m each), located in the five best preserved forest fragmen…	Plants	Ethnobotany	Plantae		Caatinga; Ethnobotany; Gallery forest; Phytosociology; Use-value	Article	Scopus	Selected	Rural			Meta
Godoy R., Wilkie D.S., Reyes-García V., Leonard W.R., Huanca T., Mcdade T., Vadez V., Tanner S.	Human body-mass index (weight in kg/stature in m2) as a useful proxy to assess the relation between income and wildlife consumption in poor rural societies	2006	Biodiversity and Conservation	There is growing interest in assessing how income influences the consumption of wildlife in poor rural areas of developing nations. The interest stems from the possibility of using income to contribute to the conservation of wildlife. Though promising, efforts have been hampered by the difficulty of obtaining accurate measures of income. We propose using human body-mass index (BMI: weight in kilo…	Human	Autecology	Mammalia		Body-mass index; Bolivia; Bush meat; Income; Price elasticities; Tropical forests; Tsimane'; Wildlife	Article	Scopus	Selected	Rural	Population biology	Health
Godoy R.A., Reyes-García V., McDade T., Huanca T., Leonard W.R., Tanner S., Vadez V.	Does village inequality in modern income harm the psyche? Anger, fear, sadness, and alcohol consumption in a pre-industrial society	2006	Social Science and Medicine	Researchers have found a positive association between income inequality and poor individual health. To explain the link, researchers have hypothesized that income inequality erodes community social capital, which unleashes negative emotions, stress, and stress behaviors that hurt health. Few studies have tested the hypothesized path. Here we estimate the association between (a) village income ine…	Human	Autecology	Mammalia		Bolivia; Emotions; Health; Income inequality; Social capital; Tsimane'	Article	Scopus	Selected	Rural	Population biology	Health
González Gómez J.C., Madrigal Sánchez X., Ayala Burgos A., Juárez Caratachea A., Gutiérrez Vázquez E.	Multiple-purpose trees used in live stock production in the hot and humid region of the State of Michoacán, Mexico [Especies arbóreas de uso múltiple para la ganadería en la región de Tierra Caliente del Estado de Michoacán, México]	2006	Livestock Research for Rural Development	The objective of this research was to determine the alternative uses of forage trees of the Region de Tierra Caliente, Michoacan, Mexico. Fifteen surveys were made in the 6 counties of the Region, to groups of cattle raisers; information about the traditional uses of the forage trees was obtained. In the District of Rural Development 093, the cattle raisers identified the existence of 80 trees wi…	Plants	Socioeconomics	Plantae		Fuelwood; Medicinal; Multipurpose; Traditional uses; Trees	Article	Scopus	Selected	Rural	Natural	SusResUse	Meta
Brabec M., Godoy R., Reyes-García V., Leonard W.R.	BMI, income, and social capital in a native Amazonian society: Interaction between relative and community variables	2007	American Journal of Human Biology	Researchers have shown interest in the relation between (a) social capital and individual income and (b) the individual health of people of industrial nations. The socioeconomic complexity of industrial nations makes it difficult to arrive at firm conclusions. We circumvent the obstacle by using data from a small-scale rural society of foragers-farmers in the Bolivian Amazon (Tsimane'). We examin…	Human	Socioeconomics	Mammalia			Article	Scopus	Selected	Rural	Social	HWB
Brumfiel E.M., Di Leonardo M., Hoffman K.E., Kuzawa C.W., Mcdade T., Schwartzman H.B., Seligman R.	Shopping for explanations	2007	Science	[No abstract available]	Human	Ethology	Mammalia			Letter	Scopus	Selected	Urban	Motive
Buntaine M.T., Mullen R.B., Lassoie J.P.	Human use and conservation planning in Alpine areas of Northwestern Yunnan, China	2007	Environment, Development and Sustainability	Alpine areas in northwestern Yunnan, China possess globally significant levels of biodiversity and are important locally for livelihood activities such as livestock grazing and medicinal plant collection. Because local land use has important impacts on alpine conditions and communities have significant capacity to manage alpine resources, we emphasized local collaboration during the initial stage…	Human	Socioeconomics	Mammalia		Alpine; Community resource management; Conservation planning; Herding; Livelihood change; Maximum variation sampling; Medicinal plants; Northwestern Yunnan; Rural development; Tourism	Article	Scopus	Selected	Rural	Natural	SusResUse
Dounias E., Selzner A., Koizumi M., Levang P.	From sago to rice, from forest to town: The consequences of sedentarization for the nutritional ecology of Punan former hunter-gatherers of Borneo	2007	Food and Nutrition Bulletin	Background. The last nomadic peoples of the world are facing strong governmental incentives to renounce their foraging lifestyle. Nevertheless, the shift to a sedentary way of life and the adoption of agriculture do not always result in the promised improvement in diet and health conditions. Objective. We compared the dietary regime and nutritional status of three groups of former hunter-gatherer…	Human	Landscape ecology	Mammalia		Agriculture; Diet; Health; Nomadism; Punan hunter-gatherers; Sedentarization	Article	Scopus	Selected	Gradient	Change
Godoy R., Reyes-Garcia V., Huanca T., Leonard W.R., McDade T., Tanner S., Seyfried C.	On the measure of income and the economic unimportance of social capital: Evidence from a native amazonian society of farmers and foragers	2007	Journal of Anthropological Research	Economists equate economic self-sufficiency (autarky) with low income and stress the economic role of social capital as a form of self-insurance in poor rural areas of developing nations. In contrast, anthropologists speak of the "original affluence" of foragers and see social capital as serving economic and social roles. Economists do not work with highly autarkic peoples such as part- or full-t…	Human	Socioeconomics	Mammalia		Amazon; Autarky; Bolivia; Foragers; Horticulturalist; Income; Insurance; Tsimane'	Article	Scopus	Selected	Rural	Financial	Social
Godoy R., Reyes-García V., Vadez V., Leonard W.R., Byron E.	How well do foragers protect food consumption? Panel evidence from a native Amazonian society in Bolivia	2007	Human Ecology	The ability of rural people to protect their food consumption matters because it captures their economic vulnerability. How well do foragers protect consumption from adverse income shocks and does protection work equally well for all people in the household? We answer the queries with data from 156 adults and 169 children collected over five consecutive quarters from the Tsimane', a native Amazon…	Human	Socioeconomics	Mammalia		Anthropometrics; Bolivia; Consumption smoothing; Income smoothing; Tsimane'	Article	Scopus	Selected	Rural	Vulnerability	HWB
Gurven M., Kaplan H., Supa A.Z.	Mortality experience of Tsimane Amerindians of Bolivia: Regional variation and temporal trends	2007	American Journal of Human Biology	This paper examines regional and temporal trends in mortality patterns among the Tsimane, a population of small-scale forager-horticulturalists in lowland Bolivia. We compare age-specific mortality in remote forest and riverine regions with that in more acculturated villages and examine mortality changes among all age groups over the past 50 years. Discrete-time logistic regression is used to exa…	Human	Autecology	Mammalia			Article	Scopus	Selected	Rural	Population biology	Sociology
McDade T.W., Reyes-García V., Blackinton P., Tanner S., Huanca T., Leonard W.R.	Ethnobotanical knowledge is associated with indices of child health in the Bolivian Amazon	2007	Proceedings of the National Academy of Sciences of the United States of America	Culture is a critical determinant of human behavior and health, and the intergenerational transmission of knowledge regarding the use of available plant resources has historically been an essential function of culture. Local ethnobotanical knowledge is important for health and nutrition, particularly in rural low-resource settings, but cultural and economic transitions associated with globalizati…	Human	Autecology	Mammalia		Acute-phase response; Child nutrition; Culture; Growth and development; Maternal behavior	Article	Scopus	Selected	Rural	Population biology	Development
Patel A.M., Godoy R.A., Seyfried C., Reyes-García V., Huanca T., Leonard W.R., McDade T.W., Tanner S.	On the accuracy of perceived parental height in a native Amazonian society	2007	Economics and Human Biology	Studies of secular trends in adult height in rural pre-literate societies are likely to show no change owing to random measurement error in age. In such societies, adults lack birth certificates and guess when estimating their age. We assess the accuracy of perceived height of the same-sex parent to estimate secular trends. We tested the method among the Tsimane', a native Amazonian society of fa…	Human	Autecology	Mammalia		Amazon; Amerindians; Anthropometrics; Bolivia; Height; Indigenous populations; Secular trends; Self-reported height; Tsimane'	Article	Scopus	Selected	Rural	Population biology	Development
Reyes-García V., Godoy R., Huanca T., Leonard W.R., McDade T., Tanner S., Vadez V.	The origins of monetary income inequality. Patience, human capital, and division of labor	2007	Evolution and Human Behavior	We present an explanation about the origins of monetary income inequality when an economically self-sufficient society opens to a market economy. The chain of associations runs from patience, to the accumulation of different forms of human capital, to self-selection into different occupations, and to the division of labor, which contributes to monetary income inequality. In a self-sufficient soci…	Human	Socioeconomics	Mammalia		Amazon; Amerindians; Bolivia; Division of labor; Human capital; Income inequality; Indigenous populations; Latin America; Patience; Tsimane'	Article	Scopus	Selected	Rural	Human	HWB
Shams N.	Contribution of rice field ecosytems to food security strategies in Nortwest Cambodia	2007	Journal of Sustainable Agriculture	Rich in biodiversity, Cambodia's rice field ecosystems are an important source of livelihood and food security. Foraging of aquatic plants and animals alongside the cultivation of rice has been the main characteristic of food and income systems of traditional Cambodian rural society. Participatory action learning involving 30 farmers in three different villages located in three different lowland …	Human	Socioeconomics	Mammalia		Biodiversity; Cambodia; Common property; Food security; Rice field ecosystems; Rice field fisheries	Article	Scopus	Selected	Rural	Natural	FNS
Tucker B.	Applying behavioral ecology and behavioral economics to conservation and development planning: An example from the Mikea Forest, Madagascar	2007	Human Nature	Governments and non-govermental organizations (NGOs) that plan projects to conserve the environment and alleviate poverty often attempt to modify rural livelihoods by halting activities they judge to be destructive or inefficient and encouraging alternatives. Project planners typically do so without understanding how rural people themselves judge the value of their activities. When the alternativ…	Human	Socioeconomics	Mammalia		Behavioral economics; Conservation and development; Deforestation; Human behavioral ecology; Hunting and gathering; Livelihoods; Madagascar; Slash-and-burn agriculture	Article	Scopus	Selected	Rural	Institutional	Natural
Crate S.A.	"Eating Hay": The ecology, economy and culture of Viliui Sakha smallholders of Northeastern Siberia	2008	Human Ecology	Contemporary rural Viliui Sakha of northeastern Siberia, Russia, are a Turkicspeaking people practicing horse and cattle breeding in the subarctic. This article details their story of survival in the north as one not only of adapting a southern subsistence to an extreme climate but also to the effects of Russian colonization, Soviet collectivization, and post-Soviet decentralization. In the post-…	Human	Socioeconomics	Mammalia		Post Soviet; Resilience and adaption; Siberia; Smallholders system; Viliui Sakha	Article	Scopus	Selected	Rural	Social	Institutional
Leonard W.R., Godoy R.	Tsimane' Amazonian Panel Study (TAPS): The first 5 years (2002-2006) of socioeconomic, demographic, and anthropometric data available to the public	2008	Economics and Human Biology	The Tsimane' Amazonian Panel Study (TAPS) is making available the first five years (2002-2006, inclusive) of annual socioeconomic, demographic, and anthropometric data available to the public. The information comes from a foraging-farming society of native Amazonians in Bolivia and includes 13 villages, 332 households, and 1985 people who have been tracked annually since 2002. The article provide…	Human	Autecology	Mammalia		Anthropometrics; Bolivia; Panel study; Public-use micro-data set; Tsimane'; Well-being	Article	Scopus	Selected	Rural	Population biology	Development
Vullnetari J., King R.	'Does your granny eat grass?' on mass migration, care drain and the fate of older people in rural Albania	2008	Global Networks	Older people have been the main social casualties of the collapse of the Albanian communist system and the ensuing mass emigration of younger generations since 1990. Some have had to forage for survival on a near-starvation diet, making broth from grass and weeds. For others, remittances from emigrant children ensure adequate material well-being, but a loss of locally-based trans-generational car…	Human	Socioeconomics	Mammalia		Albania; Care drain; Migration; Older people; Transnational care	Article	Scopus	Selected	Rural	Social	HWB
Fouts H.N., Brookshire R.A.	Who feeds children? A child's-eye-view of caregiver feeding patterns among the Aka foragers in Congo	2009	Social Science and Medicine	This study describes the contributions of various types of caregivers to the direct provisioning and feeding of Aka children in households reliant on foraging in Congo. Ecological and family factors that predict allomaternal caregiving (i.e., caregiving by individuals other than mothers) are identified and discussed in light of current anthropological and public health perspectives on child feedi…	Human	Autecology	Mammalia		Aka foragers; Allomothers; Child feeding; Congo; Cooperative child rearing; International public health; Nutrition	Article	Scopus	Selected	Rural	Population biology	Sociology
Godoy R., Reyes-García V., Vadez V., Magvanjav O., Leonard W.R., McDade T., Kumar S., Iqbal J., Wilkie D., Tanner S., Huanca T.	Does the future affect the present? The effects of future weather on the current collection of planted crops and wildlife in a native Amazonian Society of Bolivia	2009	Human Ecology	Unlike neighboring disciplines, anthropology rarely studies how actual future events affect current behavior. Such studies could lay the groundwork for studies of ethno-forecasting. Psychologists argue that people forecast poorly, but some empirical work in cultural anthropology suggests that at least with weather, rural people might make reasonably accurate forecasts. Using data from a small-sca…	Human	Autecology	Mammalia		Amazon; Bolivia; Foragers; Forecasting; Hunter gatherers; Tsimane'; Vulnerability; Weather; Weather forecasts	Article	Scopus	Selected	Rural	Population biology	Sociology
Gross J.	Capitalism and its discontents: Back-to-the-lander and freegan foodways in rural Oregon	2009	Food and Foodways	During an assessment of food needs and habits in rural Western Oregon, back-to-the-landers and freegans emerged as two groups that resist the global industrial food system by tapping into pre-capitalist subsistence patterns. Subsistence agriculture provides the inspiration for back-to-the-landers while freegans are akin to modern day foragers, living off the waste of others and on what they can g…	Human	Socioeconomics	Mammalia			Article	Scopus	Selected	Rural	Physical	FNS
Mellin R.	The edible landscape of a newfoundland outport	2009	Open House International	This paper presents the remarkably edible landscape of Tilting, Fogo Island, Newfoundland. Tilting is a Cultural Landscape District (Historic Sites and Monuments Board) and a Registered Heritage District (Heritage Foundation of Newfoundland and Labrador). Tilting has outstanding extant examples of vernacular architecture relating to Newfoundland's inshore fishery, but Tilting was also a farming c…	Multiple	Landscape ecology	Communities		Agriculture; Cultural landscapes; Fishery; Sustainability; Vernacular architecture	Article	Scopus	Selected	Rural	Config
Parry L., Barlow J., Peres C.A.	Allocation of hunting effort by Amazonian smallholders: Implications for conserving wildlife in mixed-use landscapes	2009	Biological Conservation	Most tropical forest landscapes are modified by humans, but the effects of these changes on rural hunting patterns and hunted vertebrate populations remain poorly understood. We investigated subsistence hunting patterns across a highly heterogeneous landscape mosaic in the Brazilian Amazon, where hunters from three villages had access to primary forest, active and fallow agricultural fields, and …	Human	Landscape ecology	Mammalia	hunting	Game birds; Large mammals; Non-timber forest products; Optimal foraging; Plantation forestry; Secondary forest	Article	Scopus	Selected	Rural	Use		Meta
Crate S.	Following netting: The cultural ecology of Viliui Sakha households in post-Soviet Siberia	2010	Human Ecology: Contemporary Research and Practice	The transition from a communist infrastructure to a market economy presents a great challenge to indigenous agropastoralists of the former Soviet Union. Sakha (Yakut) are a Turkic-speaking people, today numbering approximately 360,000, who inhabit the Sakha Republic of northeastern Siberia, Russia. Rural Sakha practice horse and cattle breeding, a subsistence strategy brought to the northern lati…	Human	Socioeconomics	Mammalia			Book Chapter	Scopus	Selected	Rural	Natural	Institutional
Godoy R., Nyberg C., Eisenberg D.T.A., Magvanjav O., Shinnar E., Leonard W.R., Gravlee C., Reyes-García V., McDade T.W., Huanca T., Tanner S.	Short but catching up: Statural growth among native Amazonian Bolivian children	2010	American Journal of Human Biology	The ubiquity and consequences of childhood growth stunting (<-2 SD in height-for-age Z score, HAZ) in rural areas of low-income nations has galvanized research into the reversibility of stunting, but the shortage of panel data has hindered progress. Using panel data from a native Amazonian society of foragers-farmers in Bolivia (Tsimane'), we estimate rates of catch-up growth for stunted children…	Human	Autecology	Mammalia			Article	Scopus	Selected	Rural	Population biology	Development
Muiño W.A.	Ethnobotanical study of the rural population of the west of the pampa plain (Argentina)	2010	Ethnobotany Research and Applications	This paper is an ethnobotanical study of cattle farming in the western Pampa region of Argentina, an arid region with very scarce rainfall and a population consisting mainly of Criollo farmers. A total of 68 rural settlers were interviewed, providing information on 69 specific and infraspecific taxa. Plants were classified into the following categories according to use: forage, toxic species or s…	Plants	Ethnobotany	Plantae			Article	Scopus	Selected	Rural			Meta
Mulder M.B.	The unusual women of Mpimbwe: Why sex differences in humans are not universal	2010	Mind the Gap: Tracing the Origins of Human Universals	Parental investment theory provides a strong basis for generalizations about how male and female mating strategies might vary, and has generated a large number of successful predictions regarding gender differences in human reproductive strategies. There are, however, many situations in which traditional sex roles are not observed, and behavioral ecologists are beginning to determine how and why …	Human	Autecology	Mammalia			Book Chapter	Scopus	Selected	Rural	Population biology	Sociology
Undurraga E.A., Eisenberg D.T.A., Magvanjav O., Wang R., Leonard W.R., McDade T.W., Reyes-García V., Nyberg C., Tanner S., Huanca T., Godoy R.A.	Human's cognitive ability to assess facial cues from photographs: A study of sexual selection in the Bolivian Amazon	2010	PLoS ONE	Background: Evolutionary theory suggests that natural selection favors the evolution of cognitive abilities which allow humans to use facial cues to assess traits of others. The use of facial and somatic cues by humans has been studied mainly in western industrialized countries, leaving unanswered whether results are valid across cultures. Methodology/Principal Findings: Our objectives were to te…	Human	Autecology	Mammalia			Article	Scopus	Selected	Rural	Population biology	Sociology
Undurraga E.A., Nyberg C., Eisenberg D.T.A., Magvanjav O., Reyes-García V., Huanca T., Leonard W.R., McDade T.W., Tanner S., Vadez V., Godoy R.	Individual wealth rank, community wealth inequality, and self-reported adult poor health: A test of hypotheses with panel data (2002-2006) from native amazonians, bolivia	2010	Medical Anthropology Quarterly	Growing evidence suggests that economic inequality in a community harms the health of a person. Using panel data from a small-scale, preindustrial rural society, we test whether individual wealth rank and village wealth inequality affects self-reported poor health in a foraging-farming native Amazonian society. A person's wealth rank was negatively but weakly associated with self-reported morbidi…	Human	Socioeconomics	Mammalia		Economic rank; Inequality; Self-rated health; Social gradient of health; Socioeconomic status; Tsimane'	Article	Scopus	Selected	Rural	Financial	HWB
Ashrafzadeh M.R., Batvandi Z., Karimi H., Soroushnia R.	Importance of Ghale Shadab Prohibited Hunting Area in Khuzestan Province from stakeholders point-of-view	2011	Journal of Environmental Studies	Introduction Protected areas (PAs) are well known to act as sources for food, fuel, clothing, and medicines. Unfortunately, as these resources diminish outside Pas, the pressure on them becomes more intense. For this reason, landscape approaches are required to protect and restore the ecosystem services of PAs. This is especially critical due to the fact that by 2025 over 60% of the world's "abso…	Human	Socioeconomics	Mammalia		Ghale Shadab; Khuzestan Province; Protected areas; Stakeholders; Tourism	Review	Scopus	Selected	Rural	Natural	Human
Bingham G.	Introductory note: Reflections on law and poverty	2011	Poverty and the International Economic Legal System: Duties to the World's Poor	The phases of economic development can be placed in three broad categories: (i) hunter gatherer; (ii) pastoral and agricultural; and (iii) urban and industrial. Hunter-gatherer societies tend to be proto-legal. Of course, there are rules and norms as well as procedures for settling disputes. However, such rules and norms are not so much the outcome of a clearly articulated process of law-making a…	Human	Socioeconomics	Mammalia			Book Chapter	Scopus	Selected	Rural	Social	HWB
Goudie A.S., Parker A.G.	Paleoenvironments and prehistory in the holocene of SE Arabia	2011	Landscapes and Societies: Selected Cases	There are many examples of the effects of climate change on human societies evident during the Holocene, not least in West Asia (Staubwasser and Weiss 2006). For example, the 8200 cal. year climate event may have forced abandonment of agricultural settlements in northern Mesopotamia and the Levant (Anderson et al. 2007). Conversely, the 'Greening of the Sahara' in the early to mid-Holocene, may h…	Human	Autecology	Mammalia			Book Chapter	Scopus	Selected	Rural	History
Levi T., Shepard Jr. G.H., Ohl-Schacherer J., Wilmers C.C., Peres C.A., Yu D.W.	Spatial tools for modeling the sustainability of subsistence hunting in tropical forests	2011	Ecological Applications	Subsistence hunting provides a crucial food source for rural populations in tropical forests, but it is often practiced unsustainably. We use the empirical observation that subsistence hunters are central-place foragers to develop three "bio-demographic" hunting models of increasing complexity and realism for assessing the sustainability of hunting of an indicator species. In all our models, we c…	Human	Ethology	Mammalia		Ateles spp.; Brazilian amazon; Bushmeat; Community-based conservation; Human-inhabited protected areas; Lagothrix spp.; Protected-area management; Source-sink dynamics; Spider monkey; Sustainable hunting; Wild meat; Woolly monkey	Article	Scopus	Selected	Rural	Spatial
Madimenos F.C., Snodgrass J.J., Blackwell A.D., Liebert M.A., Sugiyama L.S.	Physical activity in an indigenous Ecuadorian forager-horticulturalist population as measured using accelerometry	2011	American Journal of Human Biology	Objective: Minimal information on physical activity is available for non-Western populations undergoing the transition to a market economy. This is unfortunate given the importance of these data for understanding health issues such as the global obesity epidemic. We consider the utility of using accelerometry technology to examine activity patterns and energy use regulation among indigenous Shuar…	Human	Autecology	Mammalia			Article	Scopus	Selected	Rural	Population biology	Health
Marston, John M.	Archaeological markers of agricultural risk management	2011	JOURNAL OF ANTHROPOLOGICAL ARCHAEOLOGY	Managing agricultural risk, or variance in annual production, is a priority for farmers and herders. This article reviews the ethnographic and historical literature on agricultural risk management and identifies diversification and intensification as two distinct approaches to managing risk. Quantitative analysis of plant and animal remains from archaeological sites produces robust datasets that …	Human	Autecology	Mammalia	2020 retrieval	Risk management, Agricultural strategies, Diversification, Intensification, Agropastoralism, Paleoethnobotany, Zooarchaeology, Anatolia	Article	WoS	Selected	Rural	History
Parthasarathy D.	Hunters, gatherers and foragers in a metropolis: Commonising the private and public in Mumbai	2011	Economic and Political Weekly	Mumbai is in reality a city of places that are not a part of the current set of fantasies that rule the minds of urban planners but are yet integrally linked to capitalist processes, to urban practices of place-making and to urbanism itself. From this perspective, this enquiry seeks not only to better understand and explain the processes that are forcing out the city's less privileged from its co…	Human	Socioeconomics	Mammalia			Review	Scopus	Selected	Urban	Physical	Institutional
Pitcher A.B., Johnson S.D.	Exploring theories of victimization using a mathematical model of Burglary	2011	Journal of Research in Crime and Delinquency	Research concerned with burglary indicates that it is clustered not only at places but also in time. Some homes are victimized repeatedly, and the risk to neighbors of victimized homes is temporarily elevated. The latter type of burglary is referred to as a near repeat. Two theories have been proposed to explain observed patterns. The boost hypothesis states that risk is elevated following an eve…	Human	Ethology	Mammalia		agent-based simulation; boost hypothesis; burglary; mathematical model; repeat victimization; risk heterogeneity	Article	Scopus	Selected	Urban	Motive
Tanner S., Chuquimia-Choque M.E., Huanca T., McDade T.W., Leonard W.R., Reyes-García V.	The effects of local medicinal knowledge and hygiene on helminth infections in an Amazonian society	2011	Social Science and Medicine	Social science has long recognized the importance of understanding how interactions between culture and behavior shape disease patterns, especially in resource-poor areas where individuals draw on multiple medical treatments to maintain health. While global health programs aimed at controlling high infection rates of soil-transmitted helminthes among indigenous groups often acknowledge the value …	Human	Autecology	Mammalia		Bolivia; Child health; Ethnomedical knowledge; Helminth parasites; Infectious disease; Tsimane' Amerindians	Article	Scopus	Selected	Rural	Population biology	Health
Vermeulen C., Dubiez E., Proces P., Mukumary S.D., Yamba T.Y., Mutambwe S., Peltier R., Marien J., Doucet J.-L.	Land issues, exploitation of natural resources, and forests of rural communities in the periphery of Kinshasa, DRC [Enjeux fonciers, exploitation des ressources naturelles et forêts des communautés locales en périphérie de kinshasa, RDC]	2011	Biotechnology, Agronomy, Society and Environment	Peri-urban forests are under strong anthropic pressure. Any activity needs a previous identification of stakeholders, landscapeperception, socio-economic trends in local communities and their relationships with land and natural resources. Kinshasa(capital of Democratic Republic of Congo, DRC) is a 10 millions inhabitants city with rapid growth and increasing impactson surrounding villages linked …	Human	Socioeconomics	Mammalia		Democratic republic of the congo; Forest resources; Fuelwood; Land management; Participatory rural appraisal; Population pressure; Regulations; Suburban areas; Wood energy	Article	Scopus	Selected	Rural	Natural	Institutional
Zegeye H., Teketay D., Kelbessa E.	Diversity and regeneration status of woody species in Tara Gedam and Abebaye forests, northwestern Ethiopia	2011	Journal of Forestry Research	A study was conducted in Tara Gedam and Abebaye forests l, northwestern Ethiopia to investigate the diversity, regeneration status, socio-economic importance and the factors causing destruction of the forests. A total of 30 plots, measuring 20 m ×20 m, were established along line transects laid across the forests. Participatory Rural Appraisal (PRA) method was employed to generate the socio-econo…	Plants	Socioeconomics	Plantae		conservation; density; dominance; frequency; IVI; socio-economic importance	Article	Scopus	Selected	Rural	Natural	SusResUse
Burnside W.R., Brown J.H., Burger O., Hamilton M.J., Moses M., Bettencourt L.M.	Human macroecology: Linking pattern and process in big-picture human ecology	2012	Biological Reviews	Humans have a dual nature. We are subject to the same natural laws and forces as other species yet dominate global ecology and exhibit enormous variation in energy use, cultural diversity, and apparent social organization. We suggest scientists tackle these challenges with a macroecological approach-using comparative statistical techniques to identify deep patterns of variation in large datasets …	Human	Autecology	Mammalia		Diversity; Energy; Human; Hunter-gatherer; Industrial; Macroecology; Metabolism; Network; Scale; Society	Article	Scopus	Selected	Gradient	Trophic chains
Ferraz, JSF; Ferreira, RLC; dos Santos, MVF; Meunier, IMJ	Uses of the woody species of the caatinga in Floresta, Pernambuco, Brazil: Indigenous knowledge in the Village Travessao do Ouro	2012	BOSQUE	Woody species of caatinga, vegetation of a semiarid region of Northeastern Brazil, have been used without knowing the impacts caused to the environment. This study aimed to identify the uses of local vegetation by small farmers of an indigenous population in the municipality of Floresta, Pernambuco. The research was conducted by direct observation, guided visits and semi structured interviews. Th…	Plants	Ethnobotany	Plantae		semiarid region; Brazil; forage species; forest management	Article	WoS	Selected	Rural			Meta
Łuczaj L.J., Kujawska M.	Botanists and their childhood memories: An underutilized expert source in ethnobotanical research	2012	Botanical Journal of the Linnean Society	Botanists are an overlooked group of informants in ethnobotanical studies. The aim of this study was to assess their potential as sources of original ethnobotanical information. Wild food plants remembered by Polish botanists from their childhood were freelisted by 71 botanists. The results were compared with several ethnobotanical studies: three from the 21 st century and one from the mid-20 th …	Human	Ethnobotany	Mammalia		Children; Ethnobotanical methods; Experts; Florivory; Foraging; Freelisting; Urban ethnobotany; Wild food plants	Article	Scopus	Selected	Urban	Knowledge		Meta
Bates C.	Sustainable urban foragings in the Canadian metropolis: Rummaging through Rita Wong's Forage and Nicholas Dickner's Nikolski	2013	British Journal of Canadian Studies	Sustainable urban foragings Foraging and 'dumpster diving' are activities associated with a kind of environmentally conscious social activism engaged in by those wanting to live sustainably by maintaining a close connection with the local. The former is generally associated with nature, the latter with the urban environment. Wong's poetry collection, Forage, and Dickner's novel, Nikolski, both fe…	Human	Landscape ecology	Mammalia		dumpster diving; foraging; Montreal; Nicolas Dickner; Rita Wong; urban space; Vancouver	Article	Scopus	Selected	Urban	Use
Bevilacqua P.	Marche	2013	Environmental History (Netherlands)	Similarly to Umbria and Tuscany, the countryside of the Marche Region has been shaped through the centuries by the activity of farmers living in scattered holdings. The Marche is a region of hills and mountains, and agriculture has had to adapt to difficult soils and environments. Presently, in agriculture, 42.5 % of the land is used for cultivations, 32.8 % is woods and only 6.7 % is pastures. B…	Human	Landscape ecology	Mammalia		Beech Wood; Debris Flow; Olive Orchard; Rural Landscape; Wooded Area	Book Chapter	Scopus	Selected	Rural	Config
Bulbulia, J; Geertz, AW; Atkinson, QD; Cohen, E; Evans, N; Francois, P; Gintis, H; Gray, RD; Henrich, J; Jordon, FM; Norenzayan, A; Richerson, PJ; Slingerland, E; Turchin, P; Whitehouse, H	The Cultural Evolution of Religion	2013	CULTURAL EVOLUTION: SOCIETY, TECHNOLOGY, LANGUAGE, AND RELIGION	Religion may be one factor that enabled large-scale complex human societies to evolve. Utilizing a cultural evolutionary approach, this chapter seeks explanations for patterns of complexity and variation in religion within and across groups, over time. Properties of religious systems (e.g., rituals, ritualized behaviors, overimitation, synchrony, sacred values) are examined at different social sc…	Human	Autecology	Mammalia			Article; Book Chapter	WoS	Selected	Gradient	Sociology
Chamberlain A., Griffiths C.	Wild food practices: Understanding the wider implications for design and HCI	2013	UbiComp 2013 Adjunct - Adjunct Publication of the 2013 ACM Conference on Ubiquitous Computing	Ethnographic studies in their many forms have played a major role in informing the design and development of a multitude of systems, from pervasive games to ubiquitous systems that support market traders. This paper presents an alternative response to the understanding of the practices of procurement and usage of wild food, and the way that one might technologically intervene within these group p…	System	Ethnobiology	Abiotic		Design; Ethnography; Food; Hci; Rural	Conference Paper	Scopus	Selected	Urban	Knowledge
Ellison G.T.H.	The health in later life of channel islanders exposed to the 1940-45 occupation and siege	2013	Early Life Nutrition, Adult Health and Development: Lessons from Changing Diets, Famines and Experimental Studies	Events during the Second World War resulted in a number of 'natural experiments' that have offered an invaluable opportunity for exploring the long-term impact of acute periods of deprivation on health in later life. Following the pioneering work by researchers examining the 1944-45 Dutch hunger winter and the 900-day siege of Leningrad (1941-1943), this Chapter presents ongoing research on a ser…	Human	Socioeconomics	Mammalia			Book Chapter	Scopus	Selected	Rural	Vulnerability	HWB
Fonseca R.A., Pezzuti J.C.B.	Dietary breadth of the animal protein consumed by riverine communities in the tapajós National Forest, Brazil	2013	Revista de Biologia Tropical	In small-scale human settlements, the acquisition of animal protein is strictly related to subsistence activities, and yours dietary habits are determined by the availability and the selectivity permitted by the diversity of these resources. This study analyzed the consumption of animal protein sources in seven traditional riverine communities of the Tapajos National Forest, located in Eastern Br…	Human	Landscape ecology	Mammalia		Dietary breadth; Fish; Game meat; Tapajós National Forest; Traditional riverine communities	Article	Scopus	Selected	Rural	Use	Nutrition	Meta
Gilligan I., Chandraphak S., Mahakkanukrauh P.	Femoral neck-shaft angle in humans: Variation relating to climate, clothing, lifestyle, sex, age and side	2013	Journal of Anatomy	The femoral neck-shaft angle (NSA) varies among modern humans but measurement problems and sampling limitations have precluded the identification of factors contributing to its variation at the population level. Potential sources of variation include sex, age, side (left or right), regional differences in body shape due to climatic adaptation, and the effects of habitual activity patterns (e.g. m…	Human	Autecology	Mammalia		Bergmann's rule; Climate; Clothing; Femur; Leg dominance; Neck-shaft angle	Article	Scopus	Selected	Gradient	Development
Gupta S.K., Sharma O.M., Raina N.S., Sehgal S.	Ethno-botanical study of medicinal plants of Paddar Valley of Jammu and Kashmir, India	2013	African journal of traditional, complementary, and alternative medicines : AJTCAM	The Paddar Valley, historically known as Sapphire Valley situated in Kishtwar district, is a prime landmark in the Jammu region of J&K state and is known for its rich cultural and plant diversity because of diverse habitats such as rivers, streams, meadows and steep mountain slopes. The area is located in the dry temperate region comprising typical vegetation which disappears completely on the ea…	Plants	Ethnobotany	Plantae		Ethno-botanical; Jammu and Kashmir; medicinal plants; Paddar valley	Article	Scopus	Selected	Rural			Meta
Gurven M., Rueden C.V., Massenkoff M., Kaplan H., Vie M.L.	How universal is the big five? Testing the five-factor model of personality variation among forager-farmers in the Bolivian Amazon	2013	Journal of Personality and Social Psychology	The five-factor model (FFM) of personality variation has been replicated across a range of human societies, suggesting the FFM is a human universal. However, most studies of the FFM have been restricted to literate, urban populations, which are uncharacteristic of the majority of human evolutionary history. We present the first test of the FFM in a largely illiterate, indigenous society. Tsimane …	Human	Autecology	Mammalia		Big five; Five-factor model (FFM); Indigenous; Personality; Tsimane	Article	Scopus	Selected	Rural	Sociology
House B.R., Silk J.B., Henrich J., Barrett H.C., Scelza B.A., Boyette A.H., Hewlett B.S., McElreath R., Laurence S.	Ontogeny of prosocial behavior across diverse societies	2013	Proceedings of the National Academy of Sciences of the United States of America	Humans are an exceptionally cooperative species, but there is substantial variation in the extent of cooperation across societies. Understanding the sources of this variability may provide insights about the forces that sustain cooperation. We examined the ontogeny of prosocial behavior by studying 326 children 3-14 y of age and 120 adults from six societies (age distributions varied across socie…	Human	Ethology	Mammalia		Development; Gene-culture coevolution; Population differences	Article	Scopus	Selected	Gradient	Motive	Sociology
Kang Y., Łuczaj L., Kang J., Zhang S.	Wild food plants and wild edible fungi in two valleys of the Qinling Mountains (Shaanxi, central China)	2013	Journal of Ethnobiology and Ethnomedicine	Background: The aim of the study was to investigate knowledge and use of wild food plants in two mountain valleys separated by Mount Taibai - the highest peak of northern China and one of its biodiversity hotspots, each adjacent to species-rich temperate forest vegetation.Methods: Seventy two free lists were collected among the inhabitants of two mountain valleys (36 in each). All the studied hou…	Plants	Ethnobotany	Plantae		Ethnobotany; Ethnomycology; Non-timber forest products; Wild edible plants	Article	Scopus	Selected	Rural			Meta
Kennedy M.	The Foraged Countryside: Perceptions of Nature and Culture in Four Encounters with Fungi	2013	GeoJournal Library	Reflecting upon a growing trend of mushroom hunting and foraging in Britain, this contribution examines both television portrayals and ethnographic experiences of the activity in order to deconstruct the narrative composition of such encounters. Including analysis of a television program, a tourist day course, a conservation ramble, and a foray with a local fungi enthusiast, the chapter suggests …	Fungi	Ethnobiology	Fungi		Media Message; Narrative Structure; Rural Life; Television Program; Wild Food	Book Chapter	Scopus	Selected	Gradient	Knowledge
Luizza M.W., Young H., Kuroiwa C., Evangelista P., Worede A., Bussmann R.W., Weimer A.	Local knowledge of plants and their uses among women in the bale mountains, Ethiopia	2013	Ethnobotany Research and Applications	Women's local ecological knowledge (LEK) is noted by many scholars to be unique and important for local conservation and development planning. Although LEK integration is inherent to ethnobotanical research, in Ethiopia, the knowledge-gender link has not been fully explored, and few studies focus on women's distinct plant knowledge. We catalogued rural women's knowledge of a wide range of plant u…	Plants	Ethnobotany	Plantae			Article	Scopus	Selected	Rural			Meta
McCullough M.	Attention in urban foraging	2013	Interaction Design and Architecture(s)	This position paper argues how there has to be much more to smart city learning than just wayshowing, and something better as augmented reality than covering the world with instructions. Attention has become something for many people to know better in an age of information superabundance. Embodied cognition explains how the work-ings of attention are not solely a foreground task, as if attention …	Human	Ethology	Mammalia		Architecture; Attention; Embodiment; Foraging; Form; Habit; Situation	Article	Scopus	Selected	Urban	Relation
Morsello C., Ruiz-Mallén I.	Do schooling and exposure to the dominant society through travel experiences is associated with the monetary income of ethnic minorities? A case study among three remote Amazonian indigenous groups	2013	Learning and Individual Differences	In industrial societies, schooling affects earnings through cognitive skills and socialization. But how does schooling and other forms of modern human capital such as the acquisition of non-cognitive skills valued by the dominant society impact income in indigenous ethnic minorities living in remote areas and in more autarkic settings? We evaluate the association of monetary income with (a) schoo…	Human	Socioeconomics	Mammalia		Earnings; Human capital; Indigenous peoples; Non-cognitive skills; Schooling	Article	Scopus	Selected	Rural	Social	Financial
Nkem, Johnson N.; Somorin, Olufunso A.; Jum, Cyprian; Idinoba, Monica E.; Bele, Youssoufa M.; Sonwa, Denis J.	Profiling climate change vulnerability of forest indigenous communities in the Congo Basin	2013	MITIGATION AND ADAPTATION STRATEGIES FOR GLOBAL CHANGE	The livelihood strategies of indigenous communities in the Congo Basin are inseparable from the forests, following their use of forest ecosystem goods and services (FEGS). Climate change is expected to exert impacts on the forest and its ability to provide FEGS. Thus, human livelihoods that depend on these FEGS are intricately vulnerable to climate impacts. Using the livelihood strategies of the …	Humans	Socioeconomics	Mammalia	2020 retrieval		Article	WoS	Selected	Rural	Vulnerability	Natural
Poe M.R., McLain R.J., Emery M., Hurley P.T.	Urban Forest Justice and the Rights to Wild Foods, Medicines, and Materials in the City	2013	Human Ecology	Urban forests are multifunctional socio-ecological landscapes, yet some of their social benefits remain poorly understood. This paper draws on ethnographic evidence from Seattle, Washington to demonstrate that urban forests contain nontimber forest products that contribute a variety of wild foods, medicines, and materials for the wellbeing of urban residents. We show that gathering wild plants an…	Human	Socioeconomics	Mammalia		Forest justice; NTFPs; Social benefits; Urban ecosystems; Urban foraging	Article	Scopus	Selected	Urban	Institutional	Social	Meta
Roosevelt A.C.	The Amazon and the Anthropocene: 13,000 years of human influence in a tropical rainforest	2013	Anthropocene	The vast tropical rainforest in Amazonia, once presumed a virgin wilderness vulnerable to climate forcing and inimical to indigenous cultures, is now shown by prehistoric, ethnographic, and ethnohistoric data to be almost the opposite: a human habitat resilient to environment change but much influenced by thousands of years of occupation. The earliest foragers quickly penetrated the region ca. 13…	Land	Landscape ecology	Abiotic		Anthropic forests and soils; Mounds; Prehistory; Sustainability; Tropical forests	Article	Scopus	Selected	Rural	Change
Tanner S., Rosinger A., Leonard W.R., Reyes-García V.	Health and adult productivity: The relation between adult nutrition, helminths, and agricultural, hunting, and fishing yields in the Bolivian Amazon	2013	American Journal of Human Biology	Objectives: Infectious disease and nutritional stress have both been associated with reductions in adult work productivity and work capacity in the context of wage labor, but less research has investigated their effects among groups relying on more traditional subsistence practices of horticulture and foraging. In this article, we examine the relations among measures of adult nutritional status (…	Human	Autecology	Mammalia			Article	Scopus	Selected	Rural	Population biology	Nutrition
Zeng W., Eisenberg D.T.A., Jovel K.R., Undurraga E.A., Nyberg C., Tanner S., Reyes-García V., Leonard W.R., Castaño J., Huanca T., McDade T.W., Godoy R.	Adult obesity: Panel study from native Amazonians	2013	Economics and Human Biology	This paper examines three morphological indicators measuring obesity among a native Amazonian population of foragers-farmers in Bolivia (Tsimane') and estimates the associations between them and standard covariates of obesity (e.g.; socioeconomic status [SES]). We collected annual data from 350 non-pregnant women and 385 men ≥20 years of age from all 311 households in 13 villages during five cons…	Human	Autecology	Mammalia		BMI; Bolivia; Overweight; Tsimane' Amazonian Panel Study (TAPS)	Article	Scopus	Selected	Rural	Population biology	Health
Bergmeier E., Roellig M.	Diversity, threats and conservation of european wood-pastures	2014	European Wood-pastures in Transition: A Social-ecological Approach	Grazed wooded landscapes have played a crucial role in the history of the European countryside. From the Neolithic, wood-pastures have been at the heart of subsistence economies of most rural societies throughout Europe, and they are still locally relevant for the economic integrity of some marginal rural areas. Various, often complex, forms of agro-silvopastoral systems evolved and became part o…	Land	Landscape ecology	Abiotic			Book Chapter	Scopus	Selected	Rural	Config
Boafo Y.A., Saito O., Takeuchi K.	Provisioning Ecosystem services in Rural Savanna landscapes of Northern Ghana: An assessment of supply, utilization, and drivers of change	2014	Journal of Disaster Research	As a fundamental element of human lives, ecosystems and the services they provide across all socioecological regions are now under threat from human and natural activities. An assessment of the different categories of ecosystem services at various levels has become necessary for sustainable use and conservation. This study seeks to identify and characterize provisioning ecosystem services affecti…	Human	Socioeconomics	Mammalia		Ecosystem; Livelihood; Northern Ghana; Provisioning services; Rural households	Article	Scopus	Selected	Rural	Natural	SusResUse
Galt R.E., Gray L.C., Hurley P.	Subversive and interstitial food spaces: transforming selves, societies, and society-environment relations through urban agriculture and foraging	2014	Local Environment	[No abstract available]	Human	Ethology	Mammalia			Editorial	Scopus	Selected	Urban	Relation
McLain R.J., Hurley P.T., Emery M.R., Poe M.R.	Gathering "wild" food in the city: rethinking the role of foraging in urban ecosystem planning and management	2014	Local Environment	Recent "green" planning initiatives envision food production, including urban agriculture and livestock production, as desirable elements of sustainable cities. We use an integrated urban political ecology and human-plant geographies framework to explore how foraging for "wild" foods in cities, a subversive practice that challenges prevailing views about the roles of humans in urban green spaces,…	Human	Landscape ecology	Mammalia		human-plant geographies; non-timber forest products; sustainability; urban forestry; urban political ecology	Article	Scopus	Selected	Urban	Manag		Meta
Ochoa J.J., Ladio A.H.	Ethnoecology of Oxalis adenophylla Gillies ex Hook. & Arn.	2014	Journal of Ethnopharmacology	Ethnopharmacological relevance We studied the ethnoecological knowledge of medicinal Oxalis adenophylla in 3 rural villages of north Patagonia, Argentina. To evaluate links between use frequency, ethnoecological knowledge, sociocultural variables and the conservation status of this plant. Materials and method Forty informants were interviewed in relation to their knowledge, use, perception and th…	Oxalis	Ethnobotany	Plantae		Conservation; Patagonia; Traditional knowledge; Wild edible and medicinal plant	Article	Scopus	Selected	Rural	Knowledge
Piantadosi S.T., Jara-Ettinger J., Gibson E.	Children's learning of number words in an indigenous farming-foraging group	2014	Developmental Science	We show that children in the Tsimane', a farming-foraging group in the Bolivian rain-forest, learn number words along a similar developmental trajectory to children from industrialized countries. Tsimane' children successively acquire the first three or four number words before fully learning how counting works. However, their learning is substantially delayed relative to children from the United…	Human	Autecology	Mammalia			Article	Scopus	Selected	Rural	Population biology	Development
Raes L., Aguirre N., D'Haese M., Van Huylenbroeck G.	Analysis of the cost-effectiveness for ecosystem service provision and rural income generation: A comparison of three different programs in Southern Ecuador	2014	Environment, Development and Sustainability	In recent years, new tools for funding nature conservation have been designed. Because poverty is often significant in areas with high biodiversity, the improvement of local livelihoods is frequently considered as a secondary goal of new financing mechanisms besides nature conservation. The buffer zone of the Podocarpus National Park in Ecuador is such a high biodiversity zone. In this paper, we …	Human	Landscape ecology	Mammalia		Cost-effectiveness; Development; Eco-label; Ecosystem services; Indicators; PES; Rural	Article	Scopus	Selected	Rural	Manag
Rodríguez-Carreras R., Úbeda X., Outeiro L., Asperó F.	Perceptions of social and environmental changes in a Mediterranean forest during the last 100 years: The Gavarres Massif	2014	Journal of Environmental Management	During the last century the landscape of the mid-Mediterranean mountains has undergone major transformations. The precipitous decline in the economic viability of forest products has engendered ever-thickening forests and agricultural lands have reverted to forest land cover. The related exodus of existing inhabitants since 1960 has led to new styles of occupancy: residential and touristic land u…	Human	Landscape ecology	Mammalia		Catalonia; Gavarres; Mediterranean mountains; Sense of place; Social perceptions; Socio-environmental transformations; Territorial management	Article	Scopus	Selected	Rural	Change
Schnorr S.L., Candela M., Rampelli S., Centanni M., Consolandi C., Basaglia G., Turroni S., Biagi E., Peano C., Severgnini M., Fiori J., Gotti R., De Bellis G., Luiselli D., Brigidi P., Mabulla A., Marlowe F., Henry A.G., Crittenden A.N.	Gut microbiome of the Hadza hunter-gatherers	2014	Nature Communications	Human gut microbiota directly influences health and provides an extra means of adaptive potential to different lifestyles. To explore variation in gut microbiota and to understand how these bacteria may have co-evolved with humans, here we investigate the phylogenetic diversity and metabolite production of the gut microbiota from a community of human hunter-gatherers, the Hadza of Tanzania. We sh…	Human	Autecology	Mammalia			Article	Scopus	Selected	Rural	Trophic chains
Tanner S., Leonard W.R., Reyes-García V.	The consequences of linear growth stunting: Influence on body composition among youth in the bolivian amazon	2014	American Journal of Physical Anthropology	Stunting, or linear growth retardation, has been documented in up to half of all children in rural indigenous populations of South America. Stunting is well understood as a signal of adverse conditions during growth, and has been associated with developmentally induced modifications to body composition, including body fat and muscularity, that stem from early growth restriction. This article exam…	Human	Autecology	Mammalia		Bolivia; developmental plasticity; growth and development; panel study	Article	Scopus	Selected	Rural	Development	Nutrition
Wunder S., Angelsen A., Belcher B.	Forests, Livelihoods, and Conservation: Broadening the Empirical Base	2014	World Development	More than 10,000. years after the Agricultural Revolution started, millions of rural smallholders across the developing world may still derive as much income from foraging forests and wildlands as from cultivating crops. These steady environmental income flows come often from public forests, and are extracted by men and women alike. However, inflexible supplies from nature, the physical hardship …	Human	Socioeconomics	Mammalia		Environmental income; Poverty; Smallholders; Wildlands	Editorial	Scopus	Selected	Rural	Natural	SusResUse
Abraham E.M., Theodoropoulos K., Eleftheriadou E., Ragkos A., Kyriazopoulos A.P., Parissi Z.M., Arabatzis G., Soutsas K.	Non-wood forest products from the understory and implications for rural development: The case of a broadleaf deciduous oak forest (Quercus frainetto T e n.) in Chalkidiki, Greece	2015	Journal of Environmental Protection and Ecology	Forest products can be distinguished into wood and non-wood. Non-wood forest products are defined as all the products other than wood derived from forests, shrubs and tree plantations. The main sources of these products are trees, understory plants, mushrooms, and animals. The purpose of the present study was to record the herbaceous and woody taxa of the understory of a deciduous oak forest in C…	Plants	Socioeconomics	Plantae		Dyes; Edible; FAO criteria; Forages; Local products; Medicinal and aromatic species; Regional development	Article	Scopus	Selected	Rural	Natural	SusResUse	Meta
Burkhart L.M.	Spain and Mexico	2015	The Cambridge History of Magic and Witchcraft in the West: From Antiquity to the Present	Spain’s colonial enterprise in the Americas brought Europeans into contact with hundreds of peoples previously unknown to what was now the "Old World." These diverse societies included nomadic foragers, village horticulturalists, and the urban civilizations of Mesoamerica and the Andes. When in 1494 Pope Alexander VI granted Isabella and Ferdinand sovereignty over the newly discovered lands, he a…	Human	Autecology	Mammalia			Book Chapter	Scopus	Selected	Rural	Trophic chains
Chow J.	Spatially Explicit Evaluation of Local Extractive Benefits from Mangrove Plantations in Bangladesh	2015	Journal of Sustainable Forestry	Mangroves worldwide provide a wide range of ecosystem services utilized directly and indirectly by local peoples. Between 1966 and 2001, Bangladesh established approximately 148,000 ha of mangrove plantations in coastal areas within the Barisal and Chittagong Divisions. Though erosion and human encroachment and conversion have removed over two-thirds of these stands, the Forest Department has con…	Plants	Socioeconomics	Plantae		afforestation; Bangladesh; coastal; cost-benefit analysis; ecosystem service; ecosystem valuation; fuelwood; mangrove forest; nontimber forest products	Article	Scopus	Selected	Rural	Financial	Natural
Erskine W., Ximenes A., Glazebrook D., da Costa M., Lopes M., Spyckerelle L., Williams R., Nesbitt H.	The role of wild foods in food security: the example of Timor-Leste	2015	Food Security	Many rural households in the developing world are subject to chronic seasonal food insecurity. Often cited among coping strategies is foraging for wild foods. This study was to understand the role of wild food in household food security in Timor-Leste. Information on wild food use comes from three sources: a) a longitudinal study of food consumption among 14 subsistence farmer households across f…	Plants	Socioeconomics	Plantae		Elephant’s foot yam; Foraging; Household food security; Lesser yam; Lima bean; Wild food	Article	Scopus	Selected	Rural	Vulnerability	Natural	Meta
García-Quijano C.G., Poggie J.J., Pitchon A., Del Pozo M.H.	Coastal resource foraging, life satisfaction, and well-being in southeastern Puerto Rico	2015	Journal of Anthropological Research	Based on ethnographic work in coastal southeastern Puerto Rico, we explore the empirical observation that people who make a significant part of their living from fishing and exploitation of other coastal resources are more satisfied with their lives, their work, and their enjoyment of community life than their fellow community members. Coastal resource foraging (CRF) denotes a set of economic act…	Human	Socioeconomics	Mammalia		Coastal livelihoods; Comparative modes of production; Puerto Rico; Quality of life and well-being; Small-scale coastal resource foraging; Subjective life satisfaction	Review	Scopus	Selected	Rural	Human	HWB
Gurven M., Jaeggi A.V., Von Rueden C., Hooper P.L., Kaplan H.	Does Market Integration Buffer Risk, Erode Traditional Sharing Practices and Increase Inequality? A Test among Bolivian Forager-Farmers	2015	Human Ecology	Sharing and exchange are common practices for minimizing food insecurity in rural populations. The advent of markets and monetization in egalitarian indigenous populations presents an alternative means of managing risk, with the potential impact of eroding traditional networks. We test whether market involvement buffers several types of risk and reduces traditional sharing behavior among Tsimane …	Human	Socioeconomics	Mammalia		Bolivian Amazon; Cooperation; Food security; Market integration; Risk management; Sharing; Tsimane	Article	Scopus	Selected	Rural	Social	HWB
Hurley, PT; Emery, MR; McLain, R; Poe, M; Grabbatin, B; Goetcheus, CL	WHOSE URBAN FOREST? THE POLITICAL ECOLOGY OF FORAGING URBAN NONTIMBER FOREST PRODUCTS	2015	SUSTAINABILITY IN THE GLOBAL CITY: MYTH AND PRACTICE		Human	Landscape ecology	Mammalia			Article; Book Chapter	WoS	Selected	Urban	Manag
Leonard W.R., Reyes-García V., Tanner S., Rosinger A., Schultz A., Vadez V., Zhang R., Godoy R.	The Tsimane' Amazonian Panel Study (TAPS): Nine years (2002-2010) of annual data available to the public	2015	Economics and Human Biology	This brief communication contains a description of the 2002-2010 annual panel collected by the Tsimane' Amazonian Panel Study team. The study took place among the Tsimane', a native Amazonian society of forager-horticulturalists. The team tracked a wide range of socio-economic and anthropometric variables from all residents (633 adults ≥16 years; 820 children) in 13 villages along the Maniqui Riv…	Human	Autecology	Mammalia		Acculturation; Anthropometry; Bolivia; Demography; Health	Article	Scopus	Selected	Rural	Population biology	Health
Mganga K.Z., Musimba N.K.R., Nyariki D.M.	Combining Sustainable Land Management Technologies to Combat Land Degradation and Improve Rural Livelihoods in Semi-arid Lands in Kenya	2015	Environmental Management	Drylands occupy more than 80 % of Kenya’s total land mass and contribute immensely to the national economy and society through agriculture, livestock production, tourism, and wild product harvesting. Dryland ecosystems are areas of high climate variability making them vulnerable to the threats of land degradation. Consequently, agropastoralists inhabiting these ecosystems develop mechanisms and t…	Human	Landscape ecology	Mammalia		Adaptation; Diversification; Holistic approach; Local knowledge; Vegetation change	Article	Scopus	Selected	Rural	Manag		Meta
Pauketat T.R., Alt S.M., Kruchten J.D.	City of earth and wood: New cahokia and its material-historical implications	2015	The Cambridge World History: Volume III: Early Cities in Comparative Perspective, 4000 BCE-1200 CE	Imagine a continent with a vast open interior covered in prairie grasses and great temperate forests drained by an extensive river system. Imagine further that this continent had been peopled for 15 millennia, first by foragers and, later, by horticulturalists living along the interior rivers. They grew a host of starchy and oily seed crops, cucurbits, and, after 800 CE, maize, supplementing thei…	Human	Autecology	Mammalia			Book Chapter	Scopus	Selected	Rural	History
Rosinger A., Tanner S.	Water from fruit or the river? Examining hydration strategies and gastrointestinal illness among Tsimane' adults in the Bolivian Amazon	2015	Public Health Nutrition	Objective Water is an essential nutrient overlooked in many cross-cultural studies of human nutrition. The present article describes dietary water intake patterns among forager-horticulturalist adults in lowland Bolivia, compares daily intake with international references and examines if variation in how people acquire water relates to gastrointestinal illness. Design Cross-sectional observationa…	Human	Autecology	Mammalia		Amazonia; Gastrointestinal illness; Hydration strategies; Tsimane'; Water intake	Article	Scopus	Selected	Rural	Trophic chains
Smith M.L.	The origins of the sustainability concept: Risk perception and resource management in early urban centers	2015	Research in Economic Anthropology	Purpose - This paper examines the conditions under which ancient peoples might have developed a concept of "sustainability," and concludes that long-term resource management practices would not have been articulated prior to the development of the first cities starting c. 6,000 years ago. Methodology/approach - Using biological concepts of population density and niche-construction theory, cities …	Human	Landscape ecology	Mammalia		Environment; Infrastructure; Institutions; Risk; Urbanism	Article	Scopus	Selected	Urban	Manag
Tucker, Bram; Lill, Elaina; Tsiazonera; Tombo, Jaovola; Lahiniriko, Rolland; Rasoanomenjanahary, Louinaise; Razafindravelo, Pirette Miza; Tsikengo, Jean Roger	Inequalities beyond the Gini: Subsistence, social structure, gender, and markets in southwestern Madagascar	2015	ECONOMIC ANTHROPOLOGY	Development economists typically apply the same measures of inequality to the Global South as capitalist economies, such as Gini coefficients calculated over cash earnings (income) or asset value (wealth). Yet many rural peoples straddle the market economy of cash and wages and the nonmarket economy of gifts and obligations. We examine inequality in the context of Masikoro farmers, Mikea forager-…	Humans	Socioeconomics	Mammalia	2020 retrieval	Inequality; Social structure; Markets; Gender; Madagascar; Farmers; Hunter-gatherers; Fishermen	Article	WoS	Selected	Rural	Social	Financial
Tucker B., Tsiazonera, Tombo J., Hajasoa P., Nagnisaha C.	Ecological and cosmological coexistence thinking in a hypervariable environment: Causal models of economic success and failure among farmers, foragers, and fishermen of southwestern Madagascar	2015	Frontiers in Psychology	A fact of life for farmers, hunter-gatherers, and fishermen in the rural parts of the world are that crops fail, wild resources become scarce, and winds discourage fishing. In this article we approach subsistence risk from the perspective of "coexistence thinking," the simultaneous application of natural and supernatural causal models to explain subsistence success and failure. In southwestern Ma…	Human	Autecology	Mammalia		Causal cognition; Cosmology; Culture; Madagascar; Risk; Traditional knowledge; Unpredictability	Article	Scopus	Selected	Rural	Sociology
Wolf K.L., Robbins A.S.	Metro nature, environmental health, and economic value	2015	Environmental Health Perspectives	Background: Nearly 40 years of research provides an extensive body of evidence about human health, well-being, and improved function benefits associated with experiences of nearby nature in cities. Objectives: We demonstrate the numerous opportunities for future research efforts that link metro nature, human health and well-being outcomes, and economic values. Methods: We reviewed the literature …	Human	Socioeconomics	Mammalia			Review	Scopus	Selected	Urban	Natural	HWB
Boafo Y.A., Saito O., Jasaw G.S., Otsuki K., Takeuchi K.	Provisioning ecosystem services-sharing as a coping and adaptation strategy among rural communities in Ghana's semi-arid ecosystem	2016	Ecosystem Services	As complex challenges linked to changing socio-economic, environmental, political, and cultural conditions continually hamper the delivery of ecosystem services to natural resource dependent communities, local level adaptation needs attention. This paper presents the findings of an empirical survey in rural semi-arid Ghana investigating how households are employing communal sharing as a strategy …	Human	Socioeconomics	Mammalia		Adaptation; Households; Provisioning ecosystem services; Resources; Semi-arid Ghana; Sharing	Article	Scopus	Selected	Rural	Vulnerability	Natural
Chainey S.P., da Silva B.F.A.	Examining the extent of repeat and near repeat victimisation of domestic burglaries in Belo Horizonte, Brazil	2016	Crime Science	Substantial research suggests that a burglary event is a useful predictor of burglaries to the same or nearby properties in the near future. To date, the research that has suggested this predictive quality has been based on studies that have focused on crime patterns in western industrialised countries, such as the UK, USA and Australia. These studies have in turn informed the design of effective…	Human	Ethology	Mammalia		Boost account; Burglary; Crime prediction; Crime prevention; Flag account; Foraging theory; Near repeat victimisation; Policing; Repeat victimisation	Article	Scopus	Selected	Urban	Spatial
Downey G.	Being human in cities: Phenotypic bias from urban niche construction	2016	Current Anthropology	Cities are sites of intense investment in niche construction, substantially altering ecological dynamics. Although novel in evolutionary terms, cities have distinctive epidemiological and demographic effects on human mortality and phenotype. Cities, however, do not affect all of their inhabitants identically, especially with a trend toward greater inequity with increased urbanization; the urban l…	Human	Autecology	Mammalia			Article	Scopus	Selected	Urban	Development
Galal T.M., Farahat E.A., El-Midany M.M., Hassan L.M.	Nutrients and heavy metals accumulation by the giant milkweed Calotropis procera (Aiton) W.T. Aiton in urbanized areas, Egypt	2016	Rendiconti Lincei	The present study was conducted to evaluate the accumulation potential of Calotropis procera for nutrients and heavy metals and its impact on the forage quality of such medicinal plant. Three plant individuals of C. procera as well as three composite soil samples, collected from four urban habitats (residential areas, road sides, railways, and fallow lands) were analyzed for nutrients and heavy m…	Plants	Autecology	Plantae		Bioaccumulation; Heavy metals; Nutrients; Nutritive value; Urban habitats	Article	Scopus	Selected	Urban	Trophic chains
Ginger Hofman, Nila	Bridging Food Scarcity: Croatian Women's Responses to Consumer Capitalism	2016	CULTURE AGRICULTURE FOOD AND ENVIRONMENT	This study explores the livelihood strategies and food practices that Croatian women adopted during the post- socialist era after two decades of economic and political reforms. I discuss how the decline of the nation’s food pro- duction system and the emergence of neoliberal agricultural reforms impacted these household practices. I point out that the popularization of ready-made foods led some w…	Humans	Socioeconomics	Mammalia	2020 retrieval	Croatian women, consumer capitalism, neoliberal agricultural reforms, Europeanization	Article	WoS	Selected	Urban	Institutional	FNS
Hermans-Neumann K., Gerstner K., Geijzendorffer I.R., Herold M., Seppelt R., Wunder S.	Why do forest products become less available?A pan-tropical comparison of drivers of forest-resource degradation	2016	Environmental Research Letters	Forest products provide an important source of income and wellbeing for rural smallholder communities across the tropics. Although tropical forest products frequently become over-exploited, only few studies explicitly address the dynamics of degradation in response to socio-economic drivers. Our study addresses this gap by analyzing the factors driving changes in tropical forest products in the p…	Plants	Socioeconomics	Plantae		natural resource dynamics; pan-tropics; regression trees; village surveys	Article	Scopus	Selected	Gradient	Natural	SusResUse
Larondelle N., Strohbach M.W.	A murmur in the trees to note: Urban legacy effects on fruit trees in Berlin, Germany	2016	Urban Forestry and Urban Greening	This study aims to unveil historic legacy effects in the urban forest of the formerly divided city of Berlin, Germany. A tree survey based on a stratified random sampling approach across five land-use classes was analyzed in respect of fruit tree density in the former East and West. In order to consolidate the findings, data from a foraging website (mundraub.org) were analyzed in the same regard.…	Human	Landscape ecology	Mammalia		Berlin; Legacy effects; Urban foraging; Urban forest	Article	Scopus	Selected	Urban	Config
Łuczaj Ł., Pieroni A.	Nutritional ethnobotany in Europe: From emergency foods to healthy folk cuisines and contemporary foraging trends	2016	Mediterranean Wild Edible Plants: Ethnobotany and Food Composition Tables	In this chapter we analyze the trends of wild food plant consumption in Europe in the last two centuries, focusing on emergency foods in time of crisis, food traditions and neglected wild plants in rural countryside as well as the contemporary emerging foraging trends. In doing that, we draw a few specific case studies from Western and Eastern Europe, from the north to the Mediterranean. We write…	Plants	Ethnobotany	Plantae		Culinary vogues; Famine; Food security; Herbophilia; Herbophobia; Wild edible plants	Book Chapter	Scopus	Selected	Gradient			Meta
Mabry J., Farris P.E., Forro V.A., Findholt N.E., Purnell J.Q., Davis M.M.	Environmental, Behavioral, and Cultural Factors That Influence Healthy Eating in Rural Women of Childbearing Age: Findings From a PhotoVoice Study	2016	Global Qualitative Nursing Research	Despite increasing recognition of the role nutrition plays in the health of current and future generations, many women struggle to eat healthy. We used the PhotoVoice method to engage 10 rural women in identifying perceived barriers and facilitators to healthy eating in their homes and community. They took 354 photographs, selected and wrote captions for 62 images, and explored influential factor…	Human	Autecology	Mammalia		community capacity and development; diet, nutrition, malnutrition; maternal behavior; participatory action research (PAR); PhotoVoice; research, rural; women’s health	Article	Scopus	Selected	Rural	Nutrition
Poe, MR; LeCompte, J; McLain, R; Hurley, P	Urban foraging and the relational ecologies of belonging	2016	VEGETAL POLITICS: BELONGING, PRACTICES AND PLACES	Through a discussion of urban foraging in Seattle, Washington, USA, we examine how people's plant and mushroom harvesting practices in cities are linked to relationships with species, spaces, and ecologies. Bringing a relational approach to political ecology, we discuss the ways that these particular nature - society relationships are formed, legitimated, and mobilized in discursive and material …	Human	Ethology	Mammalia			Article; Book Chapter	WoS	Selected	Urban	Relation
Rosetti M., Rodríguez A., Pacheco-Cobos L., Hudson R.	An experimental task to explore the effects of age and sex on social foraging behavior	2016	Evolutionary Behavioral Sciences	Human foraging behavior has been extensively studied by researchers from several disciplines, from those focusing on foragers in the field to those investigating underlying cognitive processes using computational tasks in laboratory settings. In an attempt to combine the physical constraints involved in real life foraging with the need for experimentally manipulable conditions, we developed a tas…	Human	Ethology	Mammalia		Development; GPS tracking; Sex differences; Social foraging	Article	Scopus	Selected	Urban	Spatial	Sociology
Schlotterbeck J.T.	The internal economy of slavery in rural piedmont Virginia	2016	The Slaves' Economy: Independent Production by Slaves in the Americas	The internal economy never received legal recognition in Virginia. Legislators believed that allowing slaves to engage in independent economic activity would undermine the master's authority and threaten the institution. The internal economy created by Piedmont slaves also illuminates aspects of master-slave relationships, resistance and accommodation to slavery, contacts beyond home plantations,…	Human	Socioeconomics	Mammalia			Book Chapter	Scopus	Selected	Rural	Social	Vulnerability
Shamshad	Assessment of basic needs of food and clothing of urban homeless people in Kanpur City, India [Hodnotenie základných potrieb stravovania a obliekania v populácii ludí bez domova v Meste Kanpur v Indii]	2016	Geograficky Casopis	The article analyses the condition of food, clothing and other supportive aids of the homeless population of Kanpur city. The study is based on a primary source of data generated through a comprehensive field survey in the city in 2012. Overall analysis of the study reveals that more than three-quarters of the expenditure of the homeless population is on food, followed by the expenditure on misce…	Human	Socioeconomics	Mammalia		Clothing; Food; Homeless population; India; Kanpur City; Supportive aids	Review	Scopus	Selected	Urban	Physical	Vulnerability
Tindowen, Darin Jan C.	The Economic Life of the Aetas of Northern Philippines	2016	KHAZAR JOURNAL OF HUMANITIES AND SOCIAL SCIENCES	In today’s world, one of the bases of economic development is the presence of technology. However, not all communities and groups can have an access to the different technologies created by man. And one of these groups is the Aetas of Northern Philippines. This study was conducted to determine the different economic activities, and seasonal activities for survival of the Aetas. The participants o…	Humans	Socioeconomics	Mammalia	2020 retrieval	Aeta community, Northern Philippines, Economic Activities, Seasonal Activities,cultural festivals.	Article	WoS	Selected	Rural	Natural
Turroni S., Fiori J., Rampelli S., Schnorr S.L., Consolandi C., Barone M., Biagi E., Fanelli F., Mezzullo M., Crittenden A.N., Henry A.G., Brigidi P., Candela M.	Fecal metabolome of the Hadza hunter-gatherers: A host-microbiome integrative view	2016	Scientific Reports	The recent characterization of the gut microbiome of traditional rural and foraging societies allowed us to appreciate the essential co-adaptive role of the microbiome in complementing our physiology, opening up significant questions on how the microbiota changes that have occurred in industrialized urban populations may have altered the microbiota-host co-metabolic network, contributing to the g…	Human	Autecology	Mammalia			Article	Scopus	Selected	Rural	Trophic chains
Undurraga E.A., Nica V., Zhang R., Mensah I.C., Godoy R.A.	Individual health and the visibility of village economic inequality: Longitudinal evidence from native Amazonians in Bolivia	2016	Economics and Human Biology	Mounting evidence suggests that income inequality is associated with worse individual health. But does the visibility of inequality matter? Using data from a horticultural-foraging society of native Amazonians in Bolivia (Tsimane’), we examined whether village inequality in resources and behaviors with greater cultural visibility is more likely to bear a negative association with health than vill…	Human	Socioeconomics	Mammalia		Conspicuous consumption; Developing countries; Health; Inequality; Rural	Article	Scopus	Selected	Rural	Human	Social
Vaittinen T., McGookin D.	Phases of urban tourists' exploratory navigation: A field study	2016	DIS 2016 - Proceedings of the 2016 ACM Conference on Designing Interactive Systems: Fuse	There is a lack of widely available mobile map applications that effectively support pedestrian tourists who prefer the freedom of exploring their surroundings, and might not have an explicit destination they are trying to reach in mind. Although research systems to support such exploratory navigation have been developed, these are often only studied in controlled trials. It is therefore unclear …	Human	Ethology	Mammalia		Exploratory navigation; Field study; Foraging; Mobile applications; Pedestrian navigation; Shadowing; Tourism	Conference Paper	Scopus	Selected	Urban	Spatial
Wiryono, Puteri V.N.U., Senoaji G.	The diversity of plant species, the types of plant uses and the estimate of carbon stock in agroforestry system in Harapan Makmur Village, Bengkulu, Indonesia	2016	Biodiversitas	Homegardens are a traditional form of agroforestry commonly found in rural areas in Indonesia, where a variety of agricultural crops and forest trees are grown in a mixed system. To some extent, the traditional homegardens resemble natural forest in vegetation structure and composition. The objective of this study was to know the diversity of plant species, the types of plant uses and the estimat…	Plants	Socioeconomics	Plantae		Agroforestry; Carbon stock; Homegardens; Species diversity	Article	Scopus	Selected	Rural	Natural	Financial	Meta
Arrington A.B., Diemont S.A.W., Phillips C.T., Welty E.Z.	Demographic and landscape-level urban foraging trends in the USA derived from web and mobile app USAge	2017	Journal of Urban Ecology	Foraging provides decentralized access to food, medicines and other resources for communities across the planet. In urban environments, foraging can support social cohesion, food justice, and ecosystem restoration. Given growing urban populations and an increasing need for sustainable food systems in cities and surrounding areas, urban foraging is a potentially critical element of food security. …	Human	Landscape ecology	Mammalia		Citizen science; Community-based monitoring; Urban foraging	Article	Scopus	Selected	Urban	Use		Meta
Blackwell A.D., Urlacher S.S., Beheim B., von Rueden C., Jaeggi A., Stieglitz J., Trumble B.C., Gurven M., Kaplan H.	Growth references for Tsimane forager-horticulturalists of the Bolivian Amazon	2017	American Journal of Physical Anthropology	Objectives: Growth standards and references currently used to assess population and individual health are derived primarily from urban populations, including few individuals from indigenous or subsistence groups. Given environmental and genetic differences, growth may vary in these populations. Thus, there is a need to assess whether international standards are appropriate for all populations, an…	Human	Autecology	Mammalia		Amazonians; BMI; GAMLSS; growth; growth velocity; height; indigenous South Americans; Tsimane; weight	Article	Scopus	Selected	Rural	Population biology	Development
Blanco J., Michon G., Carrière S.M.	Natural ecosystem mimicry in traditional dryland agroecosystems: Insights from an empirical and holistic approach	2017	Journal of Environmental Management	While the aim of Ecological Intensification is to enable the design of more sustainable and productive agricultural systems, it is not suited to dryland agroecosystems that are driven by non-equilibrium dynamics and intrinsic variability. Instead, a model based on mobility and variability management has been proposed for these agroecosystems. However, this model remains under-applied in southern …	Human	Landscape ecology	Mammalia		Agroforestry parkland; Ecosystem mimicry; Pastoralism; Property rights; Resource management; Swamp farming	Article	Scopus	Selected	Rural	Use	Institutional
Disalvo C., Jenkins T.	Fruit are heavy: A prototype public IoT system to support urban foraging	2017	DIS 2017 - Proceedings of the 2017 ACM Conference on Designing Interactive Systems	Smart cities are one area of interactive systems design where the technologies and services of the Internet of Things (IoT) have the potential to serve public interest. In this paper we present a design research project that explores the use of IoT technologies-specifically environmental sensing- to support urban foraging. We describe the design of a simple proof-of-concept sensing platform to mo…	System	Ethnobiology	Abiotic		Community economies; Digital civics; Diverse economies; Foraging; Participatory design; Public design; Public IoT; Smart cities	Conference Paper	Scopus	Selected	Urban	Knowledge
Goetz L.G., Valeggia C.	The ecology of anemia: Anemia prevalence and correlated factors in adult indigenous women in Argentina	2017	American Journal of Human Biology	Objectives: The Toba/Qom of Namqom are an indigenous community native to the Gran Chaco region of northern Argentina. Historically seminomadic foragers, the diet of peri-urban community members has rapidly changed from high-protein, high-fiber to hypercaloric, processed. This study aims to understand the impact of this nutritional transition on aspects of women's health by exploring the relations…	Human	Autecology	Mammalia			Article	Scopus	Selected	Rural	Population biology	Nutrition
Gupta V.K., Paul S., Dutta C.	Geography, ethnicity or subsistence-specific variations in human microbiome composition and diversity	2017	Frontiers in Microbiology	One of the fundamental issues in the microbiome research is characterization of the healthy human microbiota. Recent studies have elucidated substantial divergences in the microbiome structure between healthy individuals from different race and ethnicity. This review provides a comprehensive account of such geography, ethnicity or life-style-specific variations in healthy microbiome at five major…	Human	Autecology	Mammalia		Body habitats; Disease susceptibility; Host genetics; Hunter-gatherers; Lifestyle; Non-western people; Rural community; Urban life	Review	Scopus	Selected	Gradient	Trophic chains
Hewlett B.S., Lamb M.E., Leyendecker B., Scholmerich A.	Parental investment strategies among Aka Foragers, Ngandu Farmers, and Euro-American urban-industrialists	2017	Adaptation and Human Behavior: An Anthropological Perspective	[No abstract available]	Human	Autecology	Mammalia			Book Chapter	Scopus	Selected	Gradient	Sociology
Hidalgo-Cordero J.F., García-Navarro J.	Review on the Traditional Uses and Potential of Totora (Schoenoplectus Californicus) as Construction Material	2017	IOP Conference Series: Materials Science and Engineering	The recent advances in the wood construction field have demonstrated the feasibility and advantages of using wood-based materials in tall buildings structures and other constructive uses, which could lead to a net reduction in CO2eq emissions of the construction sector by replacing high-energy consuming materials like concrete or steel, with wood and biomass-based materials. Among these biomass-b…	Totora	Socioeconomics	Plantae			Conference Paper	Scopus	Selected	Gradient	Natural	Physical
McLain R.J., Poe M.R., Urgenson L.S., Blahna D.J., Buttolph L.P.	Urban non-timber forest products stewardship practices among foragers in Seattle, washington (USA)	2017	Urban Forestry and Urban Greening	Our research seeks to expand the concept of urban environmental stewardship to include the everyday stewardship practices of urban nontimber forest products foragers. Ethnographic data from 58 urban foragers and 18 land stewards in the city of Seattle (USA) revealed that foragers reported using a variety of practices to enhance and minimize negative desirable species and their habitats. Many of t…	Human	Ethology	Mammalia		Environmental stewardship; Urban ecological restoration; Urban foraging; Urban forestry; Urban parks	Article	Scopus	Selected	Urban	Relation
N'Danikou S., Vodouhe R.S., Bellon M.R., Sidibé A., Coulibaly H.	Foraging is determinant to improve smallholders' food security in rural areas in Mali, West Africa	2017	Sustainability (Switzerland)	Studies on the enabling factors for household food security (HFS) most often used simplified econometric models looking into the links with a selected set of variables. In this research, a livelihood approach of HFS was used and aimed at determining the most significant livelihood assets for HFS in dryland agricultural systems. Elements of the five livelihood assets were assessed through question…	Human	Socioeconomics	Mammalia		Agricultural biodiversity; Coping strategies; Dryland systems; Food security; Tree models	Article	Scopus	Selected	Rural	Vulnerability	FNS
Niskanen M., Maijanen H., Junno J.-A., Niinimäki S., Salmi A.-K., Vilkama R., Väre T., Salo K., Kjellström A., Molnar P.	Scandinavia and Finland	2017	Skeletal Variation and Adaptation in Europeans: Upper Paleolithic to the Twentieth Century	This chapter focuses on Scandinavia, Finland, and adjacent regions of Northwest Russia (Karelia and the Kola Peninsula). Urbanization commenced relatively late in Scandinavia and Finland. The chapter examines temporal trends in body size and shape within Scandinavia and Finland across all time periods, followed by comparisons with other Europeans as well as other comparisons dealing with the Neol…	Human	Autecology	Mammalia		Body shape; Body size; Cross-sectional properties; Finland; Pitted Ware culture foragers; Scandinavia; Sexual dimorphism; Temporal trends; Urban-rural differences; Urbanization	Book Chapter	Scopus	Selected	Gradient	History
Palliwoda J., Kowarik I., von der Lippe M.	Human-biodiversity interactions in urban parks: The species level matters	2017	Landscape and Urban Planning	In a rapidly urbanizing world, people are increasingly at risk of being disconnected from nature. Previous studies demonstrate that urban parks support contact of urban dwellers with “nature”, urban foraging activities and contribute to human well-being. While the importance of biodiversity underlying ecosystem services is broadly acknowledged, the role of individual plant species in the interact…	Human	Ethology	Mammalia		Biocultural diversity; Cultural ecosystem services; Edible plants; Provisioning ecosystem services; Urban gathering; Urban green infrastructure	Article	Scopus	Selected	Urban	Motive	Trophic chains	Meta
Shackleton C.M., Hurley P.T., Dahlberg A.C., Emery M.R., Nagendra H.	Urban foraging: A ubiquitous human practice overlooked by urban planners, policy, and research	2017	Sustainability (Switzerland)	Although hardly noticed or formally recognised, urban foraging by humans probably occurs in all urban settings around the world. We draw from research in India, South Africa, Sweden, and the United States to demonstrate the ubiquity and varied nature of urban foraging in different contexts. Across these different contexts, we distil seven themes that characterise and thereby advance thinking abou…	Human	Ethology	Mammalia		Actors; Benefits; Dynamics; Tenure; Urban foraging; Urban spaces	Article	Scopus	Selected	Urban	Motive	Institutional
Soldati G.T., de Medeiros P.M., Duque-Brasil R., Coelho F.M.G., Albuquerque U.P.	How do people select plants for use? Matching the Ecological Apparency Hypothesis with Optimal Foraging Theory	2017	Environment, Development and Sustainability	The present study aimed to understand human plant resource usage strategies in the context of the Ecological Apparency Hypothesis and Optimal Foraging Theory. The relationship between plant resource knowledge and availability was tested in a rural community (Palmital) in a dry Atlantic Forest fragment in the state of Minas Gerais, Southeastern Brazil, using data from phytosociological studies and…	Human	Ethology	Mammalia		Ecological apparency theory; Evolutionary ethnobiology; Human adaptive strategies; Human ecology; Optimization theories; Plant resource use	Article	Scopus	Selected	Rural	Motive	Natural
Synk C.M., Kim B.F., Davis C.A., Harding J., Rogers V., Hurley P.T., Emery M.R., Nachman K.E.	Gathering Baltimore's bounty: Characterizing behaviors, motivations, and barriers of foragers in an urban ecosystem	2017	Urban Forestry and Urban Greening	As a component of urban food systems, foraging—the collection of plant or fungal materials, such as berries and nuts, not deliberately cultivated for human use—may promote positive cultural, ecological, economic, and health outcomes. Foraging behaviors, motivations, and barriers in the urban context remain under-characterized despite emerging literature on the subject. We surveyed 105 self-identi…	Human	Ethology	Mammalia		Alternative food systems; Land use; Urban foraging	Article	Scopus	Selected	Urban	Motive		Meta
Tucker B.	From risk and time preferences to cultural models of causality: On the challenges and possibilities of field experiments, with examples from rural southwestern madagascar	2017	Nebraska Symposium on Motivation	Risk preference and time preference experiments have been conducted in field conditions in many rural and urban populations throughout the world, to evaluate how non-Western people subjectively trade off the value of reward amount, probability, and delay. My thesis is that it is difficult to quantitatively evaluate risk and time preferences with precision and that choice experiments have dubious …	Human	Ethology	Mammalia			Book Chapter	Scopus	Selected	Rural	Motive	Sociology
Wiryono, Japriyanto, Erniwati	The diversity of locally utilized plants and local botanical knowledge in Central Bengkulu District, Bengkulu Province, Indonesia	2017	Biodiversitas	Wiryono, Japriyanto, Erniwati. 2017. The diversity of locally utilized plants and local botanical knowledge in Central Bengkulu District, Bengkulu Province, Indonesia. Biodiversitas 18: 1589-1595. For thousands of years rural communities have derived from their surrounding plants many products to meet their daily life. Maintaining botanical knowledge is, therefore, essential for the sustainabilit…	Plants	Socioeconomics	Plantae		Biodiversity; Ethnobotany; Traditional ecological knowledge	Article	Scopus	Selected	Rural	Natural	Social	Meta
Zobrist S., Kalra N., Pelto G., Wittenbrink B., Milani P., Diallo A.M., Ndoye T., Wone I., Parker M.	Results of Applying Cultural Domain Analysis Techniques and Implications for the Design of Complementary Feeding Interventions in Northern Senegal	2017	Food and Nutrition Bulletin	Background: Designing effective nutrition interventions for infants and young children requires knowledge about the population to which the intervention is directed, including insights into the cognitive systems and values that inform caregiver feeding practices. Objective: To apply cultural domain analysis techniques in the context of implementation research for the purpose of understanding care…	Human	Socioeconomics	Mammalia		focused ethnographic study; food classification; implementation research; nutrition knowledge; pile sort; Senegal	Article	Scopus	Selected	Gradient	Motive	FNS
Charnley S., McLain R.J., Poe M.R.	Natural Resource Access Rights and Wrongs: Nontimber Forest Products Gathering in Urban Environments	2018	Society and Natural Resources	This article uses research about non-timber forest products (NTFP) gathering in Seattle, Washington, USA to examine how people gain access to natural resources in urban environments. Our analysis focuses on gathering in three spaces: parks, yards, and public rights of way. We present a framework for conceptualizing access, and highlight cognitive mechanisms of access associated with foragers’ int…	Human	Landscape ecology	Mammalia		Access; common pool resources; foraging; nontimber forest products; tenure; urban forestry	Article	Scopus	Selected	Urban	Manag
Chobotko H.M., Raichuk L.A., Landin V.P.	Characteristics and prognosis of the internal exposure doses of the Ukrainian polissya rural population in the remote period after the accident at the chernobyl nuclear power plant (monitoring study)	2018	Problemy Radiatsiinoi Medytsyny ta Radiobiolohii	Objective: Estimation of the forest ecosystem influence on the formation of annual effective internal exposure doses (137Cs) of the Ukrainian Polissya population in the remote period after the Chornobyl accident and predictive modeling of the internal exposure doses of the region residents. Materials and methods. Dosimetric control of the population (adults and children of school age, for 80 peop…	Human	Autecology	Mammalia		ChNPP; Effective internal exposure dose; Forest ecosystem; Mathematical model	Article	Scopus	Selected	Rural	Trophic chains
Chou S.	Chinatown and Beyond: Ava Chin, Urban Foraging, and a New American Cityscape	2018	ISLE Interdisciplinary Studies in Literature and Environment	[No abstract available]	Land	Landscape ecology	Abiotic			Review	Scopus	Selected	Urban	Config
Clarke P.A.	Aboriginal foraging practices and crafts involving birds in the post-European period of the Lower Murray, South Australia	2018	Transactions of the Royal Society of South Australia	This paper is an ethnographic study of Indigenous bird foraging post-European settlement of the Lower Murray in rural temperate South Australia. The Aboriginal people of this region have developed unique relationships with the landscape, reflecting the retention of some pre-European Indigenous practices and the development of new traditions. Aboriginal bird foraging practices after British settle…	Human	Ethnobiology	Mammalia	bird hunting	Aboriginal Australia; Birds; ethno-ornithology; hunting; material culture	Article	Scopus	Selected	Rural	Knowledge
Genin D., M'Sou S., Ferradous A., Alifriqui M.	Another vision of sound tree and forest management: Insights from traditional ash shaping in the Moroccan Berber mountains	2018	Forest Ecology and Management	The dimorphic Ash tree (Fraxinus dimorpha) is a keystone species in the functioning of agro-sylvo pastoral systems and livelihoods found on the northern slopes of the Atlas Mountains of Morocco. It grows in spontaneous woodlands and forests which are fully integrated within agro-ecosystems. Local populations have for centuries shaped ash stands by sequentially trimming and pollarding individual t…	Human	Socioeconomics	Mammalia		Agroforestry parkland; Anastomosis; Pollarding; Rural forest; Traditional Ecological Knowledge; Tree management	Article	Scopus	Selected	Rural	Natural	SusResUse
Grivins M., Tisenkopfs T.	Benefitting from the global, protecting the local: The nested markets of wild product trade	2018	Journal of Rural Studies	The economic hardship of rural communities and the interest multinational processors have shown in local wild blueberries has facilitated the quick growth of the wild blueberry trade in Latvia. With this trade, rural areas have witnessed the emergence of new market structures and new roles supporting the sector. However, despite the growing number of powerful actors in the wild product supply cha…	Human	Socioeconomics	Mammalia		Foraging; Nested markets; Re-agrarianisation; Rural communities; Wild blueberries	Article	Scopus	Selected	Gradient	Financial	Social
Hurley P.T., Emery M.R.	Locating provisioning ecosystem services in urban forests: Forageable woody species in New York City, USA	2018	Landscape and Urban Planning	Scholarship on the ecosystem services provided by urban forests has focused on regulating and supporting services, with a growing body of research examining provisioning and cultural ecosystem services from farms and gardens in metropolitan areas. Using the case of New York, New York, USA, we propose a method to assess the supply of potential provisioning ecosystem services from species and space…	Plants	Socioeconomics	Plantae		Non-timber forest products; Provisioning ecosystem services; Urban foraging; Urban green infrastructure; Urban nature	Article	Scopus	Selected	Urban	Natural	Natural	Meta
Jha A.R., Davenport E.R., Gautam Y., Bhandari D., Tandukar S., Ng K.M., Fragiadakis G.K., Holmes S., Gautam G.P., Leach J., Sherchand J.B., Bustamante C.D., Sonnenburg J.L.	Gut microbiome transition across a lifestyle gradient in Himalaya	2018	PLoS Biology	The composition of the gut microbiome in industrialized populations differs from those living traditional lifestyles. However, it has been difficult to separate the contributions of human genetic and geographic factors from lifestyle. Whether shifts away from the foraging lifestyle that characterize much of humanity’s past influence the gut microbiome, and to what degree, remains unclear. Here, w…	Human	Autecology	Mammalia			Article	Scopus	Selected	Gradient	Trophic chains
Klein, LD; Huang, JC; Quinn, EA; Martin, MA; Breakey, AA; Gurven, M; Kaplan, H; Valeggia, C; Jasienska, G; Scelza, B; Lebrilla, CB; Hinde, K	Variation among populations in the immune protein composition of mother's milk reflects subsistence pattern	2018	EVOLUTION MEDICINE AND PUBLIC HEALTH	Lay Summary: Adaptive immune proteins in mothers' milk are more variable than innate immune proteins across populations and subsistence strategies. These results suggest that the immune defenses in milk are shaped by a mother's environment throughout her life. Background and objectives: Mother's milk contains immune proteins that play critical roles in protecting the infant from infection and pri…	Human	Autecology	Mammalia		milk immunofactors; human milk; maternal ecology; SIgA, lactoferin	Article	WoS	Selected	Gradient	Nutrition
Landor-Yamagata J.L., Kowarik I., Fischer L.K.	Urban foraging in Berlin: People, plants and practices within the metropolitan green infrastructure	2018	Sustainability (Switzerland)	Gathering wild plants in cities (urban foraging) is likely an important, but understudied human-nature interaction globally. As large European cities are critically understudied in this regard, we performed in-depth ethnography-based interviews in Berlin, Germany, to shed light on the cultural background of foragers, their motivations and which plants and fungi are gathered for which purposes. Re…	Human	Ethology	Mammalia		Biocultural diversity; Edible weeds; Endangered plant species; Gathering activity; Provisioning ecosystem services; Urban biodiversity; Urban collecting; Urban greenspace; Urban NTFPs; Wild food	Article	Scopus	Selected	Urban	Motive	Institutional	Meta
Leal M.L., Alves R.P., Hanazaki N.	Knowledge, use, and disuse of unconventional food plants	2018	Journal of Ethnobiology and Ethnomedicine	Background: People's diets are usually restricted to a small number of plant species, even in regions with great diversity. We investigated the knowledge of residents in Ribeirão da Ilha, a district of Florianópolis (Santa Catarina, Brazil), about unconventional food plants (UFP). We report the UFP of the region, the parts used, the methods of processing, and the reasons for reduced use or even l…	Plants	Ethnobotany	Plantae		Edible plants; Ethnobotany; Local knowledge; PANC; Urban foraging	Article	Scopus	Selected	Urban			Meta
Liu L., Wang J., Rosenberg D., Zhao H., Lengyel G., Nadel D.	Fermented beverage and food storage in 13,000 y-old stone mortars at Raqefet Cave, Israel: Investigating Natufian ritual feasting	2018	Journal of Archaeological Science: Reports	Fermented and alcoholic beverages played a pivotal role in feastings and social events in past agricultural and urban societies across the globe, but the origins of the sophisticated relevant technologies remain elusive. It has long been speculated that the thirst for beer may have been the stimulus behind cereal domestication, which led to a major social-technological change in human history; bu…	Human	Autecology	Mammalia		Alcohol; Flax fibers; Foragers; Mortuary ritual; The Near East; Wild cereals	Article	Scopus	Selected	Rural	History
Martin M.	Urban foraging: Rethinking the human-nature connection in cities	2018	eTropic	This article examines foraging in urban areas - more specifically in Australia and tropical North Queensland - as an alternative mode of consumption for city residents. I explore urban foraging (the practice of gathering Indigenous and introduced edible plants from streets, parks, railway reserves, etc.) within the context of a human/nature dualism which defines humans and nature as opposite. Urb…	Human	Ethology	Mammalia		Environmental sustainability; Human/nature dualism; Solastalgia; Urban foraging; Western diet; Wilderness	Article	Scopus	Selected	Urban	Relation
Nahuelhual L., Benra F., Laterra P., Marin S., Arriagada R., Jullian C.	Patterns of ecosystem services supply across farm properties: Implications for ecosystem services-based policy incentives	2018	Science of the Total Environment	In developing countries, the protection of biodiversity and ecosystem services (ES) rests on the hands of millions of small landowners that coexist with large properties, in a reality of highly unequal land distribution. Guiding the effective allocation of ES-based incentives in such contexts requires researchers and practitioners to tackle a largely overlooked question: for a given targeted area…	Land	Landscape ecology	Abiotic		Agri-environmental schemes; Conservation policy; Equity; Farm productivity; Market incentives	Article	Scopus	Selected	Rural	Config
Neto E.M.F.L., de Albuquerque U.P.	Theories of niche construction and optimal foraging: Weaknesses and virtues in understanding the early stages of domestication	2018	Ethnobiology and Conservation	The transition from hunter-gatherer condition to the development of agricultural practices has provided one of the greatest technological advances of humanity. In view of the importance of this phenomenon and still persistent gaps, theoretical models emerge to elucidate issues related to the beginning of the domestication of animals and plants, a crucial moment for understanding socioecological a…	Humans	Autecology	Mammalia	2020 retrieval	Diet breadth, evolutionary ethnobiology, management, domestication	Article	WoS	Selected	Rural	History
Reyes-García V., Fernändez-Llamazares À., Gueze M., Gallois S.	Does weather forecasting relate to foraging productivity? An empirical test among three hunter-gatherer societies	2018	Weather, Climate, and Society	Previous research has studied the association between ethnoclimatological knowledge and decision-making in agriculture and pastoral activities but has paid scant attention to how ethnoclimatological knowledge might affect hunting and gathering, an important economic activity for many rural populations. The work presented here tests whether people who can forecast temperature and rain display high…	Human	Autecology	Mammalia			Article	Scopus	Selected	Rural	Population biology	Sociology
Reynolds A., Ceccon E., Baldauf C., Medeiros T.K., Miramontes O.	Lévy foraging patterns of rural humans	2018	PLoS ONE	Movement patterns resembling Lévy walks, often attributed to the execution of an advantageous probabilistic searching strategy, are found in a wide variety of organisms, from cells to human hunter-gatherers. It has been suggested that such movement patterns may be fundamental to how humans interact and experience the world and that they may have arisen early in our genus with the evolution of a h…	Human	Ethology	Mammalia			Article	Scopus	Selected	Rural	Spatial
Sachdeva, Sonya; Emery, Marla R.; Hurley, Patrick T.	Depiction of Wild Food Foraging Practices in the Media: Impact of the Great Recession	2018	SOCIETY & NATURAL RESOURCES	The practice of gathering and harvesting wild foods has seen renewed interest in recent decades. In addition to contributing to food security and food sovereignty, foraging plays a role in promoting socioecological resilience and creating communities of belonging. However, foraging is generally prohibited by regulations governing public lands in the United States and elsewhere. The growth in food…	Humans	Ethology	Mammalia	2020 retrieval	Automated content analyses; economic trends; foraging; the great recession; wild foods	Article	WoS	Selected	Gradient	Relation
Samson D.R., Crittenden A.N., Mabulla I.A., Mabulla A.Z.P., Nunn C.L.	Does the moon influence sleep in small-scale societies?	2018	Sleep Health	Objectives: The lunar cycle is expected to influence sleep-wake patterns in human populations that have greater exposure to the environment, as might be found in forager populations that experience few environmental buffers. We investigated this “moonlight” hypothesis in two African populations: one composed of hunter-gatherers (with minimal environmental buffering) and the other rural agricultur…	Human	Autecology	Mammalia		Activity; Ecology; Evolution; Lunar cycle; Moon; Sleep	Article	Scopus	Selected	Rural	Health
Zhyla T., Soloviy I., Zhyla A., Volosyanchuk R.	Mountain communities' households dependency on provisioning forest ecosystem services: The case of Ukrainian carpathians	2018	Bulletin of the Transilvania University of Brasov, Series II: Forestry, Wood Industry, Agricultural Food Engineering	Abstract: The concept of ecosystems services used as a model for linking the functioning of forest ecosystems and producing of services to of rural communities well-being in mountain areas. Understanding this link is considered as a critical component for a decision-making in forest management and planning rural territories development. The forests of Ukraine provide important provisioning ecosys…	Human	Socioeconomics	Mammalia		Ecosystem services; Forest dependency; Forest related income; Rural communities	Article	Scopus	Selected	Rural	Financial	Natural
Agustina T.P., Nisyawati, Walujo E.B.	Plant diversity and uses of the home garden in Pujon sub-district, Malang Regency, East Java, Indonesia	2019	AIP Conference Proceedings	As one of the complex traditional agroforestry systems, the home garden is suitable to fulfil the ecological and socio-economy functions. Home gardens in Pujon Sub-district are currently facing serious threats. Due loss of traditional knowledge mainly because of globalization and rural tourism development. On the other hand, research and documentation about are very limited. The present study thu…	Plants	Socioeconomics	Plantae			Conference Paper	Scopus	Selected	Rural	Natural	Social
Awang-Kanak F., Fadzelly Abu Bakar M., Mohamed M.	Ethnobotanical note, total phenolic content, total flavonoid content, and antioxidative activities of wild edible vegetable, Crassocephalum crepidioides from Kota Belud, Sabah	2019	IOP Conference Series: Earth and Environmental Science	Crassocephalum crepidioides or locally known as "tanduk manggarang" (Bajau) or "gipun" (Dusun) is an underutilized weed that has been consumed as wild edible vegetable by Sama Bajau people in Kota Belud, Sabah. The villagers obtained the plant from local traders at fresh market or foraging the plant from forest. Correlation between TPC and TFC with IC50 of DPPH and ABTS scavenging activities were…	Crassocephalum	Ethnobotany	Plantae			Conference Paper	Scopus	Selected	Rural		Nutrition
Ballamingie, P; Poitevin-DesRivieres, C; Knezevic, I	Hidden Harvest's transformative potential: An example of 'community economy'	2019	JOURNAL OF AGRICULTURE FOOD SYSTEMS AND COMMUNITY DEVELOPMENT	Drawing on an in-depth case study of Hidden Harvest Ottawa-a for-profit social enterprise that aims to legitimize and support the practice of harvesting fruits and nuts in urban areas-this article explores the transformative potential (both realized and unrealized) of place-based urban foraging. It briefly delineates the organizational model employed, including its innovative practices and strate…	Human	Socioeconomics	Mammalia		Social Enterprise; Urban Foraging; Gleaning; Community Economy; Social Return on Investment; Fruit Rescue	Article	WoS	Selected	Urban	Financial	Natural
Bunge A., Diemont S.A.W., Bunge J.A., Harris S.	Urban foraging for food security and sovereignty: Quantifying edible forest yield in Syracuse, New York using four common fruit- and nut-producing street tree species	2019	Journal of Urban Ecology	Urban foraging is an under-explored facet of the alternative food movement. Foraging can improve urban food systems by contributing to nutrition (food security) and cultural appropriateness and community engagement (food sovereignty). This study quantifies the nutrition available from foraged products in Syracuse, New York, using four common urban species: serviceberry, mulberry, apple and black …	Human	Socioeconomics	Mammalia		food security; food sovereignty; urban food systems; urban foraging; urban forestry	Article	Scopus	Selected	Urban	Natural	FNS
Coltrain J.B., Janetski J.C.	Reevaluation of Basketmaker II origins	2019	Journal of Anthropological Archaeology	The origins of maize farming strategies broadly labeled Basketmaker II have long intrigued archaeologists. Early twentieth century researchers excavating sheltered sites in the Four Corners region of the American Southwest found material culture associated with aceramic farmers that included sophisticated textiles as well as elaborate and exotic mortuary offerings in a region sparsely occupied by…	Human	Autecology	Mammalia		Basketmaker II; Early Agricultural Period; Flint maize; Four Corners region; Late Archaic; Maize agriculture; Northern Sonora; Stable isotope analysis; Tucson Basin	Article	Scopus	Selected	Rural	History
Curry J.J.	Occupation and Drought Vulnerability: Case Studies from a Village in Niger	2019	African Food Systems in Crisis: Part One: Microperspectives, Volume 9	Since 1969, the sedentary and nomadic populations of the West African Sahel have experienced two major droughts and famines. Occupation, then, becomes an important factor in determining the capacity of individuals and domestic units to withstand drought. This chapter utilizes case material drawn from nine households pursuing different occupations in a village in Central Niger to illustrate the in…	Human	Socioeconomics	Mammalia			Book Chapter	Scopus	Selected	Rural	Vulnerability	Institutional
Fischer L.K., Brinkmeyer D., Karle S.J., Cremer K., Huttner E., Seebauer M., Nowikow U., Schütze B., Voigt P., Völker S., Kowarik I.	Biodiverse edible schools: Linking healthy food, school gardens and local urban biodiversity	2019	Urban Forestry and Urban Greening	Policies to move us towards livable, sustainable cities need involvement and support from urban societies. For children in particular, as future players in urban development, experiences in nature provide a basis for further interactions with nature and increase awareness of environmental issues. However, children are spending less and less time in nature, which threatens the development of envir…	Human	Landscape ecology	Mammalia		Abandoned sites; Green space stewardship; Provisioning ecosystem services; Urban agriculture; Urban foraging; Vacant land	Article	Scopus	Selected	Urban	Manag
Iveson K., Lyons C., Clark S., Weir S.	The informal Australian city	2019	Australian Geographer	In recent years, a vibrant literature on urban informality has emerged in urban geography. A key claim of this literature is that informality is not only present in cities in the Global South, and that the concept can be usefully applied to understand important dimensions of urbanisation in cities in the Global North. In this paper, we apply insights from that literature to an examination of info…	Human	Socioeconomics	Mammalia		food foraging; graffiti; informal housing; informal labour; live music; queer geographies; Sydney; urban governance; Urban informality	Article	Scopus	Selected	Urban	Social	Physical
Morelli G., Henry P.I., Spielvogel B.	Learning prosociality: insights from young forager and subsistence farmer children’s food sharing with mothers and others	2019	Behavioral Ecology and Sociobiology	This paper examines the ecosocial basis of prosociality as reflected in early food-sharing behaviors of children in traditional hunter-gatherer and subsistence farming communities. The body of work on children’s prosociality focuses predominantly on processes investigated in families with Western lifestyles (e.g., urban, middle-class), who are overrepresented in developmental research and theory …	Human	Ethology	Mammalia		Children; Farmers; Food sharing; Hunter-gatherers; Prosocial; Social networks	Review	Scopus	Selected	Rural	Motive	Sociology
Morrow O., Martin D.G.	Unbundling property in Boston’s urban food commons	2019	Urban Geography	Households and community organizations are involved in the creation, use, care, and management of urban spaces, including through food practices such as planting, foraging, harvesting, weeding and pruning at the ambiguous edges of public and private property. Drawing on case studies in Boston, Massachusetts, we examine how commons are articulated through these practices, particularly in relation …	Human	Landscape ecology	Mammalia		Boston; Commons; Massachusetts; ownership; property; urban homesteading	Article	Scopus	Selected	Urban	Manag
Murali R., Suryawanshi K., Redpath S., Nagendra H., Mishra C.	Changing use of ecosystem services along a rural-urban continuum in the Indian Trans-Himalayas	2019	Ecosystem Services	Urbanization is changing the use of ecosystem services, especially in previously remote mountain areas in Asia, Africa, and South America that are now more accessible. Change in ES use is not uniform across society, but is impacted by socio-economic factors like income. We sought to understand changes in ES use along a gradient of urbanization, and as related to income differences along this grad…	Human	Socioeconomics	Mammalia		Income; Indigenous community; Provisioning services; Spiti Valley	Article	Scopus	Selected	Gradient	Natural	Financial
Ngorima A., Shackleton C.M.	Livelihood benefits and costs from an invasive alien tree (Acacia dealbata) to rural communities in the Eastern Cape, South Africa	2019	Journal of Environmental Management	The negative effects of invasive alien species (IAS) are increasingly invoked to justify widespread and usually top-down approaches for their management or eradication. However, very little of the research or discourse is based on investigating local perceptions, uses and struggles with IAS, and how their presence influences and changes local livelihoods. The objective of this study was to assess…	Acacia	Socioeconomics	Plantae		Cash saving; Change; Crime; Direct-use value; Fencing; Firewood; Grazing; Invasion	Article	Scopus	Selected	Rural	Financial	Natural
Nyman M.	Food, meaning-making and ontological uncertainty: Exploring ‘urban foraging’ and productive landscapes in London	2019	Geoforum	While efforts have been made to reframe cities as food-producing landscapes, it remains important to attend to the contingent and relational matter of food, and the potentially ambiguous role that urban space itself may play in its figurative and material definitions. Urban food scholarship or practice that focuses uniquely on concerns of production and provision tends to overlook the blurry edge…	Human	Socioeconomics	Mammalia		Food; Foraging; London; Nature; Relationality; Urban	Article	Scopus	Selected	Urban	Social
Riolo F.	The social and environmental value of public urban food forests: The case study of the Picasso Food Forest in Parma, Italy	2019	Urban Forestry and Urban Greening	The history of urban food forestry is very recent and early projects represent highly valuable operational case studies to obtain precious information on challenges, best practices and results. The Picasso Food Forest represents the earliest documented case study of urban community food forest in Italy. By hosting several perennial woody plants, it provides ecosystem services typical of a tree sy…	Human	Socioeconomics	Mammalia		Active citizenship; Community gardening; Community resilience; Edible landscape; Urban food production; Urban forestry	Article	Scopus	Selected	Urban	Social	Natural
Sanchez-Badini O., Innes J.L.	Forests and trees: A public health perspective [La forêt et les arbres: une perspective de santé publique]	2019	Sante Publique	Forests have historically supplied humans with timber, fuel, and forage. They have also provided goods and services associated with human physical, mental, social, and spiritual health. Given competing priorities for funding in healthcare, research on forests and health is important from a health economics perspective. Engagement with forests (including wilderness areas, managed production forest…	Human	Socioeconomics	Mammalia		Forest; Forest bathing; Green space; Integrative medicine; Mental health; Nature therapy; Physical activity; Preventative medicine; Therapeutic landscapes	Article	Scopus	Selected	Gradient	Human	HWB
Santika T., Wilson K.A., Meijaard E., Budiharta S., Law E.E., Sabri M., Struebig M., Ancrenaz M., Poh T.-M.	Changing landscapes, livelihoods and village welfare in the context of oil palm development	2019	Land Use Policy	The United Nations’ Sustainable Development Goals underscore the need for improved understanding of relationships between changes in landscapes, livelihoods, and social welfare, and how these relate to tackling poverty, inequality, and environmental degradation. Such assessments are especially relevant in the context of oil palm agricultural expansion, which has rapidly replaced traditional livel…	Human	Socioeconomics	Mammalia		Agriculture; Borneo; Impact evaluation; Kalimantan; Poverty; Rural livelihoods; UN Sustainable Development Goals	Article	Scopus	Selected	Rural	Financial	Social
Schunko C., Lechthaler S., Vogl C.R.	Conceptualising the factors that influence the commercialisation of non-timber forest products: The case of wild plant gathering by organic herb farmers in South Tyrol (Italy)	2019	Sustainability (Switzerland)	The gathering and commercialisation of non-timber forest products (NTFP) in Europe has repeatedly been praised for its potential to support rural development. However, political support mechanisms explicitly targeting NTFP remain underdeveloped. In this study, we aimed to contribute to the design of support mechanisms by understanding the factors that influence the commercialisation of wild plant…	Human	Socioeconomics	Mammalia		Ethnobotany; Foraging; Health foods; Medicinal and aromatic plants; Organic agriculture; Organic consumer; Policy; Traditional knowledge; Wild food; Wild herbs	Article	Scopus	Selected	Rural	Natural	Institutional	Meta
Silva L.F.C.R., Valle L.S., Nascimento A.R.C., Medeiros M.F.T.	Cereus jamacaru DC. (cactaceae): From 17th century naturalists to modern day scientific and technological prospecting	2019	Acta Botanica Brasilica	Mandacaru (Cereus jamacaru DC - Cactaceae) possesses peculiar physiological and morphological characteristics that allow it to withstand long periods of scarcity and to adapt to diff erent environments. Several uses have also been reported for the species from the 17th century to the present day. Given this history and the importance of the usage of mandacaru, the present investigation aimed to g…	Cereus	Ethnobotany	Plantae		Cereus jamacaru; Forage use; Historical ethnobotany; Mandacaru; Medicinal potential; Patents; Seventeenth century	Article	Scopus	Selected	Rural	Knowledge
Stark P.B., Miller D., Carlson T.J., de Vasquez K.R.	Open-source food: Nutrition, toxicology, and availability of wild edible greens in the East Bay	2019	PLoS ONE	Significance Foraged leafy greens are consumed around the globe, including in urban areas, and may play a larger role when food is scarce or expensive. It is thus important to assess the safety and nutritional value of wild greens foraged in urban environments. Methods Field observations, soil tests, and nutritional and toxicology tests on plant tissue were conducted for three sites, each roughly…	Plants	Ethnobotany	Plantae			Article	Scopus	Selected	Urban		Nutrition, Trophic chains
Stenchly K., Feldt T., Weiss D., Andriamparany J.N., Buerkert A.	The explanatory power of silent comics: An assessment in the context of knowledge transfer and agricultural extension to rural communities in southwestern Madagascar	2019	PLoS ONE	The distribution of silent comic illustrations can facilitate the communication and transfer of scientific recommendations about sustainable land management (SLM) to local communities in countries where many people are illiterate. However, since there are cross-cultural differences in “visual languages”, visualization styles need to be carefully selected as well as locals’ comprehension of the il…	Human	Socioeconomics	Mammalia			Article	Scopus	Selected	Rural	Human	SusResUse
Stoner W.D., Nichols D.L.	THE ALTICA PROJECT: REFRAMING the FORMATIVE BASIN of Mexico	2019	Ancient Mesoamerica	The Altica Project that began in 2014 is an important step in addressing over two decades of limited problem-oriented research at Formative sites in the Basin of Mexico. Through this research, we demonstrate that Altica is the earliest known settled village in the Teotihuacan Valley and one of the only first-farming village sites in the Basin of Mexico that has not been engulfed by the urban spra…	Human	Autecology	Mammalia			Article	Scopus	Selected	Rural	History
Svanberg I., Lindh H.	Mushroom hunting and consumption in twenty-first century post-industrial Sweden	2019	Journal of Ethnobiology and Ethnomedicine	Background: The pre-industrial diet of the Swedish peasantry did not include mushrooms. In the 1830s, some academic mycologists started information campaigns to teach people about edible mushrooms. This propaganda met with sturdy resistance from rural people. Even at the beginning of the last century, mushrooms were still only being occasionally eaten, and mostly by the gentry. During the twentie…	Fungi	Ethnobiology	Fungi		Ethnomycology; Gathering activities; Leisure activities; Modern cuisine; Mushrooming; Urban ethnobiology; Wild food	Article	Scopus	Selected	Rural	Knowledge		Meta
Toffolo M.B., Ritchie M., Sellers I., Morin J., Lyons N., Caldwell M., Albert R.M., Letham B., Berna F.	Combustion features from short-lived intermittent occupation at a 1300-year-old Coast Salish rock shelter, British Columbia: The microstratigraphic data	2019	Journal of Archaeological Science: Reports	Short-lived occupation sites are the most common component of the archaeological record at the regional scale level, but are often underrepresented due to their low amount of cultural material and greater visibility of larger sites. Small ephemeral sites can however provide unique information regarding land and resource use, travel routes, harvesting practices, group size, food processing, ceremo…	Human	Autecology	Mammalia		British Columbia; Combustion; First Nations; Indian River; Micromorphology; Pyrotechnology; Rock shelter	Article	Scopus	Selected	Rural	History
Amato-Lourenco L.F., Ranieri G.R., de Oliveira Souza V.C., Junior F.B., Saldiva P.H.N., Mauad T.	Edible weeds: Are urban environments fit for foraging?	2020	Science of the Total Environment	Foraging wild-growing edible plants (WEPs) is a re-emerging practice with increasing popularity worldwide, including in urban areas. However, in cities, this practice raises questions about the safety of foraging these plants for human consumption, due to the potential exposure of plants to higher levels of pollutants. In this study, the concentration of 12 elements (Al, V, Cr, Mn, Co, Ni, Zn, As…	Plants	Autecology	Plantae		Biomonitoring; Edible weeds; Foraging; Traffic pollution; Urban environment; Wild edible plants	Article	Scopus	Selected	Urban	Trophic chains
Bachura O.P., Lobanova T.V., Vizgalov G.P., Martynovich N.V., Gimranov D.O.	Economic activity of the Berezov posad population in the 17th–18th centuries (on the basis of osteological materials from excavation site No. 2) [ХОЗЯЙСТВЕННАЯ ДЕЯТЕЛЬНОСТЬ НАСЕЛЕНИЯ ПОСАДА ГОРОДА БЕРЕЗОВА В XVII–XVIII вв. (ПО ОСТЕОЛОГИЧЕСКИМ МАТЕРИАЛАМ ИЗ РАСКОПА 2)]	2020	Vestnik Archeologii, Antropologii i Etnografii	Berezov is one of the first Russian towns in the north of Western Siberia (Khanty-Mansi Autonomous Area). This article is aimed at describing the household structure, the commercial activities of the population inhabiting the posad of the town on the basis of animal bone remains, as well as at determining the degree of integration of the Russian and native population in the region. The study was …	Human	Autecology	Mammalia		Domestic animals; Hunting; Khanty-Mansy Autonomous Area; Russian and original population; The Late Middle Ages; The Western Siberia	Article	Scopus	Selected	Rural	Trophic chains
Chaves L.S., Alves R.R.N., Albuquerque U.P.	Hunters' preferences and perceptions as hunting predictors in a semiarid ecosystem	2020	Science of the Total Environment	Game meat is a resource widely exploited by rural populations in various parts of the world. In recent decades, the growth in the number of people living near conserved areas has increased the demand for game meat. In this work, based on the Social-ecological Theory of Maximization, we seek to verify the influence of cost-benefit ratio, availability, and subjective preferences (flavor) in the sel…	Human	Ethnobiology	Mammalia	hunting	Bushmeat; Cost-effectiveness; Maximization; Optimal foraging	Article	Scopus	Selected	Rural		Ethology	Meta
Fischer L.K., Kowarik I.	Connecting people to biodiversity in cities of tomorrow: Is urban foraging a powerful tool?	2020	Ecological Indicators	As global population becomes increasingly urban, opportunities for people to experience nature have decreased. Counteracting this trend is a key challenge for future urban development as interactions of urban people with biodiversity support human health and wellbeing, and may also result in positive attitudes towards biodiversity conservation. Collecting edible plants in urban surroundings, espe…	Human	Ethology	Mammalia		Biocultural diversity; Edible plants; Gathering activity; Informal green infrastructure; Provisioning ecosystem services; Urban biodiversity	Article	Scopus	Selected	Urban	Relation		Meta
Gaither, CJ; Aragon, A; Madden, M; Alford, S; Wynn, A; Emery, M	Black folks do forage : Examining wild food gathering in Southeast Atlanta Communities	2020	URBAN FORESTRY & URBAN GREENING	Concerns about food sovereignty in western nations have increased in recent years, as incidents of food-borne pathogens are highlighted in the popular press, and calls for locally-sourced food have increased. Wild food foraging has emerged as a response by some segments of the population under the twin rubrics of food sovereignty and food justice. However, virtually all studies looking at these a…	Human	Ethology	Mammalia		African American communities; Food forest; Urban foraging; Wild foods	Article	WoS	Selected	Urban	Motive	Ethology
Garekae H., Shackleton C.M.	Urban foraging of wild plants in two medium-sized South African towns: People, perceptions and practices	2020	Urban Forestry and Urban Greening	Urban ecosystems provide goods and services critical to livelihood sustenance, environmental protection and sustainability. However, the potential role of some urban ecosystem services such as the provisioning services, to promote liveable cities and livelihood resilience is seldom considered. This study reports on the prevalence and pattern of wild plant foraging and uses in the towns of Potchef…	Human	Socioeconomics	Mammalia		Green infrastructure; Non-timber forest products; Perceptions; Urban foraging; Wealth; Wild plants	Article	Scopus	Selected	Urban	Social	Human
Garekae H., Shackleton C.M.	Foraging wild food in Urban spaces: The contribution of wild foods to Urban dietary diversity in South Africa	2020	Sustainability (Switzerland)	Globally, approximately one billion people benefit from contributions of wild foods to their food security and dietary diversity. Wild foods are known to be important in rural communities in terms of food and micronutrient provision, diversifying diets, reducing vulnerability to non-communicable diseases and overall health. However, the potential contribution of wild foods towards food security a…	Human	Socioeconomics	Mammalia		Dietary diversity; Food security; Perceptions; Urban foraging; Wild foods	Article	Scopus	Selected	Urban	Natural	FNS
Hirahara S.	Regeneration of underused natural resources by collaboration between urban and rural residents: A case study in Fujiwara district, Japan	2020	International Journal of the Commons	Whereas the underuse of resources due to the tragedy of anticommons is well known, resource underuse due to demand loss has received little attention. In this paper, I examined the governance to regenerate underused natural resources by a case study on semi-natural grassland, called “Uenohara,” in Fujiwara District located in a Japanese mountain village. Uenohara served as local commons, providin…	Human	Landscape ecology	Mammalia		Common pool resources (CPRs); Governance; Natural resource management; Satoyama; Semi-natural grassland; Underuse	Article	Scopus	Selected	Gradient	Manag
Keppeler F.W., Hallwass G., Santos F., da Silva L.H.T., Silvano R.A.M.	What makes a good catch? Effects of variables from individual to regional scales on tropical small-scale fisheries	2020	Fisheries Research	Small-scale fisheries are vital for millions of people worldwide, but hard to monitor and manage. We investigated the effects of variables related to different spatial scales and theoretical backgrounds, from protected areas (PA) to individual decision-making, on parameters of small-scale fisheries (catch, effort, and catch per unit of effort - CPUE) in the Tapajós and Negro rivers, Amazon. Altho…	Human	Ethology	Mammalia	fishing	fishers behavior; local ecological knowledge; optimal foraging theory; protected areas; small-scale fisheries	Article	Scopus	Selected	Rural	Motive	Social
Kunwar R.M., Fadiman M., Thapa S., Acharya R.P., Cameron M., Bussmann R.W.	Plant use values and phytosociological indicators: Implications for conservation in the Kailash Sacred Landscape, Nepal	2020	Ecological Indicators	Human communities that inhabit rural, remote, rugged and biodiverse environments adopt diverse livelihood strategies such as utilizing different ethno-ecological environments. The present study explores how people use plant resources in the context of availability and accessibility of plants and habitats, and diversity of culture. We hypothesize that people are most likely to forage the most visi…	Human	Socioeconomics	Mammalia		Accessibility; Apparency; Cultural indicators; Ethnobotany; Himalayas; Medicinal plants	Article	Scopus	Selected	Rural	Natural	Social	Meta
Madimenos F.C., Liebert M.A., Cepon-Robins T.J., Urlacher S.S., Josh Snodgrass J., Sugiyama L.S., Stieglitz J.	Disparities in bone density across contemporary Amazonian forager-horticulturalists: Cross-population comparison of the Tsimane and Shuar	2020	American Journal of Physical Anthropology	Objectives: This study investigates bone density across the life course among Bolivian Tsimane and Ecuadorian Shuar of Amazonia. Both groups are rural, high-fertility forager-horticulturalists, with high lifetime physical activity levels. We test whether Tsimane and Shuar bone density patterns are different from each other, and if both groups are characterized by lower osteoporosis risk compared …	Human	Autecology	Mammalia		bone mineral density; osteoporosis; quantitative ultrasonometry; Shuar; Tsimane	Article	Scopus	Selected	Rural	Population biology	Health
Mann G., Cafer A., Kaiser K., Gordon K.	Community resilience in a rural food system: documenting pathways to nutrition solutions	2020	Public Health	Objective: To describe and determine the barriers and facilitators to food-related health behaviors of residents in a rural Mississippi Delta community. Study design: Descriptive study of qualitative interviews. Methods: A non-random sample of 34 low-income, food-insecure adults residing in a rural Mississippi Delta community were interviewed using fuzzy cognitive mapping, a mixed methods approac…	Human	Socioeconomics	Mammalia		Community; Food environment; Fuzzy cognitive mapping; Mixed methods; Rural	Article	Scopus	Selected	Rural	Vulnerability	FNS
Mattalia G., Corvo P., Pieroni A.	The virtues of being peripheral, recreational, and transnational: Local wild food and medicinal plant knowledge in selected remote municipalities of Calabria, Southern Italy	2020	Ethnobotany Research and Applications	Background: The Italian “Strategy for Inner Areas” includes a series of actions to avoid depopulation of rural areas by safeguarding the territory from hydrogeological instability and triggering development. Such strategy classified each municipality according to the distance to a centre defined as a town where certain services are provided. This article analyses the ethnobotanical knowledge in f…	Plants	Ethnobotany	Plantae		Ethnobotany; Inner areas; Peripheral; Sacred natural sites; Traditional ecological knowledge	Article	Scopus	Selected	Rural	Knowledge		Add
Naah J.-B.S.N.	Exploitation of ethnoecologically important wild trees by two ethnic groups in a community-based Hippopotamus Sanctuary in Northwestern Ghana	2020	Journal of Environmental Management	Use of wild tree species by smallholder farmers for various purposes is crucially important for their daily livelihoods. However, the growing demand for these natural resources could lead to their overexploitation and environmental change. The aims of this ethnobotanical research in the Wechiau Community-based Hippopotamus Sanctuary (WCHS) were to i) document wild tree species, uses and analyze t…	Human	Socioeconomics	Mammalia		Community-based ecotourism; Cultural importance; Ethnobotanical interviews; Hippo sanctuary; Use value; Wild tree species	Article	Scopus	Selected	Rural	Natural	Social	Meta
Ragie F.H., Olivier D.W., Hunter L.M., Erasmus B.F.N., Vogel C., Collinson M., Twine W.	A portfolio perspective of rural livelihoods in Bushbuckridge, South Africa	2020	South African Journal of Science	Land-based income streams, which include the consumption and selling of crops, livestock and environmental products, are inherent in rural households’ livelihoods. However, the off-farm cash income stream – primarily composed of migrant labour remittances, social grants, and savings and loans – is increasing in importance in many regions. This case study of 590 households from Bushbuckridge, Sout…	Human	Socioeconomics	Mammalia			Article	Scopus	Selected	Rural	Financial	Institutional
Ramirez-Garcia, AG; Montes-Renteria, R; Ramirez-Miranda, CA; Rodriguez-Sauceda, EN	PLANTS WITH USE VALUE FOR THE YAQUI ETHNIC GROUP IN SONORA, MEXICO	2020	REVISTA RA XIMHAI	The useful plant species play a decisive role of support and subsidy, in the livelihoods of the inhabitants of rural communities. In the case of the Yaqui ethnic group, the ethnobotanical heritage they have is an identity and referential element whose traits have been transmitted generationally, giving them internal cohesion through common signs, in addition to contributing to preserve the culina…	Plants	Ethnobotany	Plantae		ethnobotany; food safety; medicinal plants; semi-desert; ethnoagronomy	Article	WoS	Selected	Rural			Meta
Sardeshpande M., Shackleton C.	Urban foraging: Land management policy, perspectives, and potential	2020	PLoS ONE	Gathering of uncultivated food from green spaces, also known as foraging, is observed in urban areas across the world, but the literature focuses predominantly on the global north. Our study examines the existing urban land management structure and its approach to urban foraging in the eastern coastal region of South Africa. Through interviews with municipal officials in nine cities, we identifie…	Human	Landscape ecology	Mammalia			Review	Scopus	Selected	Urban	Manag
Stevenson, PC; Bidartondo, MI; Blackhall-Miles, R; Cavagnaro, TR; Cooper, A; Geslin, B; Koch, H; Lee, MA; Moat, J; O'Hanlon, R; Sjoman, H; Sofo, A; Stara, K; Suz, LM	The state of the world's urban ecosystems: What can we learn from trees, fungi, and bees?	2020	PLANTS PEOPLE PLANET	Social Impact Statement Positive interactions between people and nature inspire behaviours that are in harmony with biodiversity conservation and also afford physical and mental health benefits. Since most people live in towns and cities, urban greenspaces are key points of influence for conservation, but also provide diverse ecosystem services. City trees are a foundation for biodiversity in urb…	Multiple	Landscape ecology	Communities		city trees; mycorrhizas; nature's contribution to people; regulating ecosystem services; urban beekeeping; urban ecosystems	Article	WoS	Selected	Urban	Manag
Sultana R., Birtchnell T., Gill N.	Urban greening and mobility justice in Dhaka’s informal settlements	2020	Mobilities	Urban greening in Dhaka, Bangladesh is fraught with injustice for slum dwellers. Access to the commons for the enactment of gardening, farming and foraging by the urban poor, many recent internal migrants from rural areas, is contested by wealthier citizens, developers and political elites. Through qualitative research with households within the informal settlement of Korail in Dhaka’s urban core…	Human	Landscape ecology	Mammalia		Bangladesh; policy; poverty; slums; sustainable development; urban green infrastructure	Article	Scopus	Selected	Urban	Manag
Tracer D.P., Wyckoff S.L.	Determinants of infant carrying behavior in rural Papua New Guinea	2020	American Journal of Human Biology	Objectives: The determinants of variability in infant carrying within and across societies is an understudied area within parental investment research. Carrying has positive and negative consequences as it may protect the infant from predators and pathogens but is energetically costly for caregivers. Moreover, carrying may delay independent locomotor development and exposure to antigens necessary…	Human	Autecology	Mammalia			Article	Scopus	Selected	Rural	Population biology	Sociology
Widlok T.	Sharing, presence and the built environment	2020	Built Environment	Comparative ethnographic research suggests that the creation of co-presence is one of the main strategies for enabling sharing and for demanding a share. Conversely, avoiding or disabling co-presence is a key strategy for dealing with sharing demands. This contribution investigates how shaping the built environment is related to key features of sharing as a social practice. It is argued that shar…	Human	Ethology	Mammalia		Foragers; Mobility; Public footpaths; Sharing; Storage; Urban space	Article	Scopus	Selected	Gradient	Motive	Sociology
Arrington A.	Urban foraging of five non-native plants in NYC: Balancing ecosystem services and invasive species management	2021	Urban Forestry and Urban Greening	The practice of collecting wild plants, fungi, and other materials occurs in urban and peri-urban communities around the world, across various socioeconomic, ethnic, and cultural groups, providing sustenance, medicine, materials, social cohesion, and an increased sense of connectedness with nature. Invasive plants, many of which were introduced and cultivated purposefully in the past, can be fora…	Plants	Ethnobotany	Plantae		Ecosystem services; Invasive plants; Urban foraging; Urban forestry	Article	Scopus	Selected	Urban			Add
Bentall R.P., Lloyd A., Bennett K., McKay R., Mason L., Murphy J., McBride O., Hartman T.K., Gibson-Miller J., Levita L., Martinez A.P., Stocks T.V.A., Butter S., Vallières F., Hyland P., Karatzias T., Shevlin M.	Pandemic buying: Testing a psychological model of over-purchasing and panic buying using data from the United Kingdom and the Republic of Ireland during the early phase of the COVID-19 pandemic	2021	PLoS ONE	The over-purchasing and hoarding of necessities is a common response to crises, especially in developed economies where there is normally an expectation of plentiful supply. This behaviour was observed internationally during the early stages of the Covid-19 pandemic. In the absence of actual scarcity, this behaviour can be described as ‘panic buying’ and can lead to temporary shortages. However, …	Human	Ethology	Mammalia			Article	Scopus	Selected	Gradient	Motive
Chainey S.P.	A Comparison of Burglary Near Repeat Victimization Between Rural and Urban Areas Using a Target-Based Assessment of Criminal Opportunity	2021	International Criminal Justice Review	Numerous studies have shown that near repeat victimization of burglaries can account for a substantial minority of burglaries in urban settings. Using a method based on the distribution of potential targets to determine the size of spatial bandwidths, the presence of burglary near repeats in rural areas was examined and compared to the level of near repeats in urban areas. A significant burglary …	Human	Ethology	Mammalia		boost account; Near repeats; offender foraging; rural areas; target distribution	Article	Scopus	Selected	Rural	Spatial
Chlif N., Diouri M., Messaoudi N.E., Sbai A., Bentayeb A.	Ethnobotanical and agronomical survey of Brocchia cinerea (Delile) Vis. plant used by people in the Figuig and Draa-Tafilalet regions, Morocco [Estudio etnobotánico y agronómico de la planta Brocchia cinerea (Delile) Vis. utilizada por personas en las regiones de Figuig y Draa-Tafilalet, Marruecos]	2021	Journal of Pharmacy and Pharmacognosy Research	Context: As part of the development of the natural heritage of Morocco, an ethnobotanical and agronomic study was conducted in the regions of Figuig and Draa- Tafilalet. Aims: To collect detailed information about the usage of Brocchia cinerea plant in human therapy and its incorporation into the feed system of livestock. Methods: The survey was carried out over five months, using semi-structured…	Brocchia	Ethnobotany	Plantae		Asteraceae; Brocchia cinerea; Cotula cinerea; Medicinal plant; Phytotherapy; Traditional medicine	Article	Scopus	Selected	Rural	Knowledge
Garekae H., Shackleton C.M.	Knowledge of Formal and Informal Regulations Affecting Wild Plant Foraging Practices in Urban Spaces in South Africa	2021	Society and Natural Resources	Although foraging wild plants is commonly perceived to be synonymous with rural areas, it is now increasingly recognized in urban areas. Notwithstanding, the regulations conditioning access to and rights to foraging in urban green spaces have seldom been examined. This study explored the formal and informal regulations governing access to and defining rights to forageable plant resources in the t…	Human	Landscape ecology	Mammalia		Access; food justice and sovereignty; green spaces; regulations; social justice; urban foraging	Article	Scopus	Selected	Urban	Use		Meta
Grivins M.	Are All Foragers the Same? Towards a Classification of Foragers	2021	Sociologia Ruralis	Some estimates suggest that almost a quarter of European households have members that forage, that is, pick wild products. Thus, foraging remains an important way for people to engage with their surrounding environment. Foraging has been associated both with the potential negative impacts it may have and with the potential positive effects it may bring. This article engages with the diversity of …	Human	Ethology	Mammalia		environmental policies; foraging; knowledge; tradition; wild products	Article	Scopus	Selected	Gradient	Motive
Hare M., Peña del Valle Isla A.	Urban foraging, resilience and food provisioning services provided by edible plants in interstitial urban spaces in Mexico City	2021	Local Environment	In the context of decreasing food security, and as part of the ‘100 Resilient Cities’ group, Mexico City (CDMX) has committed itself to achieving resilience through local food systems, green infrastructure and ecosystem services development. This paper reports on two surveys mapping the distribution of species of edible plants growing in publicly accessible interstitial spaces (e.g. central reser…	Human	Ethnobotany	Mammalia		local food systems; SDG 11; socio-ecological system; Urban foraging; urban resilience	Article	Scopus	Selected	Urban			Meta
Itchuaqiyaq C.U., Matheson B.	Decolonial Dinners: Ethical Considerations of “Decolonial” Metaphors in TPC	2021	Technical Communication Quarterly	The recent uptick in TPC scholarship related to decolonial methods, methodologies, and praxis warrants careful consideration about how this framework is used in TPC scholarship. Using a critique of decolonial scholars, the authors reconsider their use of “decolonial” to describe their experience with urban foraging as a practice that subverts modern Euro-Western foodways. This article uses experi…	Human	Ethology	Mammalia		Decolonial methodologies; field narrative; nutrition; technology; urban foraging	Article	Scopus	Selected	Urban	Relation	Nutrition
Kefelegn G.A., Desta B.	Ximenia americana: Economic Importance, Medicinal Value, and Current Status in Ethiopia	2021	Scientific World Journal	Ximenia americana is one of the most valuable wild edible plants in the world. In different countries, it is utilized as food, medicine, an essential oil source, and the industrial component to other products. In Ethiopia, it was one of the most known and very important plants for a long period of time. It was utilized as food, a medicinal plant, and animal feed. It was also one of the most econo…	Ximenia	Ethnobotany	Plantae			Review	Scopus	Selected	Rural
Knight J.K., Salali G.D., Sikka G., Derkx I., Keestra S.M., Chaudhary N.	Quantifying patterns of alcohol consumption and its effects on health and wellbeing among BaYaka hunter-gatherers: A mixed-methods cross-sectional study	2021	PLoS ONE	Ethnographers frequently allude to alcoholism and related harms in Indigenous hunter-gatherer communities, but very few studies have quantified patterns of alcohol consumption or its health and social impacts. We present a case study of the Mbendjele BaYaka, a Congolese population undergoing socioeconomic transition. 83 adults answered questions about their frequency and quantity of alcohol consu…	Human	Autecology	Mammalia			Article	Scopus	Selected	Rural	Population biology	Health
McNamara R.A., Wertz A.E.	Early Plant Learning in Fiji	2021	Human Nature	Recent work with infants suggests that plant foraging throughout evolutionary history has shaped the design of the human mind. Infants in Germany and the US avoid touching plants and engage in more social looking toward adults before touching them. This combination of behavioral avoidance and social looking strategies enables safe and rapid social learning about plant properties within the first …	Human	Ethology	Mammalia		Behavioral avoidance; Cognitive development; Cognitive evolution; Culture and cognition; Infancy; Social learning	Article	Scopus	Selected	Rural	Relation
Pathak A.K., Sukhavasi K., Marnetto D., Chaubey G., Pandey A.K.	Human population genomics approach in food metabolism	2021	Future Foods: Global Trends, Opportunities, and Sustainability Challenges	Changes in the environment and demography have been a defining factor throughout humans’ evolutionary history, reflected by noticeable changes in dietary habits. It can be seen in the shift from foraging-based eating and cooking to the domestication of animals and plants. Such environmental and dietary transitions led selective pressures are believed to have impacted human genome variation and as…	Human	Autecology	Mammalia		Ancient DNA; Genetic adaptation; Nutrigenetics; Nutrigenomics; Population genetics; Precision nutrition	Book Chapter	Scopus	Selected	Gradient	Nutrition
Rhodes T., Harris M., Sanín F.G., Lancaster K.	Ecologies of drug war and more-than-human health: The case of a chemical at war with a plant	2021	International Journal of Drug Policy	Drawing on an ecological approach, we trace how the political-economy of drug wars are locally materialised in relation to health. We take the case of coca cultivation and eradication as our example. To make our analysis, we trace the different ways that the chemical glyphosate is materialised in a war with the coca plant in Colombia. Glyphosate has been used for decades in aerial fumigation camp…	Coca	Autecology	Plantae		Coca; Colombia; Drug eradication; Ecologies; Glyphosate; Harm reduction	Article	Scopus	Selected	Rural	Trophic chains
Rowan C.J., Eskander M.A., Seabright E., Rodriguez D.E., Linares E.C., Gutierrez R.Q., Adrian J.C., Cummings D., Beheim B., Tolstrup K., Achrekar A., Kraft T., Michalik D.E., Miyamoto M.I., Allam A.H., Samuel Wann L., Narula J., Trumble B.C., Stieglitz J., Thompson R.C., Thomas G.S., Kaplan H.S., Gurven M.D.	Very low prevalence and incidence of atrial fibrillation among bolivian forager-farmers	2021	Annals of Global Health	Background: Atrial fibrillation is the most common arrhythmia in post-industrialized populations. Older age, hypertension, obesity, chronic inflammation, and diabetes are significant atrial fibrillation risk factors, suggesting that modern urban environments may promote atrial fibrillation. Objective: Here we assess atrial fibrillation prevalence and incidence among tropical horticulturalists of …	Human	Autecology	Mammalia			Article	Scopus	Selected	Rural	Population biology	Health
Rutten P., Lees M.H., Klous S., Sloot P.M.A.	Intermittent and persistent movement patterns of dance event visitors in large sporting venues	2021	Physica A: Statistical Mechanics and its Applications	There has been a number of reports showing evidence that human movement behaviour follows patterns resembling Lévy walks. These studies focus on the foraging patterns of rural humans and human hunter-gatherers. Here, we investigate motion patterns of visitors of a large dance event in the Johan Cruijff ArenA football stadium in Amsterdam. We find intermittent, persistent motion patterns. Using a …	Human	Ethology	Mammalia		Human mobility; Positioning methods; Stretched exponential distribution; Wi-Fi data	Article	Scopus	Selected	Urban	Spatial
Sardeshpande M., Hurley P.T., Mollee E., Garekae H., Dahlberg A.C., Emery M.R., Shackleton C.	How People Foraging in Urban Greenspace Can Mobilize Social–Ecological Resilience During Covid-19 and Beyond	2021	Frontiers in Sustainable Cities	Informal foraging for food and other natural materials in urban greenspaces is an activity undertaken by many across the world. For some, foraging is a necessary means of survival and livelihood, while for others, it provides cultural and recreational opportunities. In the socioeconomic crises induced by Covid-19, foraging can help communities, especially (but not exclusively) vulnerable people, …	Human	Landscape ecology	Mammalia		adaptation; capital; climate change; pandemic; resilience; urban foraging; urban green infrastructure; urban greenspace	Article	Scopus	Selected	Urban	Use
Scarpa G., Berrang-Ford L., Twesigomwe S., Kakwangire P., Peters R., Zavaleta-Cortijo C., Patterson K., Namanya D.B., Lwasa S., Nowembabazi E., Kesande C., Harris-Fry H., Cade J.E.	A community-based approach to integrating socio, cultural and environmental contexts in the development of a food database for indigenous and rural populations: The case of the batwa and bakiga in south-western Uganda	2021	Nutrients	Comprehensive food lists and databases are a critical input for programs aiming to alleviate undernutrition. However, standard methods for developing them may produce databases that are irrelevant for marginalised groups where nutritional needs are highest. Our study provides a method for identifying critical contextual information required to build relevant food lists for Indigenous populations.…	Human	Ethnobiology	Mammalia		Community-based research; Environmental changes; Food composition database; Food culture; Food list; Indigenous and rural populations; South-western Uganda	Article	Scopus	Selected	Rural
Schossler D., Nabinger C., Ribeiro C., Boggiano P., Cadenazzi M., Restrepo-Osorio D.L.	Applying a participatory methodology to evaluate ecosystem services in the Pampa biome: lessons learned from the Tessa methodology in Uruguay [Aplicación de metodología participativa para evaluación de servicios ecosistémicos en el bioma Pampa: lecciones aprendidas del método Tessa en Uruguay]	2021	Sustentabilidade em Debate	Identifying and measuring ecosystem services involving local stakeholders has been characterised as a novel approach in the literature. This article describes the methodology used in the participatory workshops, the lessons learned, and the specific results of applying the Tessa method. The methodology was piloted with 56 researchers and technicians, more than 22 institutions, and 54 livestock pr…	Human	Socioeconomics	Mammalia		Conservation; Extensive livestock farming; Incentive-based policies; Native grasslands; Sociocultural perceptions; Ways of life	Article	Scopus	Selected	Rural	Natural	Institutional
Schunko C., Wild A.-S., Brandner A.	Exploring and limiting the ecological impacts of urban wild food foraging in Vienna, Austria	2021	Urban Forestry and Urban Greening	Wild food foraging in urban areas can have considerable benefits, but concerns have been raised by public authorities about its potential negative ecological impacts. In this study, our aim was to explore experts’ perspectives on the foraging practices that prevent, limit, or cause negative ecological impacts in urban areas, and how different levels of local ecological knowledge among foragers tr…	Human	Landscape ecology	Mammalia		Edible landscapes; Gathering; Nature connectedness; Pro-environmental behaviour; Urban non-timber forest products; Wild edibles	Article	Scopus	Selected	Urban	Manag	Institutional
Shortly A., Kepe T.	Consuming the city: challenges and possibilities for foraging in Toronto’s parks	2021	Forests Trees and Livelihoods	More often than not, foraging for wild products, such as berries, mushrooms, and weeds, is not currently permitted in many urban parks across North America. Nonetheless, foraging in urban green spaces is an ongoing and increasingly popular practice in many cities. Research has found that people forage in urban green spaces for reasons beyond supplementing their diet with wild foods, including cul…	Human	Landscape ecology	Mammalia		Canada; green spaces; Human-nature relationships; livelihoods; Toronto; urban foraging; urban parks	Article	Scopus	Selected	Urban	Use	Institutional
Somesh D., Rao R., Murali R., Nagendra H.	Patterns of urban foraging in Bengaluru city	2021	Urban Forestry and Urban Greening	Urban foraging is widely prevalent globally, and can provide foragers benefits like additional income and nutritional supplements. However, urban foraging is largely understudied and we have little information on types of species foraged, patterns of foraging, socio-economic profile of foragers, and impact of urbanization on foraging. In this study, we aimed to identify patterns of urban foraging…	Human	Landscape ecology	Mammalia		Foragers; Foraging barriers; Global South; Species foraged; Urbanization	Article	Scopus	Selected	Urban	Use	Institutional	Meta
Starke A.P., O’Connor T.G., Everson C.S.	Topo-edaphic environment and forestry plantation disturbance affect the distribution of grassland forage and non-forage resources, Maputaland, South Africa	2021	African Journal of Range and Forage Science	Grasslands are integral to rural livelihoods in southern Africa, because they provide hydrological regulation services and a variety of plant resources, including livestock fodder, medicines, and food products. To ensure ongoing provision of these resources in rapidly developing rural landscapes, an understanding of the relationships between grassland species composition and ecosystem services is…	Grass	Landscape ecology	Plantae		grassland ecosystem services; hygrophilous grassland; non-forage grassland resources; secondary grassland	Article	Scopus	Selected	Rural	Config
Urlacher S.S., Snodgrass J.J., Dugas L.R., Madimenos F.C., Sugiyama L.S., Liebert M.A., Joyce C.J., Terán E., Pontzer H.	Childhood Daily Energy Expenditure Does Not Decrease with Market Integration and Is Not Related to Adiposity in Amazonia	2021	Journal of Nutrition	Background: Childhood overweight and obesity (OW/OB) is increasingly centered in low- and middle-income countries (LMICs) as rural populations experience market integration and lifeway change. Most explanatory studies have relied on imprecise estimates of children's energy expenditure, restricting understanding of the relative effects of changes in diet and energy expenditure on the development o…	Human	Autecology	Mammalia		doubly labeled water; economic development; Ecuador; nutrition transition; obesity	Article	Scopus	Selected	Gradient	Population biology	Health
Veen E.J., Dagevos H., Jansma J.E.	Pragmatic Prosumption: Searching for Food Prosumers in the Netherlands	2021	Sociologia Ruralis	This paper explores the concept of prosumption in the world of food. Prosumption is a combination of production and consumption: food prosumers are people who actively produce food for self-consumption. Besides reflecting on sociological conceptualisations of prosumption, this exploratory study uses an online survey (N = 835) and semi-structured interviews (N = 12) to examine prosumption empirica…	Human	Socioeconomics	Mammalia		allotment gardening; alternative food systems; backyard gardening; community gardening; self-consumption; sustainability; urban foraging	Article	Scopus	Selected	Rural	Social	HWB
Wood B.M., Millar R.S., Wright N., Baumgartner J., Holmquist H., Kiffner C.	Hunter-Gatherers in context: Mammal community composition in a northern Tanzania landscape used by Hadza foragers and Datoga pastoralists	2021	PLoS ONE	In many regions of sub Saharan Africa large mammals occur in human-dominated areas, yet their community composition and abundance have rarely been described in areas occupied by traditional hunter-gatherers and pastoralists. Surveys of mammal populations in such areas provide important measures of biodiversity and provide ecological context for understanding hunting practices. Using a sampling gr…	Multiple	Landscape ecology	Communities			Article	Scopus	Selected	Rural	Use
Ahmed S., Warne T., Stewart A., Byker Shanks C., Dupuis V.	Role of Wild Food Environments for Cultural Identity, Food Security, and Dietary Quality in a Rural American State	2022	Frontiers in Sustainable Food Systems	Wild foods are primary components of traditional and Indigenous food systems that are valued for food security while being vulnerable to global change. This case study examines practices, experiences, and perceptions associated with wild food environments through a household survey in the rural American state of Montana. Findings highlight that wild food environments contribute to cultural identi…	Human	Socioeconomics	Mammalia		climate change; dietary quality; food environments; food security; wild foods	Article	Scopus	Selected	Rural	Social	FNS	Meta
Borelli T., Güzelsoy N.A., Hunter D., Tan A., Karabak S., Uçurum H.Ö., Çavuş F., Ay S.T., Adanacıoğlu N., Özbek K., Özen B., Tokat E., Taşçı R.	Assessment of the Nutritional Value of Selected Wild Food Plants in Türkiye and Their Promotion for Improved Nutrition	2022	Sustainability (Switzerland)	Türkiye represents one of the world’s biodiversity hotspots, containing over 11,000 species of plants, with an estimated 10% being edible. Wild food plants, especially in rural areas, are collected and eaten or sold in local markets, complementing people’s diets, and represent a source of additional income for foraging households. Yet, the use of wild food plants is declining, with both their die…	Plants	Ethnobotany	Plantae		awareness raising; biodiversity for food and nutrition; biodiversity mainstreaming; cross-sectoral policies; Türkiye; value chain development; wild food plants	Article	Scopus	Selected	Rural			Add
Brandner A., Schunko C.	Urban wild food foraging locations: Understanding selection criteria to inform green space planning and management	2022	Urban Forestry and Urban Greening	Urban wild food foraging is increasingly attracting attention as an activity in urban green spaces that encourages urban residents’ interaction with their natural environment. However, little is known about the criteria influencing urban foragers’ selection of foraging locations that could inform urban green space management and planning to encourage urban foraging. To elicit these criteria, we c…	Human	Landscape ecology	Mammalia		Biodiversity conversation; Edible city; Edible landscape; Urban food forestry; Urban non-timber forest product; Wild-plant gathering	Article	Scopus	Selected	Urban	Use
Chu Y., Lin C., Cheng Z., Zhao X., Fan Y., Luo B., Long C.	A Biocultural Study on Gaoligongshan Pig (Sus scrofa domesticus), an Important Hog Landrace, in Nujiang Prefecture of China	2022	Biology	Over 80% proteins consumed by the local people in Nujiang Prefecture of Southwest China, a remote and mountainous area in the Eastern Himalayas, are from pork, or Gaoligongshan pig (a landrace of Sus scrofa domestica Brisson). Previous research on the Gaoligongshan pig has focused on nutritional composition, production performance, and genetic resource characteristics, but neglected the reasons b…	Pig	Ethnobotany	Mammalia		biocultural diversity; forage plants; Gaoligongshan pig; traditional knowledge	Article	Scopus	Selected	Rural	Knowledge
Clouse C.	The resurgence of urban foraging under COVID-19	2022	Landscape Research	The COVID-19 pandemic exposed cracks in American food security, as global supply chains seised, movement within cities and regions halted, and restaurant access diminished. During this time, new interest in local food provisioning surfaced in the US, highlighting the value of productive agriculture within urban landscapes. In many areas, this urban food provisioning expanded to include foraging, …	Human	Landscape ecology	Mammalia		COVID-19 pandemic; DIY urbanism; Food security; foraging; urban foodscapes; urban planning	Article	Scopus	Selected	Urban	Change
Duarte M.C., Gomes I., Catarino S., Brilhante M., Gomes S., Rendall A., Moreno Â., Fortes A.R., Ferreira V.S., Baptista I., Dinis H., Romeiras M.M.	Diversity of Useful Plants in Cabo Verde Islands: A Biogeographic and Conservation Perspective	2022	Plants	Cabo Verde’s biodiversity is threatened by activities that meet human needs. To counteract this, an integration of scientific and indigenous knowledge is required, but no comprehensive list of the useful local plants is available. Thus, in this work, we assess (1) their diversity and phytogeogra-phy; (2) the role of geophysical, historical, and socio-economic factors on species distribution and u…	Plants	Ethnobotany	Plantae		food security; historical perspective; Macaronesia islands; native plants; sustainable exploitation of natural resources; traditional uses	Article	Scopus	Selected	Rural			Add	Secondary exclusion?
Fitria M., Cheong E.J., Solikhin A., Firdaus M.I., Ward D.B.	Indonesian urban forest policies, practice and bioenergy potential of urban forest tree species	2022	Arboricultural Journal	This study examines Indonesian urban forest policy, practice, and potential with reference to forest composition and bioenergy potential. The results showed that there are challenges in the implementation of urban forest policies into urban forest practices. For example, the land size allocation for urban forests in Jakarta, Surabaya, and Malang is still not in accordance with the existing polici…	Plants	Landscape ecology	Plantae		bioenergy potential; urban forest mapping; Urban forest policy and practices; urban tree species	Article	Scopus	Selected	Urban	Config
Fontefrancesco M.F., Zocchi D.M., Cevasco R., Dossche R., Abidullah S., Pieroni A.	Crumbotti and rose petals in a ghost mountain valley: foraging, landscape, and their transformations in the upper Borbera Valley, NW Italy	2022	Journal of Ethnobiology and Ethnomedicine	Background: The abandonment of mountain areas in Europe is a process that started during industrialisation and whose traces are still present nowadays. Initiatives aimed at stopping this decline and preserving the local biological and cultural diversities reflect the crucial issue of fostering sustainable rural development. This article contributes to the ongoing debate in assessing and preservin…	Plants	Ethnobotany	Plantae		Environmental anthropology; Ethnobotany; Ethnoecology; Historical ecology; Landscape change; Mountain development	Article	Scopus	Selected	Rural	Knowledge		Add
Garekae H., Shackleton C.M., Tsheboeng G.	The prevalence, composition and distribution of forageable plant species in different urban spaces in two medium-sized towns in South Africa	2022	Global Ecology and Conservation	Globally, the importance of urban vegetation in the quality and maintenance of life in urban areas is increasingly recognized. As the basis of urban green infrastructure, urban vegetation provides a diversity of ecosystem services, including provisioning services. However, there is limited understanding of the potential of urban vegetation as a supply of forageable resources within urban landscap…	Plants	Landscape ecology	Plantae		Diversity; Indigenous species; Livelihoods; Plant communities; Provisioning services; Urban foraging	Article	Scopus	Selected	Urban	Config
Hassan M., Haq S.M., Majeed M., Umair M., Sahito H.A., Shirani M., Waheed M., Aziz R., Ahmad R., Bussmann R.W., Alataway A., Dewidar A.Z., El-Abedin T.K.Z., Al-Yafrsi M., Elansary H.O., Yessoufou K.	Traditional Food and Medicine: Ethno-Traditional Usage of Fish Fauna across the Valley of Kashmir: A Western Himalayan Region	2022	Diversity	People have traditionally relied on fish to supply their major food and healthcare needs all across the world. However, there has been little focus on the traditional dietary, cultural identity, and integrity of traditional food systems in many rural Himalayan populations. The current study looks into the use of fish in traditional food and foraging practices, as well as its role in local traditi…	Fish	Ethnobiology	Pisces	fishing	ethnomedicinal; fish; livelihood; preservation	Article	Scopus	Selected	Rural	Knowledge		Add
Hurley P.T., Becker S., Emery M.R., Detweiler J.	Estimating the alignment of tree species composition with foraging practice in Philadelphia's urban forest: Toward a rapid assessment of provisioning services	2022	Urban Forestry and Urban Greening	Urban greenspaces (UGS) are increasingly recognized for their potential to provide provisioning services to residents foraging for food and other plant materials. The alignment of tree species composition with foraging practices in cities, and the provisioning services harvesters derive, in UGS remains less well studied. To address this gap, we draw on existing tree species data and forager pract…	Plants	Landscape ecology	Plantae		Urban foraging; Urban forest; Urban nontimber forest products; Urban provisioning services	Article	Scopus	Selected	Urban	Config
Lourme-Ruiz A., Koffi C.K., Gautier D., Bahya-Batinda D., Bouquet E., Dury S., Martin-Prével Y., Savy M.	Seasonal variability of women's dietary diversity and food supply: A cohort study in rural Burkina Faso	2022	Public Health Nutrition	Objective: To investigate the seasonal variations of women's dietary diversity (WDD) (items consumed and food supply) and its linkages with agriculture, market and wild resources. Design: A cohort of 300 women was followed-up over a year to investigate WDD and food sources (production, purchase or foraging). Monthly qualitative 24 h recalls allowed computing WDD Scores from a standard 10-food gro…	Human	Socioeconomics	Mammalia		Dietary diversity; Farm households; Food supply; Seasonality; Women	Article	Scopus	Selected	Rural	Natural	FNS
Makhubele L., Chirwa P.W., Araia M.G.	The influence of forest proximity to harvesting and use of provisioning ecosystem services from tree species in traditional agroforestry landscapes	2022	International Journal of Sustainable Development and World Ecology	Traditional agroforestry landscapes play a critical role in conserving biodiversity and sustaining rural livelihoods through multiple products and services. However, an unprecedented rise in the unsustainable utilisation and management of provisioning ecosystem services from these landscapes contributes to forest biodiversity loss and impacts livelihood efforts. The objective was to evaluate the …	Human	Landscape ecology	Mammalia		concentric-circle model; Harvesting distance level; optimal foraging theory; provisioning ecosystem service; traditional agroforestry landscape; Use-value	Article	Scopus	Selected	Rural	Use		Add
Marquina T., Emery M., Hurley P., Gould R.K.	The ‘quiet hunt’: the significance of mushroom foraging among Russian-speaking immigrants in New York City	2022	Ecosystems and People	Urban foraging provides city dwellers with numerous ecosystem services, but this human-nature interaction is largely missing from the urban ecosystem services scholarship. This exploratory study aims to address this gap in the literature and examines the benefits and values associated with foraging in New York City, United States. We focus on Russian-speaking mushroom foragers, a previously unstu…	Human	Socioeconomics	Mammalia		Environmental stewardship; human-nature connectedness; John Parrotta; relational values; urban greenspaces; well-being	Article	Scopus	Selected	Urban	Social	SusResUse
Martin M.A., Gurven M.	Traditional and biomedical maternal and neonatal care practices in a rural Indigenous population of the Bolivian Amazon	2022	Global Public Health	In recent decades, Bolivia has expanded maternal and child health insurance coverage to improve access to prenatal and early life health care. Nationally, however, maternal and child health disparities persist along a rural-urban divide. Research is needed among rural populations to better understand local barriers to health care access and usage. Particularly among Indigenous populations, dispar…	Human	Autecology	Mammalia		birth practices; health disparities; Indigenous health; prenatal care; traditional medicine	Article	Scopus	Selected	Rural	Population biology	Health
Mateos A., Zorrilla-Revilla G., Rodríguez J.	Let’s Play at Digging: How Vigorous Is This Energetic Task for a Young Forager?	2022	Human Nature	Extractive foraging tasks, such as digging, are broadly practiced among hunter-gatherer populations in different ecological conditions. Despite tuber-gathering tasks being widely practiced by children and adolescents, little research has focused on the physical traits associated with digging ability. Here, we assess how age and energetic expenditure affect the performance of this extractive task.…	Human	Autecology	Mammalia		Adolescence; Childhood; Digging; Energetics; Foraging	Article	Scopus	Selected	Urban	Health
Mithen S.	Shamanism at the transition from foraging to farming in Southwest Asia: sacra, ritual, and performance at Neolithic WF16 (southern Jordan)	2022	Levant	Shamanism is a pervasive form of ritual practice documented within hunter-gathering and farming societies throughout the world, and continuing within some present-day urban communities. Despite exhibiting considerable variation, shamanism has several recurrent features, notably the role of the shaman as a mediator between the spirit and human worlds. Shamanism has been cited to explain aspects of…	Human	Autecology	Mammalia		Neolithic; Shamanism; southern Jordan; Wadi Faynan 16	Article	Scopus	Selected	Rural	History
Mlambo A., Maphosa M.	Indigenous knowledge on wild mushrooms in communities bordering miombo woodlands of central Zimbabwe	2022	Forests Trees and Livelihoods	Apart from timber, fruits, honey, firewood and other benefits from forests, mushrooms are an important forest food resource whose gathering has largely relied on indigenous knowledge systems (IKS). We surveyed five miombo woodland rural communities in central Zimbabwe with respondents of at least 16 years old, focusing on wild mushroom identification criteria used, ethnomycological knowledge tran…	Mushrooms	Ethnobiology	Fungi		Central Zimbabwe; ethnomycological knowledge; indigenous knowledge systems; miombo; mushroom foragers; mushroom nomenclature; woody species	Article	Scopus	Selected	Rural	Knowledge		Add
Nisbet C., Lestrat K.E., Vatanparast H.	Food Security Interventions among Refugees around the Globe: A Scoping Review	2022	Nutrients	There are 26 million refugees globally, with as many as 80% facing food insecurity irrespective of location. Food insecurity results in malnutrition beginning at an early age and disproportionately affects certain groups such as women. Food security is a complex issue and must consider gender, policies, social and cultural contexts that refugees face. Our aim is to assess what is known about food…	Human	Socioeconomics	Mammalia		Asylum seekers; Displaced people; Food insecurity; Food security; Intervention; Refugees; Scoping review	Review	Scopus	Selected	Gradient	Vulnerability	FNS
Pieroni A., Sulaiman N., Polesny Z., Sõukand R.	From Şxex to Chorta: The Adaptation of Maronite Foraging Customs to the Greek Ones in Kormakitis, Northern Cyprus	2022	Plants	The traditional foraging of wild vegetables (WVs) has played an important role in the post-Neolithic development of rural local food systems of the Near East and the Mediterranean. This study assessed the WVs gathered by the ancient Maronite Arabic diaspora of Kurmajit/Kormakitis village in Northern Cyprus and compared them with those gathered by their Cypriot and Arab Levantine neighbors. An eth…	Plants	Ethnobotany	Plantae		Cyprus; ethnobotany; Maronites; Mediterranean diet; wild greens	Article	Scopus	Selected	Rural			Add
Schunko C., Brandner A.	Urban nature at the fingertips: Investigating wild food foraging to enable nature interactions of urban dwellers	2022	Ambio	Meaningful human–nature interactions can counteract the extinction of experience and positively influence people’s nature relatedness, health and wellbeing. In this study, we explored urban wild food foraging to understand how best to enable human-nature interactions in cities by means of foraging. Using a structured questionnaire, a total of 458 residents of Vienna, Austria were surveyed. Sixty-…	Human	Socioeconomics	Mammalia		Edible city; Nature connectedness; Provisioning ecosystem services; Urban food forestry; Urban non-timber forest product; Wild plant gathering	Article	Scopus	Selected	Urban	Natural	Social
Servin J., Moseley W.G.	The hidden safety net: wild and semi-wild plant consumption and dietary diversity among women farmers in Southwestern Burkina Faso	2022	African Geographical Review	Mainstream development thinking suggests that increasing agricultural production will increase wealth and lead to improved diets. However, in Burkina Faso, even better off rural areas are still experiencing widespread nutrition insecurity. Wild plants play a key role in rural diets and serve as a nutritional safety net. This research investigates the use of wild plants for dietary diversity among…	Human	Socioeconomics	Mammalia		dietary diversity; feminist political ecology; food environment; foraging; Nutrition	Article	Scopus	Selected	Rural	Human	FNS	Add
Stöckelová T., Senft L., Kolářová K.	Sympoietic growth: living and producing with fungi in times of ecological distress	2022	Agriculture and Human Values	Drawing upon ethnographic research on human living and producing with fungi, and Haraway’s theorization of sympoiesis and the model ecosystems of mycorrhizae developed in current mycological research, we offer a concept of sympoietic growth. Sympoiesis is a concept that suggests a way of thinking about growth as a more-than-human process and provides an alternative political imaginary both to cur…	Fungi	Socioeconomics	Fungi		Degrowth; Fungi; Model ecosystems; Mushroom foraging; Sympoiesis	Article	Scopus	Selected	Gradient	Human	FNS
Tataurova L.V., Tataurov S.F., Tataurov F.S., Sopova K.O.	The Russian Frontier in Western Siberia (XVI-XVIII centuries) - an archaeological rendition [РОССИЙСКИЙ ФРОНТИР В ЗАПАДНОЙ СИБИРИ (XVI-XVIII вв.) - АРХЕОЛОГИЧЕСКОЕ ПРОЧТЕНИЕ]	2022	Vestnik Archeologii, Antropologii i Etnografii	The Tara Irtysh region, including the city of Tara, as the main frontier outpost of the 17th-18th centuries, and its rural environs, is chosen as the pilot region in the study of the Russian frontier. Here, extensive archaeological material on the culture of urban and rural populations has been accumulated, and there is a representative body of written sources. The aim of this research is to stud…	Human	Autecology	Mammalia		archeology; frontier; Russians; Siberia; Tara Irtysh region	Article	Scopus	Selected	Rural	History
Ware S.M.	Foraging the Future: Forest Baths, Engaged Pedagogy, and Planting Ourselves Into the Future	2022	Qualitative Inquiry	This chapter explores the concept of forest bathing and a “cripped” walking pedagogy immersed in a disability justice lens as a strategy for revolutionary prep and community building with youth from an urban center. Mixing personal reflections from childhood and with nature, the author weaves this with a reflection on a day-long artistic exploration on the Bruce Trail, in Ontario, on Northern Tur…	Human	Autecology	Mammalia		drawing; forest bathing; radical pedagogy; walking; youth engagement	Article	Scopus	Selected	Urban	Health
Zhang J., Falandysz J., Hanć A., Lorenc W., Wang Y., Barałkiewicz D.	Occurrence, distribution, and associations of essential and non-essential elements in the medicinal and edible fungus “Fuling” from southern China	2022	Science of the Total Environment	In Asian countries, the sclerotia of the wild-grown fungus Pachyma hoelen (“Fuling”), have been used as food and as medicinal products for centuries. To close the knowledge gaps about the value and possible environmental impacts, the occurrence, distribution, and associations of a range of elements (Ag, Al, As, Ba, Cd, Co, Cr, Cs, Cu, Li, Mg, Mn, Ni, Pb, Rb, Sb, Sr, Tl, U, V, and Zn) were studied…	Fungi	Ethnobiology	Fungi		Asia; Foraged food; Fungi; Medicinal mushroom; Pachyma hoelen; Sclerotia	Article	Scopus	Selected	Rural
						77	6						178	0	1981-1990	38
						33	3						71	0
						10	5						28	0	1991-2000
						28	1						277	0
						88	46							1	2001-2010
						41	216							1
						277	277							2	2011-2020
						1981-1990								12
				Who	4	4	Who							0	2021-present
						0								1
				What	2	0	What
						2								14
				Why	2	2	Why (+Institutional)							3
				Where	1	1	Where (+Manag)							16
				How	0	0	How							3
						1991-2000								3
				Who	8	8	Who							3
						0								34
				What	0	0	What							5
						0								13
				Why	3	3	Why (+Institutional)							18
				Where	0	0	Where (+Manag)							9
				How	0	0	How							7
						2001-2010								11
				Who	17	14	Who							34
						3								8
				What	4	0	What							16
						4								3
				Why	20	21	Why (+Institutional)							12
				Where	3	4	Where (+Manag)							10
				How	2	2	How							13
						2011-2020								4
				Who	65	41	Who							256
						24
				What	19	6	What
						13
				Why	51	53	Why (+Institutional)
				Where	11	23	Where (+Manag)
				How	14	14	How
						2021-present
				Who	16	10
						6
				What	13	4
						9
				Why	9	9
				Where	12	13
				How	1	1
				Total	277

## Sheet: Shortlist 2025
Authors	Title	Year	Source	Abstract	Keywords		Type	Database	Subject	Discipline	Clade	Remarks	Shortlist	Ecosystem	Theme	Sub-theme	Ethnobiology
Adeyemi O.; Shackleton C.M.	Understanding foraging practices in Lagos metropolis to redesign urban greenspaces in support of human-nature interactions	2023	Urban Forestry and Urban Greening	Enhancing knowledge of urban foraging across different urban landscapes is an urgent matter given that about two-thirds of the world's population is projected to live in urban areas by 2050, whilst 50 % of Africa's population is expected to live in cities by 2030. This study was conducted in Lagos metropolis which is the economic hub of Africa's most populous country. Data was collected using an …	Edible green spaces; Foragers; Foraging sites; Lagos; Nigeria; Urban food system; Urban foraging	Lagos [Nigeria]; Nigeria; foraging efficiency; greenspace; knowledge; metropolitan area; nature-society relations; sustainable development; urban design; urban economy; urban planning	Article	Scopus	Humans	Ethology	Mammalia		Selected	Urban	Motive	Spatial	35
Bellows A.C.; Raj S.; Pitstick E.; Potteiger M.R.; Diemont S.A.W.	Foraging Wild Edibles: Dietary Diversity in Expanded Food Systems	2023	Nutrients	Human food foraging in community forests offers extensive and expandable sources of food and high-quality nutrition that support chronic disease prevention and management and are underrepresented in US diets. Despite severe gaps in non-commercial “wild food” data, research in Syracuse, NY, identified substantial amounts of five key antioxidant phytochemicals in locally available, forageable foods…	antioxidants; bioactive compounds; chronic disease; diet diversity; food systems; foraging; foraging literacy; nutrition transition; nutritional composition; traditional ecological knowledge; urban food forests; urban gardens	antioxidant; phytochemical; trace element; Article; chronic disease; detoxification; dietary intake; food quality; foraging; fruit; herb; human; inflammation; macronutrient; nonhuman; nut; nutrition education; nutritional support; oxidative stress; vegetable	Article	Scopus	Humans	Autecology	Mammalia		Selected	Urban	Nutrition
Bergelson E.; Soderstrom M.; Schwarz I.-C.; Rowland C.F.; Ramírez-Esparza N.; Hamrick L.R.; Marklund E.; Kalashnikova M.; Guez A.; Casillas M.; Benetti L.; van Alphen P.; Cristia A.	Everyday language input and production in 1,001 children from six continents	2023	Proceedings of the National Academy of Sciences of the United States of America	Language is a universal human ability, acquired readily by young children, who otherwise struggle with many basics of survival. And yet, language ability is variable across individuals. Naturalistic and experimental observations suggest that children's linguistic skills vary with factors like socioeconomic status and children's gender. But which factors really influence children's day-to-day lang…	human diversity; infancy; language; socioeconomic status; speech	Adult; Child; Child Language; Child, Preschool; Humans; Language; Language Development; Linguistics; Multilingualism; Speech; adult; agricultural worker; Article; audio recording; big data; child; controlled study; evoked brain stem auditory response; forager; hearing; human; human diversity; infancy; infant; language; language ability; language delay; learning disorder; machine learning; major c…	Article	Scopus	Humans	Autecology	Mammalia		Selected	Gradient	Population biology
Brouwer, SF	Kumusha and masalads: (inter)generational foodways and urban food security in Zimbabwe	2023	AGRICULTURE AND HUMAN VALUES	Understandings of urban foodways in Zimbabwe and other African countries have been dominated by food security frameworks. The focus on material scarcity and measurable health outcomes within these frameworks has often obscured the socio-cultural dimension of foodways and the historical and political structures that have shaped, and continue to shape, everyday relationships with food among differe…	Urban food security; Food sovereignty; Foodways; Generation; Zimbabwe		Article	WoS	Humans	Ethology	Mammalia		Selected	Gradient	Relation
Chakrabarti A.; Handa S.	The impacts of cash transfers on household energy choices	2023	American Journal of Agricultural Economics	There are sizeable energy access deficits in the developing world. Leveraging panel data from the experimental impact evaluations of three unconditional cash transfer programs in Malawi and Zambia, we investigate how ultra-poor households in rural areas adapt their energy portfolios when experiencing exogenous increases in income. Households make several changes to the primary fuel sources that t…	cash transfers; energy; energy stacking; fuel choices; Malawi; solar; sub-Saharan Africa; wood; Zambia	Malawi; Sub-Saharan Africa; Zambia; developing world; experimental study; food security; health impact; panel data; solar power	Article	Scopus	Humans	Socioeconomics	Mammalia	Cash transfers may reduce time spent	Selected	Rural	Financial
Conroy-Beam D.; Patton J.Q.; Goetz C.D.; Lukaszewski A.W.; Bowser B.	Modeling mate choice in a small-scale community: Applying couple simulation in the U.S. and Conambo, Ecuador	2023	Evolution and Human Behavior	The near totality of human mate choice research occurs in large-scale, urban, industrial populations. It is unclear to what extent lessons learned from such populations reflect generalizable features of human mating psychology as opposed to localized responses to the demands of these historically unusual environments. Here, we use couple simulation, an agent-based modeling technique, to compare m…	Agent-based modeling; Computational modeling; Couple simulation; Cross-cultural research; Mate choice		Article	Scopus	Humans	Autecology	Mammalia		Selected	Gradient	Population biology
Cristia A.	A systematic review suggests marked differences in the prevalence of infant-directed vocalization across groups of populations	2023	Developmental Science	Anthropological reports have long suggested that speaking to young children is very infrequent in certain populations (notably farming ones), which is in line with scattered quantitative studies. A systematic review was undertaken to use available literature in order to estimate the extent of population variation. Database searches, expert lists, and citation searches led to the discovery of 29 r…	behavioral observations; child-directed speech; cognitive development; human diversity; time sampling	Child; Child, Preschool; Humans; Infant; Rural Population; United States; child; human; infant; preschool child; rural population; United States	Article	Scopus	Humans	Autecology	Mammalia		Selected	Gradient	Population biology
Forster L.	Country cooking: Cookbooks and Counterculture in the 1970s	2023	Food and Foodways	This article discusses the underlying reasons for the rise in popularity of the country cookbook–a genre that reflects rural cookery practices, using locally-available, seasonal and foraged ingredients–in 1970s Britain. Despite country cookbooks being styled along traditional lines, their increased popularity very much drew upon unconventional, countercultural movements of communal living, self-s…	British Cookbooks; cookbook narratives; Cookbooks; countercultures; country cooking; folk feminism; self-sufficiency		Article	Scopus	Humans	Ethology	Mammalia		Selected	Gradient	Motive	Relation
Gautam R.S.; Shrestha S.J.; Shrestha I.	Ethnomedicinal Plant Resources of Tamang Community in the Konjyosom Rural Municipility, Lalitpur District, Nepal	2023	Ethnobotany Research and Applications	Background: In Nepal, plant resources play an important role in the health of local communities. However, in many parts of the country, this role and its patterns are understudied. The purpose of this study was to document medicinal plant species and assess their use among the Tamang community in Lalitpur district, Central Nepal. Methods: Ethnomedicinal information was collected through focus gro…	Ethnic people; Ethnobotanical; Informants; Interview		Article	Scopus	Plants	Ethnobotany	Plantae		Selected	Rural			176
Guachamin-Rosero, M; Peñuela, MC; Zurita-Benavides, MG	Indigenous knowledge interaction network between host plants and edible insects in the Ecuadorian Amazon	2023	JOURNAL OF INSECTS AS FOOD AND FEED	Globally, nearly two billion people consume approximately 2,111 species of insects, 92% of which are harvested directly from their natural ecosystems. However, intensifying insect harvesting causes ecological alterations and biodiversity loss. In the Ecuadorian Amazon, the Kichwa people are the primary consumers of insects. Thus, this study characterised the diversity of edible insects, host plan…	entomophagy; ethnoentomology; ethnozoology; ethnoecology; Kichwa knowledge		Article	WoS	Humans	Ethnobiology	Mammalia		Selected	Rural	Knowledge		19
Guenat S.; Bailey-Athias J.P.; Fischer L.K.	Urban foraging in Brazilian public greenspaces	2023	Ambio	Urban foraging, i.e., the gathering of wild edible plants, plays a key role in nature connection within cities. Its integration in planning could contribute to the conservation of urban biodiversity. However, we have little understanding of the interactions between the motivations for and barriers to foraging, and the role of legislation, especially in biodiversity hotspots. Through an online que…	Foraging regulations; Greenspace perceptions; Integrative landscape planning; Latin American biodiversity; Local ecological knowledge; Wild edible species	Biodiversity; Brazil; Cities; Ecosystem; Parks, Recreational; Policy; Brazil; Latin America; Pernambuco; Recife; biodiversity; edible species; greenspace; landscape planning; perception; spatiotemporal analysis; traditional knowledge; urban ecosystem; biodiversity; Brazil; city; ecosystem; policy; recreational park	Article	Scopus	Humans	Ethology	Mammalia		Selected	Urban	Motive	Manag	31
Hino, K; Yamazaki, T; Iida, A; Harada, K; Yokohari, M	Productive urban landscapes contribute to physical activity promotion among Tokyo residents	2023	LANDSCAPE AND URBAN PLANNING	Tokyo is characterized by scattered productive urban landscapes (PULs), such as farmlands, homestead woodlands, and satoyama woodlands, which could potentially promote residents' physical activity against the backdrop of an aging society. We evaluated the contribution of five types of activities conducted in such locations to promote physical activity in 80 participants through data from accelero…	Allotment; Experience farm; Volunteer; Satoyama; Homestead woodland; Generalized linear mixed model		Article	WoS	Humans	Ethology	Mammalia		Selected	Urban	Spatial ecology
Ivanova T.; Marchev A.; Chervenkov M.; Bosseva Y.; Georgiev M.; Kozuharova E.; Dimitrova D.	Catching the Green—Diversity of Ruderal Spring Plants Traditionally Consumed in Bulgaria and Their Potential Benefit for Human Health	2023	Diversity	The global climate and societal challenges in the recent years urge us to strengthen food security; thus, the rediscovery of wild foods and foraging practices is also part of the sustainability agenda. Utilization of underappreciated sources such as ruderal plants could be a valuable option, especially for vulnerable parts of the society. We present data on traditional knowledge on spring edible …	food security; foraging; invasive plants; local knowledge; traditional ecological knowledge; wild edible plants	Bulgaria; biodiversity; edible species; food security; foraging behavior; invasive species; plant; public health; traditional knowledge; wild population	Article	Scopus	Plants	Ethnobotany	Plantae		Selected	Rural		Ethology	65
Jervis B.	Confronting Commerce: Whetstones, Economy and Ecologies of Interdependence in Medieval England	2023	Norwegian Archaeological Review	Whetstones imported from Norway into England are used to explore emergent processes of commercialisation in medieval England. The study is based on a sample of 2201 whetstones (both imported and locally provenanced) from excavated contexts, and the distribution and chronology of these objects is presented. Drawing on the nomadic thought of Rosi Braidotti and the associated concept of ecologies of…			Article	Scopus	Humans	Autecology	Mammalia		Selected	Rural	History
Kamiyama, C; Hori, K; Matsui, T; Pretty, J; Saito, O	Longitudinal analysis of home food production and food sharing behavior in Japan: multiple benefits of local food systems and the recent impact of the COVID-19 pandemic	2023	SUSTAINABILITY SCIENCE	Home food production and sharing (home consumption) make up a local community-based food system that has become a custom closely tied to people's daily life and culture across Japan. In this study, nationwide questionnaire surveys were conducted in 2015 and 2021 to investigate the status and trends of non-commercial home food consumption in Japan. We were also able to evaluate the effects of the …	Ecosystem services; Provisioning services; Gifting; Homegarden; Self-consumption; Health		Article	WoS	Humans	Socioeconomics	Mammalia	Between 11(R) and 3(U) pc wf recd, 10(R) and 2(U) grown	Selected	Gradient	Natural
Khalid N.; Badshah L.; Shah A.A.; Ullah A.; Khan N.; Aziz M.A.; Sõukand R.; Pieroni A.	Wild food plants gathered by four cultural groups in North Waziristan, Pakistan	2023	Genetic Resources and Crop Evolution	The foraging of wild food plants (WFPs) is an important sociocultural and human ecological phenomenon, especially in more peripheral rural and mountain areas of the world. Plant-centered local knowledge and practices are an important asset of every human community and their articulation is specific for every cultural group, although sometimes these knowldge systems can extend beyond cultural bord…	Ethnobotany; Food heritage; Pakistan; Waziristan; Wild food plants	Pakistan; Tribal Areas; Waziristan; ethnobotany; food security; fruit; herb; traditional knowledge	Article	Scopus	Plants	Ethnobotany	Plantae		Selected	Rural		Sociology	47
Kowalski J.M.; Conway T.M.	The routes to fruit: Governance of urban food trees in Canada	2023	Urban Forestry and Urban Greening	Interest in planting urban food trees (UFTs) in public spaces is growing in popularity as a form of urban greening and a potential food source. Currently there is minimal research on the governance and policy aspects of integrating food trees into cities. To fill this gap, we investigated the characteristics of UFT site governance and how it compares to current urban forest governance. Semi-struc…	Food forest; Municipal government; Urban forest governance; Urban forestry; Urban planning	Alberta; Calabarzon; Calgary; Canada; Edmonton; Laguna [Calabarzon]; Ontario [Canada]; Philippines; Toronto; Victoria; forest management; public health; public space; urban forestry; urban planning; urban policy	Article	Scopus	Plants	Socioeconomics	Plantae		Selected	Urban	Institutional
Kraft T.S.; Seabright E.; Alami S.; Jenness S.M.; Hooper P.; Beheim B.; Davis H.; Cummings D.K.; Rodriguez D.E.; Cayuba M.G.; Miner E.; Lamballerie X.D.; Inchauste L.; Priet S.; Trumble B.C.; Stieglitz J.; Kaplan H.; Gurven M.D.	Metapopulation dynamics of SARS-CoV-2 transmission in a small-scale Amazonian society	2023	PLoS Biology	AU The:severity Pleaseconfirmthatallheadinglevelsarerepresentedcorrectly of infectious disease outbreaks is governed by:patterns of human contact, which vary by geography, social organization, mobility, access to technology and healthcare, economic development, and culture. Whereas globalized societies and urban centers exhibit characteristics that can heighten vulnerability to pandemics, small-s…		COVID-19; Disease Outbreaks; Geography; Humans; Indigenous Peoples; SARS-CoV-2; Article; controlled study; coronavirus disease 2019; disease severity; disease transmission; female; forager; household; human; incidence; infection risk; major clinical study; male; metapopulation; outcome assessment; population dynamics; simulation; social structure; stochastic model; theoretical study; coronavirus …	Article	Scopus	Humans	Autecology	Mammalia		Selected	Rural	Health
Lambino J.X.X.V.P.	Nomadism of public space dwellers in Metro Manila: On their home, mobility, and survival	2023	Cogent Social Sciences	The paper focuses on the contemporary urban nomadism of public space dwelling in a developing country. In particular, the paper considers the case of public space dwelling in Metro Manila which reportedly has the largest public space dweller population among the world’s metropolises. It examines their shift from sedentary living, and how they navigate the terrain of conflicts and compromises that…	homeless; land displacement; locality; Metro Manila; urban nomadism		Article	Scopus	Humans	Ethology	Mammalia	Only 23% source their food and clothing mainly from the market. Nevertheless, the subsistence of public space dwellers is dependent on the urban economy. Most of them—69% of the public space dwellers—source their food and clothing mainly from scavenging, i.e., foraging through the waste of residences and businesses. Another 38% source their food and clothing from begging. 100% have an income sour…	Selected	Urban	Motive	Sociology
Lindemann, J	A little portion of our 40 acres: A black agrarian imaginary in the city	2023	ENVIRONMENT AND PLANNING E-NATURE AND SPACE	In this article, I draw upon more than three years of research with black urban gardeners and farmers in Cleveland, Ohio to explore the contours of a specifically black agrarianism in the city, or what I am calling a black agrarian imaginary. I argue that this imaginary, enacted through an ongoing production of space that stakes a claim on the right to difference, emerges from and draws upon a di…	Black agrarianism; Cleveland; urban political ecology; spatial justice; land use		Article	WoS	Humans	Socioeconomics	Mammalia		Selected	Urban	Social	Manag
Mkhize, X; Mthembu, BE; Napier, C	Transforming a local food system to address food and nutrition insecurity in an urban informal settlement area: A study in Umlazi Township in Durban, South Africa	2023	JOURNAL OF AGRICULTURE AND FOOD RESEARCH	Informal settlements in South Africa are facing diverse challenges such as land inaccessibility for food produc-tion, poverty, unemployment, malnutrition, and climate change attributing to food insecurity. This paper considered income sources, employment status, household food budget, agricultural production, and anthro-pometrics as indicators in reviewing the status of this study area. Evaluatin…	Local food systems; Informal settlements; Food security		Article	WoS	Humans	Socioeconomics	Mammalia	Crop diversification trends and predictions of crop yields from vacant land suggest a low regular consumption of indigenous crops, which can be attributed to limited land access to produce these products. The selected vegetable varieties are tubers, legumes, wild leaves, and pumpkin varieties.	Selected	Urban	Natural
Ouaba, J; Souaibou, A; Niassy, S; Lontsi-Demano, M; Mayi, MPA; Meutchieye, F; Tchuinkam, T	Socio-economic exploitation of edible caterpillars in the bimodal rainforest zone of Cameroon	2023	JOURNAL OF INSECTS AS FOOD AND FEED	Edible caterpillars are the most traded edible insects in Cameroon, particularly in the humid forest zone, where they are excellent sources of proteins and fats for many indigenous peoples. Their large consumption and their wild harvest have been a major concern, and there is a need for sustainable management. However, specific data on species' diversity and trade are scarce. Hence, the present s…	edible insects; Lepidoptera; sustainable exploitation; Cameroon		Article	WoS	Caterpillars	Ethnobiology	Arthropoda		Selected	Gradient		Socioeconomics	11
Pieroni A.; Morini G.; Piochi M.; Sulaiman N.; Kalle R.; Haq S.M.; Devecchi A.; Franceschini C.; Zocchi D.M.; Migliavada R.; Prakofjewa J.; Sartori M.; Krigas N.; Ahmad M.; Torri L.; Sõukand R.	Bitter Is Better: Wild Greens Used in the Blue Zone of Ikaria, Greece	2023	Nutrients	The current study reports an ethnobotanical field investigation of traditionally gathered and consumed wild greens (Chorta) in one of the five so-called Blue Zones in the world: Ikaria Isle, Greece. Through 31 semi-structured interviews, a total of 56 wild green plants were documented along with their culinary uses, linguistic labels, and locally perceived tastes. Most of the gathered greens were…	Chorta; ethnobiology; extra-oral taste receptors; food culture; Ikaria; Mediterranean diet; taste perception	Diet, Mediterranean; Greece; Plants, Edible; Taste; Vegetables; article; Asteraceae; attention; bitter taste; Brassicaceae; cultural factor; dietitian; foraging; glucose absorption; Greece; human; inheritance; Mediterranean diet; microflora; Middle East; nonhuman; physician; prevalence; protein function; semi structured interview; stomach emptying; taste; taste bud; vegetable; edible plant; Greece	Article	Scopus	Plants	Ethnobotany	Plantae		Selected	Rural		Health	56
Ramírez, JCH	Consumer reasons for eating chapulines (Sphenarium purpurascens) in the Sierra Sur of Oaxaca	2023	JOURNAL OF INSECTS AS FOOD AND FEED	This study seeks to examine the use value conferred on the edible insect Sphenarium purpurascens by consumer segment in the travelling open-air market in the main city of the southern highlands of Oaxaca, Mexico. Consumers were surveyed and classified by monetary income, then segmented into two-stage clusters. Of the 363 individuals surveyed, 79.9% routinely consume S. purpurascens. The top three…	anthropo-entomophagy; grasshoppers; market segmentation; food preferences		Article	WoS	Chapulines	Ethnobiology	Arthropoda		Selected	Urban		Socioeconomics	1
Rombach M.; Dean D.	Edible landscape: Key factors determining consumers’ commitment and willingness to accept opportunity cost and risk of foraged food	2023	Frontiers in Horticulture	Introduction: This study is dedicated to urban foraging and explores key factors that determine consumer willingness to try foraged food, willingness to spend time and effort, accept risk as well as make a commitment towards food foraging. Methods: A conceptual model is presented where general perceptions of nature, food foraging, and Covid-19 influence 3 specific attitudes about food foraging wh…	consumer; COVID-19; food; PLS-SEM; urban foraging		Article	Scopus	Humans	Socioeconomics	Mammalia		Selected	Urban	Human	Motive
Rombach M.; Dean D.L.	Exploring Key Factors Driving Urban Foraging Behavior in Garden and Non-Garden Locations	2023	Foods	Since the occurrence of COVID-19 and food price inflation, alternative forms of food procurement increased in popularity. The present study is dedicated to urban foraging and aims to explore key factors driving food foraging behavior in the U.S. Two specific foraging behaviors, namely “leaving food behind” or “taking it all”, have been investigated in a gardening and non-gardening location. Leavi…	alternative food procurement; foraging attitudes; urban foraging		Article	Scopus	Humans	Ethology	Mammalia		Selected	Urban	Motive	Human
Romeiras M.M.; Essoh A.P.; Catarino S.; Silva J.; Lima K.; Varela E.; Moura M.; Gomes I.; Duarte M.C.; Duarte M.P.	Diversity and biological activities of medicinal plants of Santiago island (Cabo Verde)	2023	Heliyon	Plants continue to constitute key elements of medical practice in West African countries. The Cabo Verde archipelago hosts a great diversity of medicinal plants and local markets are considered important sites for trading plants harvested by rural communities. This study has two main goals: (i) to assess the medicinal uses of native species in Santiago, the biggest island of the archipelago, and …	Ethnobotany; Local markets; Native flora; Natural compounds; Sideroxylon marginatum; Tamarix senegalensis; West Africa		Article	Scopus	Plants	Ethnobotany	Plantae		Selected	Gradient		Health	24
Ruguwa M.	The Social and Cultural Impact of Post-War Measures on the Zimunya and Bvumba Communities, Colonial Zimbabwe, 1940s–1970s	2023	Journal of African Military History	This study investigates the social and cultural effects of post-war measures on Zimunya and Bvumba communities of colonial Zimbabwe (then known as Southern Rhodesia). Guided by a combination of primary and secondary sources, the article argues that dispossession and forced relocations of Africans who had continued staying on the so-called European land after the passing of the Land Apportionment …	Bvumba; displacement; dispossession; post-war measures; Second World War; Zimunya		Article	Scopus	Humans	Autecology	Mammalia		Selected	Gradient	History
Salazar-Aguilar, N; Avila-Akerberg, V; González-Martínez, T	Ethnoentomological knowledge of an edible insect (Coleoptera: Cerambycidae) in a peri urban area of Mexico City	2023	JOURNAL OF INSECTS AS FOOD AND FEED	Human interactions with insects are represented in a wide range of manifestations. This has been evinced in what is called ethnoentomological knowledge, in other words, the knowledge about insects that is passed on through time within a community. In Isidro Fabela, a semi-rural municipality located in the surroundings of the metropolitan area of Mexico City, the inhabitants know the larvae of a b…	forest insects; biocultural diversity; cultural practices; entomophagy		Article	WoS	Insects	Ethnobotany	Arthropoda		Selected	Urban		Knowledge	1
Sardeshpande M.; Shackleton C.	Fruits of the city: The nature, nurture and future of urban foraging	2023	People and Nature	Urban foraging is a global informal phenomenon which has been investigated in the Global North more than other parts of the world. Characterising the nature of urban foraging in the Global South is imperative given the rapid urbanisation and sustainable development priorities in the region. In this study, we interviewed 80 urban foragers in four cities in the eastern coastal region of South Afric…	biodiversity conservation; foraged food; land use change; urban ecosystems; urban foraging; wild edible fruits; wild food		Article	Scopus	Humans	Ethology	Mammalia		Selected	Urban	Motive	Manag
Shah A.A.; Badshah L.; Khalid N.; Shah M.A.; Manduzai A.K.; Faiz A.; De Chiara M.; Mattalia G.; Sõukand R.; Pieroni A.	Disadvantaged Economic Conditions and Stricter Border Rules Shape Afghan Refugees’ Ethnobotany: Insights from Kohat District, NW Pakistan	2023	Plants	The study of migrants’ ethnobotany can help to address the diverse socio-ecological factors affecting temporal and spatial changes in local ecological knowledge (LEK). Through semi-structured and in-depth conversations with ninety interviewees among local Pathans and Afghan refugees in Kohat District, NW Pakistan, one hundred and forty-five wild plant and mushroom folk taxa were recorded. The pla…	ethnobotany; ethnoveterinary; local ecological knowledge; medicinal plants; refugees; wild food plants		Article	Scopus	Humans	Ethnobiology	Mammalia		Selected	Gradient	Knowledge		45
Spence C.; Spence S.	‘Weeds from the yard’: A seasonal salad	2023	International Journal of Gastronomy and Food Science	‘Weeds from the yard’ is a seasonal dish that has recently been introduced to the menu at Worton Kitchen Garden (WKG), an organic kitchen garden situated on the outskirts of Oxford. This spring offering was created by the chef to draw the attention of diners to some of the nutritious plants, herbs, and specifically weeds, that surround us but which few people currently consider as a legitimate so…	Foraged; Gastrophysics; Herbs; Nutrition; Taste; Weeds		Review	Scopus	Plants	Ethnobotany	Plantae		Selected	Gradient			26
Stöckelová T.; Senft L.; Kolářová K.	Sympoietic growth: living and producing with fungi in times of ecological distress	2023	Agriculture and Human Values	Drawing upon ethnographic research on human living and producing with fungi, and Haraway’s theorization of sympoiesis and the model ecosystems of mycorrhizae developed in current mycological research, we offer a concept of sympoietic growth. Sympoiesis is a concept that suggests a way of thinking about growth as a more-than-human process and provides an alternative political imaginary both to cur…	Degrowth; Fungi; Model ecosystems; Mushroom foraging; Sympoiesis		Article	Scopus	Mushrooms	Ethnobiology	Fungi		Selected	Gradient		Relation
Trumble B.C.; Charifson M.; Kraft T.; Garcia A.R.; Cummings D.K.; Hooper P.; Lea A.J.; Rodriguez D.E.; Koebele S.V.; Buetow K.; Beheim B.; Minocher R.; Gutierrez M.; Thomas G.S.; Gatz M.; Stieglitz J.; Finch C.E.; Kaplan H.; Gurven M.	Apolipoprotein-ε4 is associated with higher fecundity in a natural fertility population	2023	Science Advances	In many populations, the apolipoprotein-ε4 (APOE-ε4) allele increases the risk for several chronic diseases of aging, including dementia and cardiovascular disease; despite these harmful effects at later ages, the APOEε4 allele remains prevalent. We assess the impact of APOE-ε4 on fertility and its proximate determinants (age at first reproduction, interbirth interval) among the Tsimane, a natura…		Aging; Alleles; Alzheimer Disease; Apolipoproteins; Apolipoproteins E; Child; Female; Fertility; Genotype; Humans; Risk Factors; Cell proliferation; Diseases; Lipoproteins; apolipoprotein; apolipoprotein E; Apolipoproteins; Cardiovascular disease; Chronic disease; Evolutionary history; Harmful effects; High fertilities; Proximate determinants; Urban environments; aging; allele; Alzheimer disease;…	Article	Scopus	Humans	Autecology	Mammalia		Selected	Gradient	Population biology
Virens A.	Plants out of place: How appreciation of weeds unsettles nature in New Zealand	2023	New Zealand Geographer	Weeds are known as ‘plants out of place’, but how do we come to understand what belongs in place and what does not? Organisms that thrive beyond boundaries of control threaten life that is ‘in place’, or nature. As a threat to life and nature, weeds are transformed into objects of hate and elimination. Exploring the collective hate of weeds helps to untangle the affective dimensions of colonisati…	affect; belonging; colonisation; more-than-humanism; weeds	Dunedin; New Zealand; Otago; South Island; colonization; nature-society relations; perception; weed	Article	Scopus	Plants	Ethnobotany	Plantae		Selected	Urban		Relation
Adeyemi O.; Shackleton C.M.	Street tree abundance, composition, and (mal)distribution in Lagos Metropolis, Nigeria	2024	Trees, Forests and People	Street trees provide critical ecosystem services and economic benefits that support urban livelihoods. To effectively manage street trees over the long term and maximise their benefits, information on their abundance, composition, and distribution is needed. Unfortunately, a lack of data is prevalent in most cities, particularly those in the developing countries. To address this, species, basal d…	Developing countries; Diameter size-class; Equity; Foraging; Megacity; Native	Lagos [Lagos (STT)]; Lagos [Nigeria]; Nigeria; abundance; developing world; equity; foraging behavior; future prospect; megacity	Article	Scopus	Plants	Landscape ecology	Plantae		Selected	Urban	Config	Manag
Adeyemi O.; Shackleton C.M.	The abundance and distributional (in)equalities of forageable street tree resources in Lagos Metropolis, Nigeria	2024	Ecosphere	Foraging for wild resources links urban citizens to nature and biodiversity while providing resources important for local livelihoods and culture. However, the abundance and distributional (in)equity of forageable urban tree resources have rarely been examined. Consequently, this study assessed the abundance of forageable street trees and their distribution in Lagos metropolis, Nigeria. During a …	foraging; native species; non-native species; nontimber forest products; urban green infrastructure		Article	Scopus	Plants	Landscape ecology	Plantae		Selected	Urban	Config	Socioeconomics
Aziz M.A.; Mattalia G.; Sulaiman N.; Shah A.A.; Polesny Z.; Kalle R.; Sõukand R.; Pieroni A.	The nexus between traditional foraging and its sustainability: a qualitative assessment among a few selected Eurasian case studies	2024	Environment, Development and Sustainability	Plant foraging is an important human ecological phenomenon being studied by a number of contemporary ethnobiologists as well as by a few social anthropologists among rural communities and, more recently, in urban environments. The sustainability dimension of foraging is, however, largely unexplored. We analyse a few case studies from recent field research and qualitatively assess both the environ…	Ethnobotany; Social cohesion; Sustainability; Traditional ecological knowledge; Wild food plants	Eastern Europe; Pakistan; USSR; biodiversity; climate change; cohesion; cultural influence; ethnobotany; foraging efficiency; household income; qualitative analysis; rural population; sustainability	Article	Scopus	Plants	Socioeconomics	Plantae		Selected	Rural	Natural	Social
Bhutia K.D.	The Chile is my uncle: Spicy kinship between humans and more-than-humans in the Sikkimese Himalayas	2024	Food and Foodways	The eastern Himalayan red and green round chiles, known as akubari in the Sikkimese Bhutia Lhokyed language and dalle khorsani in Nepali language, have recently become popular commodities across India. However, they are not only commodities. This article contributes to Indigenous and posthuman approaches to food studies by interrogating the ways that akubari function as kin in rural west Sikkimes…	agriculture; Akubari/dalle khorsani Chile; food sovereignty; forest foraging; Himalayan Buddhism; Indigenous food studies; kinship; northeast India; posthuman food studies; Sikkimese Himalayas		Article	Scopus	Plants	Ethnobotany	Plantae		Selected	Gradient		Relation
Bozok N.	Women And Forests In Solidarity: A Multispecies Companionship Case From the Aegean Forests of Turkey	2024	Gender and Society	Building on a feminist multispecies perspective, this article examines the interwoven relationships between forest ecosystems and the lives of rural women living along the Aegean coast of Turkey. Ethnographic fieldwork conducted in the Aegean region’s forest settlements between 2018 and 2022 forms the basis of this study. I focus on three ways women highlight their entanglements with forests into…	activism; Aegean forests; ecofeminism; foraging; multispecies ethnography	adult; article; deforestation; edible plant; ethnography; female; feminism; field work; forage; foraging; forest; forest management; human; seashore; solidarity; young adult	Article	Scopus	Plants	Ethnobiology	Plantae		Selected	Rural		Relation
Carson D.B.; Brunet Johansson A.; Carson D.A.	Who Gives? Non-Commercial Distribution Networks in Domestic Food Production in the Inland North of Sweden	2024	Sustainability (Switzerland)	This paper examines the social context of “domestic food production” (dfp) in the inland North of Sweden, with a focus on understanding the contributions of non-commercial food distribution to local food security and sustainable rural community-building. We report on the findings of an exploratory pilot study that included an online survey of 305 people who engaged in at least one dfp activity (h…	domestic food production; food security; informal food sharing; non-commercial food networks	Sweden; food production; food security; learning; reciprocity	Article	Scopus	Humans	Ethology	Mammalia		Selected	Gradient	Motive	Social
Chamberlain L.K.; Scott H.; Beddoe N.; Rintoul-Hynes N.L.J.	Heavy metal contamination (Cu, Pb, and Cd) of washed and unwashed roadside blackberries (Rubus fruticose L.)	2024	Integrated Environmental Assessment and Management	Foraging provides a multitude of individual, social, and environmental benefits. With green spaces decreasing in the United Kingdom, there is an opportunity for roadside verges to become valuable foraging resources; however, there is public concern over the safety of roadside forage. Human ingestion of heavy metal contaminants, such as copper (Cu), lead (Pb), and cadmium (Cd), originating from tr…	Food safety; Heavy metals; Toxicology; Urban foraging; Vehicle pollution	Cadmium; Copper; Environmental Monitoring; Food Contamination; Fruit; Humans; Lead; Metals, Heavy; Rubus; Soil Pollutants; United Kingdom; cadmium; copper; heavy metal; lead; chemistry; environmental monitoring; food contamination; fruit; human; procedures; Rubus; soil pollutant; United Kingdom	Article	Scopus	Blackberries	Autecology	Plantae		Selected	Gradient	Trophic chains
Davis D.S.; Domic A.I.; Manahira G.; Douglass K.	Geophysics elucidate long-term socio-ecological dynamics of foraging, pastoralism, and mixed subsistence strategies on SW Madagascar	2024	Journal of Anthropological Archaeology	The environmental impacts of human societies are generally assumed to correlate with factors such as population size, whether they are industrialized, and the intensity of their landscape modifications (e.g., agriculture, urban development). As a result, small-scale communities with subsistence economies are often not the focus of long-term studies of environmental impact. However, comparing huma…	Indian Ocean; Legacy niche construction; Remote sensing; Resilience; Socio-ecological systems; Subsistence economies		Article	Scopus	Humans	Landscape ecology	Mammalia		Selected	Rural	Use	Config
Faruk A.; Nersesyan A.; Papikyan A.; Galstyan S.; Hakobyan E.; Barblishvili T.; Mikatadze-Pantsulaia T.; Darchidze T.; Kuchukhidze M.; Kereselidze N.; Kikodze D.; Willey I.; Ryan P.; Breman E.	Multigenerational differences in harvesting and use of wild edible fruits and nuts in the South Caucasus	2024	Plants People Planet	Societal Impact Statement: Ecosystem services are underpinned by biodiversity, which is rapidly eroding globally, threatening rural livelihoods and culture. Examining the uses of wild edible plants (WEPs) that are important to rural communities gives insight into the value of a biodiverse landscape to local communities. Here, the importance of considering age groups in future ethnobotanical and c…	conservation; ethnobotany; rural communities; South Caucasus; use value; wild edible plants; wild harvesting		Article	Scopus	Humans	Ethnobiology	Mammalia		Selected	Rural		Knowledge	24
Godoy R.; Bauchet J.; Behrman J.R.; Huanca T.; Leonard W.R.; Reyes-García V.; Rosinger A.; Tanner S.; Undurraga E.A.; Zycherman A.	Changes in adult well-being and economic inequalities: An exploratory observational longitudinal study (2002–2010) of micro-level trends among Tsimane’, a small-scale rural society of Indigenous People in the Bolivian Amazon	2024	World Development	Knowing what happens over time to the lifeways of people in contemporary small-scale non-industrial societies of the rural Global South matters because it helps assess changes in the quality of life of underrepresented groups. It has been hard to answer the question because longitudinal information is rarely collected in such settings. A longitudinal dataset of nine years (2002–2010) from a horti…	Deprivation; Gini coefficient; Hedonic; Nonindustrial society; Panel; Quality of life	Bolivia; estimation method; hedonic analysis; income distribution; indigenous population; market system; panel data; quality of life; trend analysis; village	Article	Scopus	Humans	Autecology	Mammalia		Selected	Rural	Health
Gulyas, BZ; Edmondson, JL	The contribution of household fruit and vegetable growing to fruit and vegetable self-sufficiency and consumption	2024	PLANTS PEOPLE PLANET	Societal Impact Statement Household fruit and vegetable (F&V) production in allotments and gardens can provide sustainable access to nutritious food. The present study demonstrates that UK household F&V production supplies more than half of the vegetables and potatoes and 20% of the fruit that growers consume annually. Importantly, study participants ate 6.3 portions of their recommended 5-a-day …	diet quality; food security; fruits and vegetables; public health; resilience; sustainability; urban horticulture		Article	WoS	Humans	Socioeconomics	Mammalia	Among seasoned growers, 19% foraged for food in the wild, 0.1% was acquired by foraging, 0.5 kg ± 0.2 (S.E.) (negligible)	Selected	Gradient	Human	Nutrition
Hanley M.L.; Vukicevich E.; Rice A.M.; Richardson J.B.	Uptake of toxic and nutrient elements by foraged edible and medicinal mushrooms (sporocarps) throughout Connecticut River Valley, New England, USA	2024	Environmental science and pollution research international	Foraging for edible and medicinal mushrooms is a cultural and social practice both globally and in the United States. Determining the toxic and nutrient element concentrations of edible and medicinal mushrooms is needed to ensure the safe consumption of this food source. Our research examined wild, foraged mushrooms in New England, USA to assess nutrient (Ca, K, Mg, P) and toxic (As, Hg, Pb, Cd) …	Forest fungi; Macronutrients; Pollution; Risk assessment; Trace elements	Agaricales; Cadmium; Connecticut; Humans; New England; Nutrients; Pleurotus; Rivers; Soil; cadmium; Agaricales; Connecticut; human; nutrient; Pleurotus; river; soil; United States	Article	Scopus	Mushrooms	Autecology	Fungi	foraging in more urban areas can still yield mushrooms with safe concentrations of toxic elements and abundant nutrients	Selected	Gradient	Nutrition	Trophic chains
Huet M.; Odonne G.; Baghdikian B.; Teixidor-Toneu I.	Knowledge and Access to Medicinal and Aromatic Plants by Women from the Maghrebi Diaspora in Marseille	2024	Human Ecology	We analyse the knowledge and utilization of medicinal and aromatic plants (MAPs) among Maghrebi women residing in Marseille, France, as means to maintain their cultural identity and describe their sourcing strategies in a pan-Mediterranean context. Our qualitative and quantitative analyses of interviews with 24 participants indicate that knowledge of MAPs is primarily transmitted through female l…	Cultural keystone species; France; Maghrebi women; Marseille; Migrant ethnobotany; Organoleptic properties; Urban ethnobotany; Urban plant foraging	North Africa; cultural geography; diaspora; ethnobotany; keystone species; knowledge based system; strategic approach; urban area	Article	Scopus	Plants	Ethnobotany	Plantae		Selected	Urban	Knowledge		131
Ihle, T; Jahr, E; Martens, D; Muehlan, H; Schmidt, S	Health Effects of Participation in Creating Urban Green Spaces-A Systematic Review	2024	SUSTAINABILITY	The participation of citizens in creating urban green spaces is a promising approach to promoting health and wellbeing while facilitating the development of equitable cities more prepared for the challenges of climate change. This systematic review provides an overview of the current state of knowledge by synthesizing and summarizing scholarly articles reporting studies on the health effects of p…	green space; participation; co-creation; health; quality of life; systematic review		Review	WoS	Humans	Autecology	Mammalia		Selected	Urban	Health	Foraging subset
Kapoor R.; Sabharwal M.; Ghosh-Jerath S.	Exploring the traditional foodways for nutritional well-being amongst vulnerable communities: Insights from Ho indigenous community of Jharkhand, India	2024	Current Research in Nutrition and Food Science	Nutritional well-being of Indigenous Peoples is shaped by foodways through their relationship with culturally vital indigenous foods. An exploratory mixed-methods study was conducted among Ho community of Jharkhand to get an insight into their traditional foodways. Study sites included ten randomly selected villages from three geographically distant blocks of West Singhbhum, including Sonua, Khun…	Food Beliefs; Foodways; Indigenous Populations; Lifeways; Smallholder Farmers	adult; agricultural worker; animal hunting; article; community; ecosystem; environmental factor; farming system; female; food access; foraging; human; indigenous people; interview; Jharkhand; meal; price; sanitation; village; wellbeing; winter	Article	Scopus	Humans	Autecology	Mammalia		Selected	Rural	Population biology
Linderwell S.; Hargiss C.L.M.; Norland J.	Do demographic factors impact plant knowledge and plant awareness disparity?	2024	Natural Sciences Education	Since 1999, plant blindness, now known as plant awareness disparity (PAD), has gained great awareness. However, no study to date has explored the impact of multiple demographic factors, including those of an indigenous population, in understanding plant knowledge. Specifically, this study assessed how race, gender, rurality, and college type of general biology students influenced their self-perce…			Article	Scopus	Humans	Autecology	Mammalia		Selected	Gradient	Population biology	Knowledge
Lodge E.	Precarity and indeterminacy in a prized forest mushroom: traditional practice to frenzied urban marketplaces in Northern Thailand	2024	Asian Anthropology	Across Northern Thailand, het thop mushrooms (Astraeus) are foraged and sold into an increasingly commodified marketplace. A species of wild fungi that only appears for a short time each year, it is widely enjoyed across the diverse range of communities living in the region and increasingly positioned as part of the Lanna food and cultural aesthetic. Through a rapid rise in price over recent deca…	forest products; markets; mushrooms; post capitalism; precarity; traditional practice		Article	Scopus	Mushrooms	Socioeconomics	Fungi		Selected	Rural	Financial		1
Mozhui, L; Kakati, LN; Ao, B; Kezo, ; Meyer-Rochow, VB	Socio-economic analysis of edible insect species collectors and vendors in Nagaland, North-East India	2024	JOURNAL OF INSECTS AS FOOD AND FEED	In Nagaland insects like the Eri silkworm Samia cynthia ricini and the Indian honey bee Apis cerana indica are reared for commercial purposes rather than just household uses. Of the marketed edible insects in India, Hymenoptera contribute 34% followed by Orthoptera (25%), Coleoptera (16%), Hemiptera (12%), and Lepidoptera (9%) while Odonata and Blattodea contribute 2% each. The present study esti…	edible insect commerce; entomophagy; insect trade; hornets; honey		Article	WoS	Humans	Socioeconomics	Mammalia	insects	Selected	Gradient	Financial
Oncini F.; Hirth S.; Mylan J.; Robinson C.H.; Johnson D.	Where the wild things are: How urban foraging and food forests can contribute to sustainable cities in the Global North	2024	Urban Forestry and Urban Greening	Humanity is faced with interacting socio-environmental challenges such as securing food while the climate changes and biodiversity declines. These global crises are partly caused by major land-use change arising from deforestation and agriculture, and are exacerbated by the high demand for resource-intensive foods from populations in the Global North, which are increasingly concentrated in urban …	Biodiversity conservation; Carbon sequestration; Climate change; Ecosystem services; Food production; Urban food systems	carbon sequestration; ecosystem service; food security; global perspective; sustainability; urban agriculture; urban area; urban population	Review	Scopus	Humans	Landscape ecology	Mammalia		Selected	Urban	Use	Manag
Pietrobelli A.; Sorrentino R.; Sparacello V.S.; Mottes E.; Fontana F.; Sineo L.; Benazzi S.; Marchi D.; Belcastro M.G.	Exploring the role of fibular extremities as indicators of mobility patterns and locomotor behavior in Homo sapiens from Mid- Late Upper Paleolithic to the modern age	2024	Archaeological and Anthropological Sciences	The human fibular shape has been scarcely analyzed in anthropology. However, studies on athletes and human archaeological samples suggest the importance of including fibular structural properties to reconstruct mobility patterns in past populations. This study analyzes human fibular variation in relation to mobility patterns, environmental conditions, subsistence economies, and shoe use to furthe…	Fibula; geometric morphometrics; mobility; Subsistence strategy		Article	Scopus	Humans	Autecology	Mammalia		Selected	Rural	History
Prangel E.; Reitalu T.; Neuenkamp L.; Kasari-Toussaint L.; Karise R.; Tiitsaar A.; Soon V.; Kupper T.; Meriste M.; Ingerpuu N.; Helm A.	Restoration of semi-natural grasslands boosts biodiversity and re-creates hotspots for ecosystem services	2024	Agriculture, Ecosystems and Environment	Semi-natural grasslands and their diverse biota are threatened by changes in land-use like afforestation, abandonment of traditional practices, urban development or conversion into intensive agricultural land. Extensive loss and fragmentation of semi-natural grasslands consequently affects ecosystem functioning inherit to open landscapes and the sustainable provision of ecosystem services. Ecolog…	Biodiversity; Climate change; Drought; Ecosystem multifunctionality; Ecosystem services; Grassland restoration; Land-use change; Semi-natural grasslands	biodiversity; climate change; drought; ecosystem service; grassland; habitat fragmentation; land use change; restoration ecology; Urban Development Corporation	Article	Scopus	Land	Landscape ecology	Abiotic	Grassland restoration with foraging included	Selected	Rural	Manag
Ramos M.B.; de Almeida H.A.; da Cunha S.S.; Maciel M.G.R.; Pedrosa K.M.; Meave J.A.; de Faria Lopes S.	Functional Traits Drive the Selection of Plant Species Used by Agropastoralists in the Brazilian Semiarid Region	2024	Economic Botany	Biodiversity is crucial for human well-being and sustenance, especially for rural communities that directly depend on plant resources. We investigated the plant selection process among rural communities in the Brazilian semiarid region. We aimed to understand how these communities choose plants for various functions, including fuel, construction, and forage. We hypothesized that people’s choices …	Ecosystem goods and services; Ethnobotany; Plant height; Selective use; Specific leaf area; Stem diameter; Wood density		Article	Scopus	Plants	Ethnobotany	Plantae		Selected	Rural		Motive	82
Ravetto Enri S.; Falla N.M.; Demasi S.; Bianchi D.M.; Squadrone S.; Lombardi G.; Scariot V.	Exploring the potential of wild leafy vegetables widespread in European Alps as functional food	2024	Journal of Agriculture and Food Research	Wild leafy vegetables, historically vital for Alpine biodiversity and nutrition during hardship, are regaining importance due to the demand for healthy and sustainable food. This study evaluated mineral and phytochemical compositions of eight species: Achillea millefolium, Alchemilla xanthochlora, Bistorta officinalis, Blitum bonus-henricus, Phyteuma betonicifolium, Plantago lanceolata, Silene vu…	Antioxidants; Foraging; Mineral composition; Phytochemicals; Sustainable food systems; Wild edible plants		Article	Scopus	Plants	Ethnobotany	Plantae		Selected	Lab		Nutrition
Reiss, K; Seifert, TL; Artmann, M	Initiating, innovating and accelerating edible cities. A case study based on two transition experiments in the city of Dresden (Germany)	2024	URBAN ECOSYSTEMS	Civic transition experiments targeting sustainable food production increasingly engage with edible cities aiming at providing free food on public urban spaces. To deepen the understanding regarding how transition experiments can build urban transformative capacities, this paper presents a transdisciplinary case study on two civic edible city initiatives and their measures to cooperatively initiat…	Urban transformative capacity; Nature-based solutions; Urban food production and consumption; Transition initiatives; Real-world laboratory; Edible urban commons		Article	WoS	Land	Socioeconomics	Abiotic	EUC designed with wild edible plants	Selected	Urban	Manag	Knowledge
Ruguwa M.	GENDER, DROUGHT, FOOT AND MOUTH DISEASE (FMD), AND RESILIENCE IN SOUTHERN RHODESIA, 1947-1952	2024	Journal of Indian Ocean World Studies	This study uses the 1947-49 drought and associated outbreak of Foot and Mouth Disease (FMD) outbreaks in Southern Rhodesia as a lens through which to examine African responses to colonial-era crises, both natural and manmade. It pays special attention to the gender differentiated challenges experienced by displaced people who migrated into the Zimunya and Marange ‘Native Reserves’ in the Umtali d…			Article	Scopus	Humans	Autecology	Mammalia		Selected	Rural	History	Vulnerability
Schmitt D.N.; Lupo K.D.; Edwards N.M.; Nguerede L.P.	Multidecadal Ethnoarchaeological Comparisons of Livelihoods and Wild Meat Availability and Consumption in a Central African Rainforest Foraging and Farming Community	2024	Human Ecology	We repurpose multidecadal ethnoarchaeological investigations of human hunting, prey availability, and socioeconomics in a rural Central African Republic village in the service of human ecology. Focusing on forest foragers in the village of Grima, initial 1999–2005 (Old Grima) data collection included documentation of hunting technology and offtakes, identification of wild meat bone assemblages, i…	Central African Republic; Duikers; Ecology; Hunting technology; Prey depletion; Wild meat	Central African Republic; archaeology; comparative study; consumption behavior; decadal variation; hunting; livelihood; meat; prey availability; rainforest; socioeconomic status; village	Article	Scopus	Humans	Socioeconomics	Mammalia		Selected	Rural	Natural	Financial
Shackleton C.M.; Brom P.; Gwedla N.; Matamanda A.R.; Sardeshpande M.; Kumar-Nair S.	Embedding opportunities for poverty alleviation in urban green infrastructure design and management using South Africa as a case example	2024	Cities	The provision and management of urban green infrastructure (UGI) provides multiple benefits to the wellbeing of urban residents. A crucial, yet underexplored benefit, is the role that UGI can play in poverty alleviation. Acknowledging this role raises questions as to how UGI design and management can better provide opportunities for poverty alleviation and how it varies across UGI types and conte…	Employment; Foraging; Health and wellbeing; Income; Urban agriculture; Voice	South Africa; employment; future prospect; mental health; poverty alleviation; risk assessment; strategic approach; urban agriculture; urban economy; urban policy; urban population; vulnerability	Article	Scopus	Land	Landscape ecology	Abiotic		Selected	Urban	Manag	Socioeconomics
Soares F.M.; Pires L.F.; Garcia M.C.; Coradin L.; Ghilardi-Lopes N.P.; Silva R.R.; de Carvalho A.M.; Gavai A.; Bouzembrak Y.; Maculan B.C.M.D.S.; Koffler S.; Montedo U.B.; Drucker D.P.; Santiago R.; de Carvalho M.C.P.; Silva Lima A.C.D.; Gabriel H.D.E.; de França S.G.M.; de Almeida K.R.; dos Santos B.J.; Saraiva A.M.	Citizen science data on urban forageable plants: a case study in Brazil	2024	GigaByte	This paper presents two key data sets derived from the Pomar Urbano project. The first data set is a comprehensive catalog of edible fruit-bearing plant species, native or introduced to Brazil. The second data set, sourced from the iNaturalist platform, tracks the distribution and monitoring of these plants within urban landscapes across Brazil. The study includes data from the capitals of all 27…			Article	Scopus	Plants	Ethnobotany	Plantae		Selected	Urban			429
Souviney M.M.; Mattalia G.; Pieroni A.	Impacts of Industrialization on Foraging in Peri-Urban Areas. Insights from Padua, NE Italy	2024	Human Ecology	Western European societies, ecologies, and economies were significantly impacted by industrialization after WWII. Steadily increasing urbanization and the abandonment of traditional agricultural activities led to a rapid erosion of local environmental knowledge (LEK). We conducted 40 semi-structured interviews in Padua, one of the most industrialized areas of Italy, to identify changes and driver…	Ethnobiology; Foraging; Generational transmission of LEK; Industrialization; Local ecological knowledge (LEK); Northeast Italy; Padua; Urban ethnobotany; Wild foods	Italy; Padova; Padua; Veneto; ethnobotany; foraging behavior; industrialization; lifestyle; periurban area; urbanization	Article	Scopus	Plants	Ethnobiology	Plantae		Selected	Urban		Social	56
Sulaiman N.; Zocchi D.M.; Bonafede S.; Nanni C.; Sõukand R.; Pieroni A.	Going or Returning to Nature? Wild Vegetable Uses in the Foraging-Centered Restaurants of Lombardy, Northern Italy	2024	Plants	Wild vegetables (WVs) have been an essential source of human nutrition since ancient times. Foraging is a millennia-old practice that has gained more attention recently and is becoming fashionable, especially in restaurants in urban areas, as they attract customers who see WVs as an innovative sensory element and specialty food. Some cooks have used very few WVs for decades, but most chefs have o…	chefs; ethnobotany; gastronomy; Italy; Lombardy; wild food plants		Article	Scopus	Plants	Ethnobotany	Plantae		Selected	Gradient		Relation
Truter M.; Koopman J.E.; Jordaan K.; Tsamkxao L.O.; Cowan D.A.; Underdown S.J.; Ramond J.-B.; Rifkin R.F.	Documenting the diversity of the Namibian Ju|’hoansi intestinal microbiome	2024	Cell Reports	We investigate the bacterial and fungal composition and functionality of the Ju|’hoansi intestinal microbiome (IM). The Juǀʼhoansi are a hunter-gatherer community residing in northeastern Namibia. They formerly subsisted by hunting and gathering but have been increasingly exposed to industrial dietary sources, medicines, and lifestyle features. They present an opportunity to study the evolution o…	CP: Microbiology; hunter-gatherer; intestinal microbiome; Kalahari; Westernization	Animals; Gastrointestinal Microbiome; Humans; Prevotella; Saccharomycetales; RNA 16S; agricultural worker; Article; Blautia; controlled study; cultural factor; Faecalibacterium; food industry; forager; Fusarium; human; hunter-gatherer; intestine flora; Issatchenkia; lifestyle; medical history; microbial diversity; microbial metabolism; Namibian; nonhuman; Panellus; prevalence; Prevotella; RNA seq…	Article	Scopus	Humans	Autecology	Mammalia		Selected	Rural	Health
Whitley D.S.	Ontological Beliefs and Hunter–Gatherer Ritual Landscapes: Native Californian Examples	2024	Religions	Landscapes are socially produced and reproduced spaces. This is easily recognizable for large-scale urban groups with built environments that dominate living places. But it also pertains to all types of societies and cultures, even small-scale hunter–gatherers, once the ontological beliefs structuring landscape perception and use are acknowledged. The foragers of south–central and southern Califo…	archaeology; landscape; religion; ritual; rock art		Article	Scopus	Humans	Autecology	Mammalia		Selected	Rural	History
Alrhmoun M.; Sulaiman N.; Mattalia G.; Ahmed H.M.; Khatib C.; Yeşil Cantürk Y.; Zucca G.; Ammam A.; Ahmad M.; Pieroni A.	Ethnoecology of desert truffles hunting: A cross-cultural comparative study on practices and perceptions in the Mediterranean and the Near East	2025	Journal of Arid Environments	This study investigates desert truffle hunting practices across Iraq (including the Kurdistan Region), Eastern Turkey, Syria, and Sardinia (Italy) based on data collected with semi-structured interviews from 58 hunters in 21 locations distributed across the four countries. Employing both Principal Component Analysis and qualitative analysis, the research focuses on ecological, cultural, and econo…	Arid environments; Climate change; Conflict areas; Ethnoecology; Ethnomycology; Traditional food	Italy; Turkey; arid environment; comparative study; hunting; Mediterranean soil; perception; spatiotemporal analysis; sustainable development; traditional medicine	Article	Scopus	Truffles	Ethnobiology	Fungi		Selected	Rural			1
Brandner A.; Taczanowska K.; Zoderer B.M.; Schunko C.	Mapping wild food foraging locations reveals urban green space preferences and avenues for edible city solutions	2025	Urban Forestry and Urban Greening	Urban wild food foraging is a ubiquitous activity that takes place in a wide variety of urban green spaces (UGS) but still receives little attention. To support urban planning to facilitate wild food foraging as an edible city solution, we aimed to understand the types and characteristics of UGS that are favoured by foragers and the spatial distribution of foraging locations. We therefore conduct…	Edible green infrastructure; Food tree; Non-timber forest product; Urban green space management; Urban landscape planning; Wild plant gathering	Austria; Vienna; greenspace; landscape planning; meadow; shrub; spatial distribution; timber; urban planning; vegetation structure	Article	Scopus	Humans	Landscape ecology	Mammalia		Selected	Urban	Use	Config
Bruckner, HK; Paia, MT	From mangroves to womangroves to feminist foodscapes: (en)gendering research on indigenous food livelihoods in the Solomon Islands	2025	AGRICULTURE AND HUMAN VALUES	Pacific Island communities are facing rapid changes to their food systems in the context of globalization, environmental degradation and climate change. While in urban areas residents face a rapid nutrition transition, in rural environments, concerns are being raised about how to best maintain traditional food systems that are nutritious and sustainable. Mangrove forests are part of biodiverse fo…	Gender; Women; Mangroves; Political ecology; Fisheries; Pacific		Article	WoS	Humans	Socioeconomics	Mammalia		Selected	Rural	Social	Foraging subset
Cordero S.	Urban foraging in the Anthropocene: socio-ecological dynamics of wild edible plant use in metropolitan landscapes	2025	Urban Ecosystems	Urban foraging practices are increasingly recognized as important components of metropolitan food systems, yet there are still knowledge gaps regarding the factors influencing wild edible plant use in urban contexts. Here, I examined the socio-ecological dynamics of wild edible plant use in the metropolitan area of Valparaíso, Chile. Through ethnobotanical surveys and ecological sampling, I chara…	Foraging practices; Green space utilization; Local ecological knowledge; Socio-ecological systems; Urban ethnobotany; Wild foods		Article	Scopus	Humans	Landscape ecology	Mammalia		Selected	Urban	Config	Human
Han, SY; Kim, D	How have community activation factors in community gardening changed after the COVID-19 Pandemic?	2025	URBAN FORESTRY & URBAN GREENING	The sustainability of community gardens depends on active engagement. This study examines how community activation factors in gardening changed before and after COVID-19, categorizing garden communities into three types: Multi-Layered Multi-Region (Type 1), Multi-Layered One-Region (Type 2), and One-Tier Multi-Region (Type 3). Before the pandemic, four major factors influenced activation: Gardeni…	Community gardening; Urban agriculture; Social sustainability; Public health; COVID-19; Community activation		Article	WoS	Humans	Socioeconomics	Mammalia		Selected	Rural	Human	Natural
Rane N.S.; Ghule H.	Losing ground: the contestation between coastal infrastructure and community from a gender perspective	2025	International Planning Studies	The study focuses on the gendered impact of coastal infrastructure by examining the oral narratives of fisher women, shedding light on how their lives and livelihoods have been affected. This research highlights that the marginalization of indigenous communities occurs through the erosion of their livelihoods in the process of coastal urban development. Additionally, the ‘modern urban imagination…	coastal road; exclusion; Fisherwomen; foraging; infrastructure		Article	Scopus	Humans	Landscape ecology	Mammalia		Selected	Urban	Change	Institutional
Sardeshpande M.; Shackleton C.	Spatial synergies for urban foraging: A South African example	2025	Ambio	Urban foraging for wild plant and animal products is increasingly recognised for its multiple benefits for people and nature stewardship. Planning for foraging in urban greenspace is one way that foraging can be made more accessible, beneficial, and equitable. Here, we explore how foraging could be recognised and provided for in urban municipalities in eastern South Africa. We synthesise forager …	Collaborative governance; Common pool resources; Landscape design; Urban greenspace; Urban planning	Animals; Cities; City Planning; Conservation of Natural Resources; Humans; South Africa; South Africa; governance approach; greenspace; land use change; natural resource; resource management; spatiotemporal analysis; urban planning; animal; city; city planning; environmental protection; human; procedures; South Africa	Article	Scopus	Humans	Landscape ecology	Mammalia		Selected	Urban	Institutional	Manag
Sharman R.	Who goes foraging in Bristol, UK and why? A qualitative investigation into wild food acquisition and food justice	2025	Health and Place	In recent years, foraging for wild foods has grown in popularity in cities. Globally, urban foragers are diverse; motivations span contribution to the food basket, healthier living, and accessing urban nature. Research to date highlights ease of access across socio-demographic groups. There is little empirical evidence in the UK on how social identity intersects with the practices and meanings of…	Diversity; Equality; Lifestyle; Urban foraging; Urban health; Walk along interview	Adult; Female; Food Supply; Humans; Interviews as Topic; Male; Middle Aged; Motivation; Qualitative Research; Social Identification; Social Justice; United Kingdom; Bristol [England]; England; United Kingdom; food; foraging behavior; health status; lifestyle; qualitative analysis; subsistence; urban area; adult; article; clinical article; environmentalism; female; field work; food; forage; forage…	Article	Scopus	Humans	Socioeconomics	Mammalia		Selected	Urban	Social	Human
Vaccaro I.; Lorrain A.; Allan D.; Caillon S.	Invisible Landscapes, Invisible People: Juniper Picking at the End of the Line	2025	Journal of Ethnobiology	This article documents the activities of two of the last juniper berry pickers of the Catalan Pyrenees. We describe how their work has been affected by rural depopulation, hyperregulation, and climate change. Junipers mostly grow in open pastures that are being colonized by bushes and trees. Their berries are sold to one of the main Catalan gin-making companies. Juniper berry pickers, thus, condu…	commercial; juniper; landscape; picking		Article	Scopus	Juniper	Ethnobiology	Plantae		Selected	Rural			1
									0	0	0

## Sheet: Coded 2022
Authors	Title	Year	Source	Abstract	Subject	Discipline	Clade	Remarks	Author Keywords	Document Type	DB	Shortlist	Ecosystem
Price H.B.	The prospects of rural industry in china	1935	Social Forces	According to the more recent estimates, China’s population, despite the loss of Manchuria, is well over 400 million. About four-fifths of this number secure their living directly or indirectly from the land. China is, predominantly, a vast nation of small farmers. Her rural population is the largest homogeneous group in the world. To anyone of China’s peasants, the condition of an American farmer…	Human	Industry	Mammalia	by-product		Article	Scopus
Kuroda N.	Adaptive parental feeding as a factor influencing the reproductive rate in the grey starling	1963	Researches on Population Ecology	1. Adaptive parental feeding of chicks is one of the factors influencing the reproductive rate of a local population. 2. The food resources in the rural and urban colonies in Tokyo were entirely different as proved by collar experiments of the chicks. 3. In the rural habitat the mole-cricket of fair size (1 g) and of a high nutritive value was the 'key food' to all broods and only a few other ite…	Starlings	Ethology	Aves			Article	Scopus
Johnson Claude W., Currey Donald R., Jones John E., Bisson Henri R., Rasmussen William O., Ffolliott Peter F., Leachtenauer Jon C., Elworth C.E., Schindler R.A., Bentley Gordon, Musick H.Brad, McGinnies William, Haase Edward, Lepley Larry K., Lowe Charles H.	CONFERENCE ON REMOTE SENSING IN ARID LANDS, 4TH ANNUAL, PROCEEDINGS, 1973.	1973		Following is a continuation of the list of titles and authors of the papers presented: Estimating Irrigation Water Demands from Remotely Sensed Imagery. By Claude W. Johnson. Inventorying Wetlands in the Great Basin Deserts of Utah from ERTS-1 Imagery. By Donald R. Currey. Application of Color-Infrared Photography to Evapotranspiration Research. By John E. Jones. Development of Forest Stocking Eq…	Plants	Crop Science	Plantae	by-product		Article	Scopus
Medway L.	A RINGING STUDY OF MIGRATORY BARN SWALLOWS IN WEST MALAYSIA	1973	Ibis	The Barn Swallow is a non‐breeding winter visitor to West Malaysia (Malaya), abundant in season, by day feeding aerially over a wide range of habitats and by night normally roosting gregariously in trees, reed‐beds or on service wires in towns. Records of ringed birds have demonstrated that those reaching Malaya breed in the Palaearctic region from 108°E eastwards between 37° and 51°N. Recoveries…	Swallows	Spatial ecology	Aves			Article	Scopus
Mitchell C.J., Chen P.S., Boreham P.F.L.	Host feeding patterns and behaviour of 4 Culex species in an endemic area of Japanese encephalitis	1973	Bulletin of the World Health Organization	Studies were made on the host feeding patterns and behaviour of 4 Culex species in China (Province of Taiwan) to further assess their importance as vectors of Japanese encephalitis. A relatively unbiased, nonattractant technique (vacuum sweep net) was used for collecting mosquitoes resting outdoors on rural premises; blood meals from engorged specimens were identified by precipitin tests. Additio…	Mosquitos	Ethology	Arthropoda			Article	Scopus
Webber L.R., King L.D.	Recycling urban wastes through farm soils	1974	Transactions of the American Society of Agricultural Engineers	Research data are presented and observations are made following a single application of urban wastes to a soil and the growth of fall seeded rye and corn the next spring. The yields of corn grain were particularly good and the uptake of three heavy metals did not appear to be of serious concern. The concentration of nitrate nitrogen in the rye forage was above the generally accepted levels for un…	Soil	Crop Science	Abiotic	by-product		Article	Scopus
DeCook K.J., Cluff C.B.	TRENDS IN ARIZONA CROPLAND IRRIGATION.	1975	Contrib of Irrig and Drain to the World Food Supply, Spec Conf, Proc, Biloxi, Miss	Arizona is one of the Southwest's large agricultural producers utilizing cropland irrigation. Much of the available surface water within the state has been appropriated for this use, and a perennial ground-water overdraft has been incurred to meet total water-supply requirements. The agricultural economy of the state includes a significant proportion of southwestern vegetable production, as well …	Water	Crop Science	Abiotic			Article	Scopus
Posea G., Bucharest I.V.	The socialist Republic of Romania-geographical characteristics	1975	Geoforum	The Socialist Republic of Romania, bounded by the Danube, the Carpathians and the Black Sea, is among the central countries of Europe. It is an harmonious blend of Carpathians (1000-2500m) with complex mineral deposits, forests, meadows, mineral springs; the hills and the plateaus, with coal, gas, petroleum, salt and extensive vine and orchard areas; and the plains, the great granary. In Romania,…	Human	Industry	Mammalia	by-product		Article	Scopus
Room P.M.	Diversity and organization of the ground foraging ant faunas of forest, grassland and tree crops in Papua New Guinea	1975	Australian Journal of Zoology	Thirty samples of ants were taken in each of seven habitats: primary forest, rubber plantation, coffee plantation, oilpalm plantation, kunai grassland, eucalypt savannah and urban grassland. Sixty samples were taken in cocoa plantations. A total of 156 species was taken, and the frequency of occurrence of each in each habitat is given. Eight stenoecious species are suggested as habitat indicators…	Ant	Population biology	Arthropoda			Article	Scopus
Newcombe K.	Nutrient flow in a major urban settlement: Hong Kong	1977	Human Ecology	A nutrient balance is established for the contemporary urban ecosystem of Hong Kong. The flow of nutrients in the Hong Kong food system in particular is examined, including current and potential nutrient recycling patterns. Losses of nutrients in food for human consumption are found to be up to 20% for major nutrients. The flow of mineral phosphorus in the Hong Kong food system is examined in det…	Human	Industry	Mammalia	by-product	diet; Hong Kong; nutrient flow; recycling; urban ecosystems	Article	Scopus
Reisner G.C., Christensen R.L.	IMPACT ON FARM COSTS AND RETURNS FROM SLUDGE APPLICATION IN FORAGE PRODUCTION.	1977		An economic analysis of sludge application on agricultural land should consider more than the costs and benefits to the agricultural sector. A complete analysis would also consider those alternatives and decisions with respect to waste generation and handling which are the economic responsibility of the municipality. A complete analysis of the economic consequences of agricultural use of urban sl…	Plants	Industry	Plantae			Conference Paper	Scopus
Lee J., Van Der Plas L.	Land resource evaluation.	1980		A collection of papers presented at a seminar held in Wexford, Ireland 7-9November 1978: Evaluation of soil suitability for rural space planning in France, J. C. BEGON & A. MORI; Land suitability evaluation in major agro-ecological zones, R. DUDAL; Soil resource inventories and their application in the Netherlands, J. C. F. M. HAANS; Land evaluation in Belgium, G. HANOTIAUX; Land resource evaluat…	Land	Industry	Abiotic	by-product		Article	Scopus
Lewis C.E., Lewis J.S.	The agricultural potential of the middle Kuskokwim valley. A suggested development and marketing approach.	1980	Alaska Agricultural Experiment Station, Bulletin	In Alaska, the game resource alone is not sufficient to satisfy the food needs of the growing rural population. Interest has been expressed in the agricultural potential of the land in areas which are removed from major population centres and transportation routes. One area in particular in Southwestern Alaska has made significant progress in agricultural development. The Kuskokwim Native Associa…	Human	Socioeconomics	Mammalia	by-product		Article	Scopus
Takahashi L.K., Lore R.K.	Foraging and food hoarding of wild Rattus norvegicus in an urban environment	1980	Behavioral and Neural Biology	The foraging activities of a free-living population of wild Rattus norvegicus was confined to the nighttime hours. Peak feeding occurred during the early evening hours. Subsequent excavation of the burrow systems of these animals revealed no evidence that food had either been consumed or stored in the burrows. © 1980, Academic Press, Inc.. All rights reserved.	Rats	Ethology	Mammalia			Article	Scopus
[No author name available]	Pakistan. Watershed and range improvements to assist rural forestry communities. Report on a study tour to Turkey.	1981		The objective of the visit was to enable Pakistani foresters responsible for the World Food Programme (WFP) assisted watershed management and irrigated plantation projects to see sucessful implementation of similar projects in Turkey and to exchange ideas with Turkish foresters on forestry activities in general and range improvement in particular. Looked at a project involving deferred grazing on…	Water	Landscape ecology	Abiotic	livestock		Article	Scopus
Baetz J., Clouet D'Orval M., Laye J.	Supply of a rural community in the Rhone department by means of mid-depth drilling in the 'molasse' of the Bas-Dauphine [ALIMENTATION D'UNE COMMUNE RURALE DU DEPARTEMENT DU RHONE AU MOYEN D'UN FORAGE DE PROFONDEUR MOYENNE DANS LA 'MOLASSE' DU BAS-DAUPHINE]	1981	TECH. SCI. MUNIC.	[No abstract available]	Water	Landscape ecology	Abiotic	French wells		Article	Scopus
Consignado L.S.	The minorities of Bukidnon. Roots and leaves remain the acceptable family planning device.	1981	Population forum : monthly newsletter of the Commission on Population	When the villagers of Kalasugay in Bukidnon (Philippines), who still subsist on planting small plots with rice and root crops and hunting and foraging for food, talk about family planning, they talk about the use of the "kilala" or the "salumaya"--2 of the many leaves and roots they use for fertility, child spacing, or contraception. The use of roots and leaves to this day remains the acceptable …	Human	Ethnobotany	Mammalia			Article	Scopus	Selected
GILBERT F.S.	Foraging ecology of hoverflies: morphology of the mouthparts in relation to feeding on nectar and pollen in some common urban species	1981	Ecological Entomology	Abstract. 1. Previous accounts of the feeding behaviour of hoverflies (Diptera: Syrphidae) are contradictory and in many cases do not correspond with field observations. 2. Patterns of feeding on nectar and pollen differ between species: these patterns are correlated with morphological differences. 3. The data indicate that there are two correlates of increasing tongue length: first, the proporti…	Fly	Autecology	Arthropoda			Article	Scopus
Sabath M.D.	Gekkonid lizards of Guam, Mariana Islands: reproduction and habitat preference.	1981	Journal of Herpetology	Five sympatric geckos are found on Guam: Perochirus articulatus, Gehyra oceanica, G. mutilata, Lepidodactylus lugubris and Hemidactylus frenatus. All 5 species produce an average of 2 eggs in a clutch but the number is not constant. Perochirus and G. oceanica are closely associated with relatively undisturbed habitat. G. mutilata is found in all major habitat types but is most common in native fo…	Lizards	Population biology	Reptilia			Article	Scopus
Wilshire H.G., Nakata J.K., Hallet B.	Field observations of the December 1977 wind storm, San Joaquin Valley, CA	1981	Special Paper of the Geological Society of America	An extraordinary wind storm on December 20, 1977, caused moderate to severe damage to structures, crops, orchards, vehicles, wildlife, and soils in an area of about 2,000 km: in the Southern San Joaquin Valley, CA. Wind that may locally have reached velocities of 300 km/hr mobilized more than 25 million metric tons of soil from grazing lands alone within a 24-hour period, yielding a depositional …	Abiotic	Landscape ecology	Abiotic	by-product		Article	Scopus
Beissinger S.R., Osborne D.R.	Effects of urbanization on avian community organization.	1982	Condor	Compared with an undisturbed climax beech-maple forest, urbanization was presumed to be responsible for decreasing bird species richness and diversity, increasing biomass and density, and favoring dominance by a few species. Foraging guilds shifted from forest insectivores that were canopy foliage gleaners or bark drillers to urban ground gleaners. Although urban foliage height diversity was like…	Birds	Population biology	Aves			Article	Scopus
Beran G.W.	Ecology of dogs in the Central Philippines in relation to rabies control efforts	1982	Comparative Immunology, Microbiology and Infectious Diseases	Rabies is endemic in dogs but has no other host as reservoir in the Philippines. Essential to programmes of rabies control is an understanding of the ecology of dogs and their relationships to human society. In the central Philippines, where this study was conducted before and during rabies control efforts, most households in rural 'barangays' or communities owned one or more dogs which served as…	Dog	Epidemiology	Mammalia		dogs; ecology; Rabies; village life	Article	Scopus
Buckley R.M.	Marine habitat enhancement and urban recreational fishing in Washington.	1982	Marine Fisheries Review	A marine fish enhancement program started in 1974 emphasizes the use of habitat enhancement structures (artificial reefs) both in conjunction with public fishing piers and to create 'fishing reefs' for boat anglers, to improve urban recreational fishing in Puget Sound. Diverse algal growth on the enhancement structures increases habitat complexity and heterogeneity, and may well be the most impor…	Fish	Trophic chains	Pisces			Article	Scopus
Tomialojc L.	Synurbization of birds and the prey-predator relations.	1982	Animals in urban environment. Proc. symposium, Warszawa-Jablonna, 1979	Human activity generally reduces the predatory fauna, especially higher vertebrate elements. Some large birds find no predators in urban areas, eg. white stork Ciconia ciconia and woodpigeon Columba palumbus. For some smaller birds, eg. chaffinch Fringilla coelebs, predation pressures may be greater in towns, such as from corvids and squirrels which are numerous in parks. Reduced predation (in pa…	Birds	Ethology	Aves			Article	Scopus
Aldunate C., Villagrán C., Armesto J.J., Castro V.	Ethnobotany of pre-altiplanic community in the Andes of northern Chile	1983	Economic Botany	The perception of the surrounding environment and use of the flora by the inhabitants of Toconce, a Pre-Altiplanic community in the Andes of northern Chile, were investigated. Six ecological units, which are given the local names of Pampa, Tolar, Medano, Pajonal, Hoyada, and Paniso, are recognized by the people of Toconce on the basis of their different dominant plants, geomorphology and microcli…	Plants	Ethnobotany	Plantae			Article	Scopus	Selected
Pera A., Vallini G., Sireno I., Lorella Bianchin M., de Bertoldi M.	Effect of organic matter on rhizosphere microorganisms and root development of Sorghum plants in two different soils	1983	Plant and Soil	Composted organic matter from the biodegradable fraction of solid urban waste mixed with urban sewage sludge was added in increasingly large doses to two different types of soil: one was pliocenic clay, the other alluvial sandy soil. A particular variety of forage sorghum was cultivated. Analyses were carried out during the vegetative cycle to find the relations among concentration of organic mat…	Sorghum	Crop Science	Plantae		Clay soil; Compost; Rhizosphere microflora; Sandy soil; Soil organic matter; Sorghum vulgare	Article	Scopus
Wolski T.R., Riter R., Houpt K.A.	The effectiveness of animal repellents on dogs and cats in the laboratory and field	1984	Applied Animal Behaviour Science	A laboratory and field study of two animal repellents was conducted to determine the effectiveness of each on cats and dogs foraging from plastic garbage bags. In laboratory studies, 12 mixed-breed dogs, 18 beagle dogs and 8 cats were given a choice between commerical pet food in repellent-treated and non-treated plastic bags. Laboratory results showed that one repellent containing methyl nonyl k…	Multiple	Ethology	Mammalia			Article	Scopus
Coleman M.A., Da Cunha P.G.	Effect of fertilization on the andromonoecious condition in Galactia striata (Jacq.) Urban (Leguminosae) [Efeito da adubação sobre a condição andromonóica em Galactia striata (Jacq.) Urban (Leguminosae)]	1985	Rodriguesia	The influence of fertilized and non fertilized soils on the andromonoecious condition observed in Galactia striata, a tropical forage plant, was studied. The addition of potassium to the soil was demonstrated to result in the production of an increased proportion of female sterile flowers. © 1985 Instituto de Pesquisas Jardim Botanico do Rio de Janeiro.All right reserved.	Galactica	Crop Science	Plantae			Article	Scopus
Dwyer P.D., Minnegal M.	Andaman Islanders, Pygmies, and an extension of Horn's model	1985	Human Ecology	Horn's model is generalized to state that the "optimal" pattern of distribution for foragers will correlate with the degree of resource patchiness; in particular (1) where resource attributes are less patchy, the "optimal" distribution for foragers is to be dispersed, and (2) where resource attributes are more patchy, the "optimal" distribution for foragers is to be aggregated. "Optimality" is as…	Human	Landscape ecology	Mammalia		Horn's model; optimal foraging; resource patchiness; settlement pattern	Article	Scopus	Selected
Geggie J.F., Fenton M.B.	A comparison of foraging by Eptesicus fuscus ( Chiroptera: Vespertilionidae) in urban and rural environments.	1985	Canadian Journal of Zoology	In rural and urban settings in E Ontario and W Quebec, foraging by big brown bats was detected in all habitats monitored. There were no significant differences in the levels of foraging activity over different urban habitats, but the overall foraging rates were significantly higher in rural than in urban areas. Foraging in rural areas was significantly higher in residential zones and over water a…	Bats	Ethology	Mammalia			Article	Scopus
Giraldeau L.-A., Lefebvre L.	Individual feeding preferences in feral groups of rock doves.	1985	Canadian Journal of Zoology	The crop contents of urban Columba livia that died accidentally during a capture and tagging programme revealed a very strong degree of individual variation in feeding preferences, ie gregarious foragers exploiting coarse-grained habitats do not always copy each other's food choices. The existence of such individual variability is a necessary condition for the establishment of skill pools in floc…	Dove	Ethology	Aves			Article	Scopus
KELLY, PA	WEATHER DETERMINANTS OF URBAN PIGEON (COLUMBA-LIVIA) FORAGING PATTERNS	1985	OHIO JOURNAL OF SCIENCE		Pigeons	Ethology	Aves			Meeting Abstract	WoS
Monjour L.	Illnesses of Water Origin in the Sahel Zone. Impact of Drinking Water Wells on the Sanitary State of Rural Populations in Burkina Faso. [LES MALADIES D'ORIGINE HYDRIQUE EN ZONE SAHELIENNE. IMPACT DE FORAGES D'EAU POTABLE SUR L'ETAT SANITAIRE DE POPULATIONS RURALES AU BURKINA FASO.]	1985	Water Supply	Public opinion has been sensitized to the great ills afflicting Africa, but little publicity has been given to the impact of extensive tropical endemic diseases connected with water. Hundreds of thousands of people become ill each year with malaria, hepatitis or infectious gasto-enterites, while others, affected by filariases or dracunculoses, become invalids for life. An investigation carried ou…	Abiotic	Trophic chains	Abiotic	French wells		Article	Scopus
Schumacher M.C.	Farming occupations and mortality from non-hodgkin’s lymphoma in utah: A case-control study	1985	Journal of Occupational Medicine	The association between farming occupations and the incidence of non-Hodgkin’s lymphoma (NHL) was examined in a case-control study using a cancer registry to identify cases and controls and death certificates to determine the occupation and industry of employment of cancer patients. Case subjects were white males with a diagnosis of NHL who died between 1967 and 1982; control subjects were white …	Human	Epidemiology	Mammalia	misspelt for-age		Article	Scopus
Agarwal B.	Cold hearths and barren slopes: the wood fuel crisis in the Third World.	1986	Cold hearths and barren slopes: the wood fuel crisis in the Third World.	An analysis of the causes and implications of the woodfuel energy crisis, as well as the efforts made towards, and difficulties encountered in promoting woodfuel innovations, such as improved wood-buring stoves, forestry schemes, and improved charcoal kilns. Emphasizes the absence, in the short run, of viable alternatives to wood as the main source of domestic fuel, highlighting the nature of pri…	Human	Socioeconomics	Mammalia			Article	Scopus	Selected
Dolukhanov P.M.	Foragers and farmers in west-Central Asia.	1986	Hunters in transition	The spread of the economy in the Kopet Dagh piedmont occurred in the mid seventh millennium bc as a result of an integration of agricultural traditions originating in the Zagros with the local long standing food collecting traditions (the substitution phase). The social and economic development in the course of the sixth to third millennium bc resulted in the emergence of a network of proto-urban…	Human	Autecology	Mammalia			Article	Scopus	Selected
Remenyi J.V.	Issues in smallholder tropical dairying	1986	Bulletin of Indonesian Economic Studies	Smallholder dairying is attractive to agricultural policy makers in Indonesia owing to its success in the countries of South Asia. The principal constraints facing Indonesian dairying are reproduction, nutrition and marketing. The hot, humid conditions unfavourably affect the imported Friesian cows on which the industry is based, leading to low milk yields and reproductive capacity, and necessita…	Livestock	Industry	Mammalia			Article	Scopus
Xu T., Ye Z.	An inexorable trend of and major avenues to the diversion of China's agricultural labour force.	1986	Population research (Peking, China)	The diversion of agricultural labor force to other sectors of the work force is a necessary course every country has to experience in a certain historical stage as a result of development. The diversion of farm labor indicates a new level of social productivity; mankind can get more products by less labor and the new domain of human activities is continuously exploited. With the improvement of Ch…	Human	Industry	Mammalia			Article	Scopus
Furlonger C.L., Dewar H.J., Fenton M.B.	Habitat use by foraging insectivorous bats.	1987	Canadian Journal of Zoology	At study sites in SW Ontario, Eptesicus fuscus was the most common and widespread species, while Lasiurus cinereus and L. borealis were widespread. Myotis spp were more restricted in their distribution, being more common in an area with potential hibernacula. None of the species foraged exclusively in one habitat and all species exploited concentrations of insects around lights. Only E. fuscus ma…	Bats	Spatial ecology	Mammalia			Article	Scopus
Gade D.W.	The Iberian Pig in the Central Andes	1987	Journal of Cultural Geography	The Iberian pig is an ancient breed of domesticated swine with long legs and a narrow snout, Small and agile, it thrives despite minimal human support, feeding mainly on acorns. Its transfer to the New World after the great discoveries was highly successful even where acorns did not exist. In Ecuador, Peru and Bolivia, this breed still dominates the pig inventory, providing meat and lard to the r…	Pigs	Autecology	Mammalia			Article	Scopus
Rao K.S., Vasanthi R., Jain B.C.	KHANDIA - A SOLAR VILLAGE.	1987	Sunworld	Shortage of energy sources has caused the villagers of Khandia Village, India, to degrade their environment foraging for firewood and animal waste. The Gujarat Energy Development Agency decided to establish the first Integrated Rural Energy Center at Khandia in 1985. As a result, the following measures were devised to meet the energy requirement of the entire village from locally available resour…	Abiotic	Landscape ecology	Abiotic			Article	Scopus
Schultz W.M.	Flood mitigation strategy for medium-sized streams	1987	Canadian Water Resources Journal	The purpose of this paper Is to draw attention to a class of flood control schemes that has evolved In the Federal Republic of Germany during the last 35 years. This class Is characterized by low-head dry reservoirs located In natural river flood plains, with ample discharge capacity to minimize flood holding time in the reservoirs. Land within the retention basin continues to be owned and operat…	Water	Landscape ecology	Abiotic			Article	Scopus
Agbim N.N.	The effect of plant and animal waste combinations on intercropping yields in a tropical environment	1988	Biological Agriculture and Horticulture	In a study aimed at stemming the declining fertility of farmer small-holdings in our rural communities the effect of cassava peels (CP) mixed in different proportions with cattle dung (D) on the growth of maize (Zea mays L), yam (Dioscorea rotundata) and yam-bean (Sphenostylis stenocarpa) intercrops was evaluated on a 0.28 ha plot of a mostly sandy loam soil. Each of the treatments-100% CP + 0% D…	Plants	Crop Science	Plantae			Article	Scopus
Clark E.A., Christie B.R.	A forage-based vision of Ontario agriculture	1988	Journal of Agricultural Ethics	The necessity of incorporating societal and environmental concerns into publicly funded agricultural initiatives in research, extension, and practice is increasingly evident. Agriculturalists are urged to acknowledge and respond to societal concerns before an insensitive and largely ill-informed urban majority assumes a dominant posture in agricultural policy. In recent history, the availability …	Plants	Crop Science	Plantae		environment; forages; pasture; societal concerns; sustainable agriculture	Article	Scopus
CRESSWELL W.J., HARRIS S.	Foraging behaviour and home‐range utilization in a suburban Badger (Meles tneles) population	1988	Mammal Review	The size and distribution of home ranges, and the dispersion of latrines, was investigated to describe the use of space and degree of territoriality within a population of Badgers (Meles meles) living in the suburbs of Bristol. The movement patterns of different age and sex classes were studied, along with seasonal changes in various measures of activity. Part of the study area was surveyed in de…	Badger	Ethology	Mammalia			Article	Scopus
Eleftheriadis N., Efthymiou P.N.	An integrated development programme for Greek forestry	1988	Journal of Environmental Management	A development programme for Greek forestry for a planning period of 25 years is presented. The whole study shows that, by: increasing the investment in forestry by about 50% of today's levels, spending Dr. 760 billion or U.S. $5 million for the whole programme and managing the forests under the principles of sustained yield and multiple use, Greek forestry, during this period can: increase timber…	Plants	Landscape ecology	Plantae	livestock		Article	Scopus
Fuller G.A.	The value of prairie sloughs	1988	Canadian Water Resources Journal	At one time prairie sloughs provided the necessary forage for mixed farming operations that were prevalent on the prairies. However, today’s prairie grain farmers generally consider sloughs as liabilities. Due to increasing costs, prairie farmers are striving to improve the efficiency of their farming operations. This includes draining their sloughs to Increase their cultivated acreage. However, …	Water	Landscape ecology	Abiotic			Article	Scopus
Mader H.-J.	Effects of increased spatial heterogeneity on the biocenosis in rural landscapes	1988	Ecological Bulletins - Swedish Natural Science Research Council	The development of the landscape in agricultural areas is still characterized by reduction and isolation of natural and seminatural areas and by increasing uniformity of the spatial arrangement of landscape elements. In West Germany the new keyword in landscape planning is "Biotopverbundsystem', viz "linking of habitats'. This expression stands for a system of landscape structures like hedgerows,…	Multiple	Landscape ecology	Communities			Article	Scopus
Riveros F., Von Der Pahlen A.W.	FAO Grassland and Fodder Crops Programme	1988	Giessener Beitrage zur Entwicklungsforschung, Reihe I (Symposien)	The objective of the FAO Grassland and Fodder Crops Programme is basically: to assist member countries in the rational utilization of their grazing and feed resources leading to sustained livestock production consequently improving the livelihood of rural populations. A description of the wide area of impact of the programme is provided and indication is given of the five areas of priorities. Int…	Plants	Crop Science	Plantae			Article	Scopus
Salem B.B.	A strategy on the role of forestry in combating desertification	1988	Arid lands. Proc. conference, Tucson, 1985	The rapidly spreading desertification of arid lands is a problem of international dimensions. Many of the fragile ecosystems in arid environments are being degraded, largely through improper exploitation of their natural resources. These misuses are evident in the growing examples of desert encroachment, blowing dunes on former farmlands, depressed water tables, loss of valuable wildlife species,…	Plants	Landscape ecology	Plantae	livestock		Article	Scopus
Sasvari L., Moskat C.	Species richness, bird density and niche shifts in Central-European man-made habitats	1988	Ecology (CSSR)	Species richness, density, relative frequency of species, morphological similarity, foraging niche width and overlap measured on foraging sites of woodpecker and songbird communities were analysed in 2 original and 8 secondary Central European habitats in the Pilis UNESCO Biosphere Reserve and its vicinity c40 km from Budapest. The lowest species number and the highest extinction rate were in mai…	Birds	Landscape ecology	Aves			Article	Scopus
Su N.-Y., Scheffrahn R.H.	Intra- and interspecific competition of the Formosan and the eastern subterranean termite: evidence from field observations (Isoptera: Rhinotermitidae)	1988	Sociobiology	Field observation of 2 subterranean termite species in urban SE Florida revealed a fusion of 2 colonies of the Formosan subterranean termite Coptotermes formosanus and 2 incidents in which foraging sites of the eastern subterranean termite Reticulitermes flavipes were replaced by C. formosanus. -from Authors	Termites	Ethology	Arthropoda			Article	Scopus
SU, NY; SCHEFFRAHN, RH	FORAGING POPULATION AND TERRITORY OF THE FORMOSAN SUBTERRANEAN TERMITE (ISOPTERA, RHINOTERMITIDAE) IN AN URBAN-ENVIRONMENT	1988	SOCIOBIOLOGY		Termites	Population biology	Arthropoda			Article	WoS
Török J., Ludvig E.	Seasonal changes in foraging strategies of nesting blackbirds (Turdus merula L.)	1988	Behavioral Ecology and Sociobiology	Blackbirds are usually multiple-prey loaders and forage mainly on the ground. We analysed the foraging behaviour of ten males in an urban park in Budapest during the breeding season from 1984 to 1986. At the end of April and in May blackbirds fed their nestlings mainly on earthworms (load type I). In this period the average scarching time and route were shorter, and the territories of the pairs t…	Blackbirds	Ethology	Aves			Article	Scopus
Bjugstad A.J., Uresk D.W., Hamre R.H.	Ninth Great Plains wildlife damage control workshop proceedings, April 17-20, 1989, Fort Collins, Colorado	1989	General Technical Report - US Department of Agriculture, Forest Service	The proceedings consist of 43 papers on damage caused by many different animals, and programmes and solutions to control these problems. After an overview section, papers were presented in 5 sessions: carnivore damage, including mountain lion Felis concolor predation on domestic sheep, trophy game damage, coyote Canis latrans control, livestock guarding by dogs, and black-footed ferret Mustela ni…	Wildlife	Landscape ecology	Communities			Article	Scopus
Koechlin J.	Facteurs écologiques, végétation et développement rural en région sahélienne	1989	Bulletin de la Societe Botanique de France. Actualites Botaniques	The study of the vegetation and systems tor farming and forage production in a southern region of the Republic of Niger clearly shows the diversity of the ecological conditions encountered and reveals the mode of action of the environmental constraints. On a regional scale, the abiotic environmental factors appear to be the main determinants: rainfall and even more hydric behaviour of the soil. N…	Plants	Landscape ecology	Plantae	livestock	Ecological factors; Rural development; Sahelian regions; Soils	Article	Scopus
Lowgren M., Sundblad K., Wittgren H.B.	Wastewater treatment or resource management: A comparison between centralized and on-site systems	1989	Journal of Environmental Management	Swedish environmental policies have aimed at connecting even small point source discharges to tertiary treatment plants, either by large scale collection and treatment systems or by small scale separate plants. The cost-effectiveness of the strategy for a number of urban areas with less than 1000 inhabitants was evaluated in one municipality (115,000 inhabitants) in the south of Sweden. By combin…	Water	Industry	Abiotic	by-product		Article	Scopus
PEIXOTO, RTD; DEALMEIDA, DL; FRANCO, AA	PHOSPHATE ADDITION TO URBAN WASTE COMPOSTING, AND RESIDUAL PHOSPHORUS AVAILABILITY IN FORAGE SORGHUM	1989	PESQUISA AGROPECUARIA BRASILEIRA		Sorghum	Crop Science	Plantae			Article	WoS
Poole A.F.	Ospreys: a natural and unnatural history	1989	Ospreys: a natural and unnatural history	Pandion haliaetus has a fairly cosmopolitan distribution, though the palaearctic subspecies haliaetus, the Australasian cristatus, the Caribbean ridgwayi and the North American carolinensis each have their own breeding and wintering ranges. Ospreys feed exclusively on live fish, capturing this prey from surface waters. Use of man-made structures for nesting is becoming more commonly reported, and…	Ospreys	Autecology	Aves			Article	Scopus
Sasvari L., Csorgo T.	Responses of bird species to vegetation structure in Central- European original and secondary habitats	1989	Ecology (CSSR)	Values for the mean structural diversity of the birds' foraging sites were closely related to the structural diversity of the vegetation in original habitats. Differences in these values were high in secondary habitats. In original habitats, differences in percentage distribution between the species of lowest and highest relative abundance, and the mean differences in structural diversity of the …	Birds	Landscape ecology	Aves			Article	Scopus
Seligman N.G., Benjamin R.W., Spharim I.	Multiple goal feasibility of forage shrub plantations in a semi-arid mediterranean-type agropastoral system	1989	Agricultural Systems	This study is an ex ante analysis of multiple goal feasibility of forage shrub plantations in the context of a sheep and wheat agropastoral system. The goals imposed on the system were 'farmer's income' represented by gross margin, 'regional balance of payments's represented by added foreign currency value per unit area and local currency cost of the added value, and 'employment' represented by s…	Plants	Landscape ecology	Plantae	livestock		Article	Scopus
Whiting Jeff, Nicolichuk Nick, Benjamin Stan	Operational monitoring of forage and crop yield	1989	Digest - International Geoscience and Remote Sensing Symposium (IGARSS)	Details are presented of the first attempt to provide operational crop and forage yield in Canada. Yield estimates were provided within ten days after the end of every week from June 15 to August 7, 1988. The major breakthrough was the production of cloud-free imagery by the Canada Centre for Remote Sensing and Manitoba Remote Sensing Centre. This breakthrough enabled the Saskatchewan Research Co…	Plants	Crop Science	Plantae			Article	Scopus
Bayliss-Smith T.P.	The integrated analysis of seasonal energy deficits: Problems and prospects	1990	European Journal of Clinical Nutrition	The emergence of energy flow studies is reviewed, from their origins in ecosystem research in the 1950s, to their application to agricultured systems suffering from the 'energy crisis' of the 1970s, and the application of Optimal Foraging Theory to small-scale societies. Methodological problems are then discussed, in particular problems of measuring human and draft animal labour, ways of assessin…	Human	Trophic Chains	Mammalia			Conference Paper	Scopus	Selected
Bennett W.A.	Scale of investigation and the detection of competition: an example from the house sparrow and house finch introductions in North America	1990	American Naturalist	Interference competition between the introduced Passer domesticus and native Carpodacus mexicanus observed at backyard nest boxes for 4 yr in the W USA may have resulted in habitat segregation on a larger scale along a rural-urban habitat gradient. Competition may be occurring in the E states since the introduction of C. mexicanus in 1940. Christmas Bird Count data were examined for patterns in s…	Finch	Spatial ecology	Aves			Article	Scopus
Draper P., Kranichfeld M.	Coming in from the bush: Settled life by the !Kung and their accommodation to Bantu neighbors	1990	Human Ecology	Fieldwork done in the late 1980s shows that !Kung San are living in settled villages with subsistence based on stock keeping, gardening, government distribution of surplus foods, foraging, and in some cases, employment by neighboring cattle-keeping groups. The !Kung villages differ in the degree of dependence on Bantu neighbors. Four village types are distinguished. The least and most dependent v…	Human	Population biology	Mammalia		!Kung San; Africa; culture change; households; marriage; sedentism	Article	Scopus	Selected
Fratkin E., Lyons Johnson P.	Empirical approaches to household organization	1990	Human Ecology	This issue of Human Ecology is devoted to studies of household organization, originally presented at an invited session of the American Anthropological Association annual meetings in New Orleans in 1990. These papers share an empirical orientation and an interest in demographic processes and economic change, particularly in rural and non-Western societies, including !Kung foragers and Herero agro…	Human	Autecology	Mammalia		demography; empirical studies; households	Article	Scopus	Selected
Fries G.F., Paustenbach D.J.	Evaluation of potential transmission of 2, 3, 7, 8-tetrachlorodibenzo-p-dioxin- contaminated incinerator emissions to humans via foods	1990	Journal of Toxicology and Environmental Health	Interest in the potential sources of human exposure to TCDD (dioxins, TCDD and equivalents, or 2, 3, 7, 8-tetrachlorodibenzo-p-dioxin) via foods has recently shifted from phenoxy herbicides to products of combustion and waste disposal. Proposals to locate municipal waste combustors in rural areas have raised concerns that emissions, which could contain TCDD, could contaminate animal feeds and suc…	Human	Industry	Mammalia			Article	Scopus
Green F.H.Y., Yoshida K., Fick G., Paul J., Hugh A., Green W.F.	Characterization of airborne mineral dusts associated with farming activities in rural Alberta, Canada	1990	International Archives of Occupational and Environmental Health	The dry and windy climate of the Western Canadian prairie provinces, combined with large scale agricultural acitivities, results in aerosolization or organic and mineral dusts. The purpose of this study was to conduct an environmental and minerological analysis of these dusts in order to estimate the risk for pneumoconiosis in exposed farmer populations. Two districts in central/southern Alberta …	Air	Industry	Abiotic	by-product	Airborne mineral dusts; Rural community exposure; Silicosis; X-ray microanalysis	Article	Scopus
Rasmussen J.B., Rowan D.J., Lean D.R.S., Carey J.H.	Food chain structure in Ontario lakes determines PCB levels in lake trout (Salvelinus namaycush) and other pelagic fish	1990	Canadian Journal of Fisheries and Aquatic Sciences	The trophic structure of pelagic communities in lakes of glaciated regions is highly variable due to restricted dispersal of glacial relict taxa and recent species introductions. Much of the enormous between-lake variability in PCB levels in lake trout flesh (15-10 000ng/g) from the St. Lawrence system results from differences in the length of pelagic food chains. Data (1978-81) on PCB concentrat…	Trout	Trophic Chains	Pisces			Article	Scopus
Reid N., Marroquín J., Beyer-Münzel P.	Utilization of shrubs and trees for browse, fuelwood and timber in the Tamaulipan thornscrub, northeastern Mexico	1990	Forest Ecology and Management	The Tamaulipan thornscrub is the subtropical, semi-arid vegetation that covers the Gulf coastal plain of northeastern Mexico. Leguminous trees and shrubs constitute one-third of the diverse woody flora, which is exploited by the rural population for extensive grazing of livestock, fuelwood and timber for fencing and construction. Cutting intensity and extent of browsing damage to 53 woody species…	Plants	Socioeconomics	Plantae			Article	Scopus	Selected
Roberts Jr T.C.	Cheatgrass: management implications in the 90s	1990	General Technical Report - US Department of Agriculture, Forest Service	A review of the literature coupled with a Bureau of Land Management (BLM) District's experience, shows that many of the concerns and problems of the 80s are the same as they were in the 60s. People are possibly more aware of them in the 80s because, while we have become a more urban society, we are possibly more aware of wildland management problems in a multiple-use and fiscal sense than we were…	Grass	Landscape ecology	Plantae	livestock		Article	Scopus
Sasvari L.	Structure of bird communities in urban and suburban habitats	1990	Urban ecological studies in Central and Eastern Europe. Proc. international symposium, Warszawa-Jablonna, 1986	Density, species diversity, relative frequency of species, foraging-niche width and overlap measured on foraging sites of woodpecker and songbird communities were analysed in the suburban area and parks of Budapest, and in natural oak forest for comparison. The value of average foraging-niche width is higher than that of average niche overlap in large parks and oak and beech forest. -from Author	Birds	Population biology	Aves			Article	Scopus
Singh M., Vinathe S.	Inter-population differences in the time budgets of bonnet monkeys (Macaca radiata)	1990	Primates	Time budgets for five major activities viz., Passive Sitting, Locomotion, Foraging, Social Behaviour, and Self-directed Behaviours were recorded for bonnet monkeys inhabiting forest, urban, and rural habitats. The time budgets were further classified into those of various age-sex classes. Significant inter-population differences were found in group size, social behaviour, foraging, and locomotion…	Monkeys	Population biology	Mammalia		Bonnets; Habitat-specific variations; Social behaviour; Time budgets	Article	Scopus
STILES, FG	AVIFAUNA OF THE UNIVERSITY-OF-COSTA-RICA CAMPUS AND ITS SURROUNDINGS THROUGHOUT 20 YEARS	1990	REVISTA DE BIOLOGIA TROPICAL	Between 1968 and 1989, a total of 188 species of birds were recorded in an area of approximately 5 km2 in and around the campus of the Universidad de Costa Rica (UCR); of these, 58 species were permanent residents, 3 were breeding residents, 38 seasonal residents (mostly wintering migrants of North America), 50 passage migrants, and 39 were seasonal, occasional, or accidental visitors. The breedi…	Birds	Landscape ecology	Aves		BIRD ABUNDANCE AND DIVERSITY; DEFORESTATION; MIGRATION; ISLAND BIOGEOGRAPHY; URBAN ECOLOGY	Article	WoS
Warkentin I.G., Oliphant L.W.	Habitat use and foraging behaviour of urban merlins Falco columbarius in winter	1990	Journal of Zoology	Habitat use and foraging behaviour of resident merlins Falco columbarius wintering in Saskatoon, Canada, were studied over a five‐year period. Birds were trapped through the winter and selected individuals fitted with radio transmitters to monitor continously their location, movements and activities from roost departure until re‐entry. Merlins maintained individual home ranges in winter, with ext…	Merlins	Spatial ecology	Aves			Article	Scopus
Wildin J.H.	Trees for fodder	1990	Trees for rural Australia	The value of browse in native pastures, especially in the drier areas, is discussed. This appreciation is enhanced by highlighting the numerous benefits of planting trees adapted to the farm environment, the livestock enterprise and the overall forage system. The many attributes and benefits of fodder trees when selecting species suitable for farm plantings are considered, and there is general di…	Plants	Industry	Plantae	livestock		Article	Scopus
Clark L.C., Cantor K.P., Allaway W.H.	Selenium in forage crops and cancer mortality in u.s. counties	1991	Archives of Environmental Health	The potential protective effect of selenium status on the risk of developing cancer has been examined in animal and epidemiologic studies. This ecological study investigated the association between U.S. county forage selenium status and site- and sex-specific county cancer mortality rates (1950–1969) using weighted least squares regression. Consistent, significant (p <.01) inverse associations we…	Plants	Trophic Chains	Plantae	livestock		Article	Scopus
Cloarec A., Rivault C.	Age-related changes in foraging in the German cockroach (Dictyoptera: Blattellidae)	1991	Journal of Insect Behavior	The dynamics of exploitation of standard experimental food sources by the German cockroach, Blattella germanica L. (Blattellidae), were analyzed in an urban habitat in relation to developmental stage. The data presented here stress differences in foraging capacities between small (first-and second-instar) larvae and animals of other developmental stages. The first animals to arrive in a food patc…	Cockroaches	Ethology	Arthropoda		age-related changes; Blattella germanica L.; cockroach; foraging	Article	Scopus
Erwin R.M., Hatfield J.S., Link W.A.	Social foraging and feeding environment of the black-crowned night heron in an industrialized estuary	1991	Bird Behaviour	A nesting colony of >300 pairs of Nycticorax nycticorax in the Patapsco River Estuary, Baltimore Harbor, Maryland, was monitored. The departure direction and departure time of each heron was recorded. Herons appear to be quite social in foraging and may concentrate their feeding in some of the most industrialized parts of the estuary. Night-herons may prosper in urban environments because some of…	Heron	Ethology	Aves			Article	Scopus
HARRIS R.J., THOMAS C.D., MOLLER H.	The influence of habitat use and foraging on the replacement of one introduced wasp species by another in New Zealand	1991	Ecological Entomology	Abstract. New Zealand was colonized by the German wasp, Vespula germanica (F.), in the 1940s and it subsequently became established throughout the country. The common wasp, V.vulgaris (L), colonized in the late 1970s and is still spreading. The common wasp has replaced the German wasp in some habitats in New Zealand. Samples from a nationwide postal survey indicate that the common wasp is now the…	Wasp	Population biology	Arthropoda		competition; habitat use; Vespidae; Vespula germanica; Vespula vulgaris	Article	Scopus
MACCARONE, AD	SEASONAL USE OF FORAGING HABITATS BY AMERICAN CROWS IN CENTRAL NEW-JERSEY	1991	BIRD BEHAVIOUR	Foraging patterns of American Crows Corvus brachyrhynchos were studied in central New Jersey during a period of 21 months in 1983-1984. Weekly roadside censuses at two study sites, one suburban and the other rural, revealed seasonal changes both in the number of feeding Crows and the foraging habitats they used. The food sources used by Crows differed between years during two seasons in which foo…	Crow	Spatial ecology	Aves		CORVUS; CROWS; FORAGING; FOOD ABUNDANCE	Article	WoS
Moller H., Clapperton B.K., Alspach P.A., Tilley J.A.V.	Comparative seasonality of vespula germanica (F.) and vespula vulgaris (L.) colonies (hymenoptera: Vespidae) in urban nelson, New Zealand	1991	New Zealand Journal of Zoology	Wasp nests reported in Nelson city were studied between 1987 and 1990. More nests were reported in 1989 than any other year. In each year there were at least twice as many common wasp (Vespula vulgaris) as German wasp (P. germanica) nests. New-season common wasp nests had more foragers than German wasp nests in the summer, suggesting earlier successful nest initiation by common wasp queens. The r…	Wasp	Population biology	Arthropoda		Common wasp; Nests; Population; Seasonality; Urban; Vespula germanica; Vespula vulgaris	Article	Scopus
PICHARD, G; ALCALDE, JA; ORTEGA, J	PRODUCTION SYSTEMS OF SMALL DAIRY OPERATIONS IN LA UNION, CHILE	1991	TURRIALBA	The geographic area, the beneficiaries, the different components of the system and external factors affecting production were studied in order to describe the production systems of small farmers in La Union, X Region, Chile. The Project covers 45 000 hectares, where land suitable for grazing and silvo-pastoral use predominates, including an objective population of 700 to 800 families, whose main …	Livestock	Industry	Mammalia			Article	WoS
RECHER H.F., SERVENTY D.L.	Long term Changes in the Relative Abundances of Birds in Kings Park, Perth, Western Australia	1991	Conservation Biology	Abstract. D. L. Serventy censused birds in Kings Park, Perth, between 1928 and 1937 and again between 1952 and 1955. Abundance was estimated by the frequency with which species were detected on censuses. The counts were repeated in 1986 by H. F. Recher. A total of 44 species were recorded during censuses. Since the first counts, were made, 14 species decreased in abundance by more than 15%, and 9…	Birds	Landscape ecology	Aves			Article	Scopus
Rivault C., Cloarec A.	Exploitation of food resources by the cockroach Blattella germanica in an urban habitat	1991	Entomologia Experimentalis et Applicata	The exploitation of food resources by the German cockroach, Blattella germanica (L.) (Dictyoptera: Blattellidae) was investigated experimentally in relation to distance from shelters and depletion of neighbouring food patches. In addition, the dynamics of exploitation of a patch were analysed. Observations were made after dark in a public swimming baths building and each one lasted 3 h. Food patc…	Cockroaches	Autecology	Arthropoda		Cockroach; dynamics of patch exploitation; foraging; ideal free distribution	Article	Scopus
RYAN, PG; AVERY, G; STEELE, WK	MARINE AND COASTAL BIRDS IN FALSE BAY - DISTRIBUTION, POPULATION SIZES AND CONSERVATION	1991	TRANSACTIONS OF THE ROYAL SOCIETY OF SOUTH AFRICA	Seven seabird species breed regularly on islands, the coast and adjacent wetlands in False Bay, with two additional species breeding sporadically. Two species have been extirpated in historical times. Continued urbanization of the Cape Flats and expansion of the Cape fur seal Arctocephalus pusillus population on Seal Island pose threats to some of the seabird colonies. False Bay is an important f…	Birds	Landscape ecology	Aves			Article	WoS
Spirin V.F., Mironenko M.A.	Hygienic problems of industrial animal husbandry [Gigienicheskie problemy promyshlennogo zhivotnovodstva.]	1991	Vestnik Akademii meditsinskikh nauk SSSR	Basic unfavourable factors of working conditions in modern livestock enterprises as well as industrial livestock complexes effects on environmental state are formulated. The relationships between the main subsystems such as forage production, livestock breeding proper, agriproduct processing, working and social infrastructures of the ++agro-industrial complex are established. It is shown that gen…	Livestock	Industry	Mammalia	livestock		Article	Scopus
Tracer D.P.	Fertility‐related changes in maternal body composition among the au of Papua New Guinea	1991	American Journal of Physical Anthropology	Evolutionary theory predicts that organisms make trade‐offs between their somatic and reproductive energy budgets. Thus every round of reproduction should result in a concomitant decline in the parents' total energy reserves. Among humans this prediction was corroborated more than 25 years ago when fertility‐related nutritional depletion was reported among mothers in the Highlands of New Guinea (…	Human	Nutrition	Mammalia		Adiposity; Lactation; Lean body mass; Melanesia; Nutritional depletion; Reproductive effort	Article	Scopus	Selected
TREWHELLA, WJ; HARRIS, S; SMITH, GC; NADIAN, AK	A FIELD TRIAL EVALUATING BAIT UPTAKE BY AN URBAN FOX (VULPES-VULPES) POPULATION	1991	JOURNAL OF APPLIED ECOLOGY	(1) Field trials to evaluate bait uptake by urban foxes were performed in three areas in Bristol, U.K. Seasonal uptake was investigated by laying and monitoring uptake of bait at 2-month intervals throughout the year in the principal experimental area. A biomarker (iophenoxic acid) was incorporated in one of the summer and one of the winter trials, and subsequently foxes were captured in that are…	Foxes	Ethology	Mammalia			Article	WoS
Bailey R.C., Jenike M.R., Ellison P.T., Bentley G.R.	The ecology of birth seasonality among agriculturalists in central africa	1992	Journal of Biosocial Science	The Lese are subsistence farmers living in the Ituri Forest of north east Zaire. They exhibit significant birth seasonality, with lowest frequencies of conception when food production is least, nutritional status is low and ovarian function, as measured by salivary steroid hormone levels, is reduced. Efe pygmy foragers, who live in the same geographical area but are less dependent on cultivated f…	Human	Population biology	Mammalia			Article	Scopus	Selected
BRITTINGHAM, MC; TEMPLE, SA	USE OF WINTER BIRD FEEDERS BY BLACK-CAPPED CHICKADEES	1992	JOURNAL OF WILDLIFE MANAGEMENT	Bird feeding is widespread and a frequent component of urban wildlife management; however, no data on how individuals use the resource or what it contributes to their energy needs are available. Consequently, we studied the foraging behavior of 348 color-banded black-capped chickadees (Parus atricapillus) at winter bird feeders in Wisconsin, from 1983 to 1985. Chickadees obtained approximately 21…	Chickadee	Ethology	Aves			Article	WoS
Do Monte H.M., Sousa E.M.S.	Effects on crops of irrigation with facultative pond effluent	1992	Water Science and Technology	The experiments concerning the irrigation of three crops (a cereal, a forage crop and an oil-bearing crop) with the final effluent of a plant consisting of a facultative pond treating urban wastewater are described. Control plots were irrigated with potable water and given commercial fertilizers. The results of three years of experiments concerning the crop yields, crop quality both chemical and …	Water	Crop Science	Abiotic	by-product		Conference Paper	Scopus
Doncaster C.P., Macdonald D.W.	Optimum group size for defending heterogenous distributions of resources: A model applied to red foxes, Vulpes vulpes, in Oxford city	1992	Journal of Theoretical Biology	Under some circumstances, group territoriality is thought to be explained by patterns of resource availability, if the smallest economically defensible territory for a minimum social unit (breeding pair) can also sustain additional animals. Red foxes (Vulpes vulpes) are typically solitary carnivores, breeding in pairs, but in urban and suburban areas of Oxford city they live in groups of three to…	Foxes	Population biology	Mammalia			Article	Scopus
Forero L., Huntsinger L., Clawson W.J.	Land use change in three San Francisco Bay area counties: implications for ranching at the urban fringe	1992	Journal of Soil & Water Conservation	California's rapid demographic changes are affecting the use and management of private grazing lands. An examination of 30 yr of land use and livestock inventory data in the three San Francisco East Bay counties of Alameda, Santa Clara, and Contra Costa, shows that the decline in rangeland is paralleled by a decline in animal demand for forage. Shifts in livestock and crop production are evident.…	Livestock	Landscape ecology	Mammalia	livestock		Article	Scopus
Jodice P.G.R., Humphrey S.R.	Activity and diet of an urban population of Big Cypress fox squirrels	1992	Journal of Wildlife Management	In four golf courses in Naples, Florida, percentage of time spent foraging and inactive varied seasonally. Diets also varied among seasons. Seasonal changes in foraging and inactivity were not related to changes in diet or weather, and the seasonal dietary shifts that did occur did not alter the time spent foraging. Mating behaviour and young-rearing may have the strongest effect on seasonal acti…	Squirrels	Ethology	Mammalia			Article	Scopus
Jones N.G.B., Smith L.C., O'Connell J.F., Hawkes K., Kamuzora C.L.	Demography of the Hadza, an increasing and high density population of savanna foragers	1992	American Journal of Physical Anthropology	This is a report on the demography of the Hadza, a population of East African hunter‐gatherers. In it, we describe the results of a census, and our estimation of age structure, survivorship, mean age of women at childbearing, number of live children, total population size and density, and rate of change since 1967. We show that relevant measures fit closely the stable population model North 6 cho…	Human	Population biology	Mammalia		Costs of children; Demography; Hunters and gatherers; Sub‐Saharan Africa	Article	Scopus	Selected
Kent S.	The current forager controversy: real versus ideal views of hunter- gatherers	1992	Man	The validity of previous portrayals of the Basarwa ("bushmen' or San), and of foragers in general, has been questioned. Some anthropologists claim that the Basarwa can be viewed as foragers with an autonomous culture distinct from that of their agropastoralist neighbours. Others claim that the Basarwa are the same as other rural poor who make up an underclass within the larger agropastoralist soc…	Human	Autecology	Mammalia			Article	Scopus	Selected
Richard J.-L.	Traditional wells, cemented wells or drillholes? Supply and consumption of water in a rural area of Nigeria [Puits traditionnels, puits cimentes ou forages? L'approvisionnement et la consommation en eau dans un canton rural nigerien]	1992	Bulletin - Societe Neuchateloise de Geographie	The author describes the various types of water supply systems in Gabi, a Nigerian district representative of the south Sahelian zone, as well as the maintenance problems of these systems. Through a comparison of their respective advantages and drawbacks, cemented wells appear to be best adapted to the local conditions. An inventory of the water resources of the district reveals that the global w…	Water	Socioeconomics	Abiotic	French wells		Article	Scopus
Rydell J.	Exploitation of insects around streetlamps by bats in Sweden	1992	Functional Ecology	Only the fast-flying bat species that use long-range echolocation systems (Nyctalus noctula, Vespertilio murinus, Eptesicus nilssonii and occasionally Pipistrellus pipistrellus) forage around streetlamps, whereas Myotis spp. and Plecotus auritus did not. Bat density along illuminated roads was 1-5 km-1. Over 90% of the bats detected were E. nilssonii. In and around a small town, E. nilssonii was …	Bats	Ethology	Mammalia			Article	Scopus
SINHA, SK; SINGH, RA; SHARMA, BD	EFFECT OF REPLACING CEREALS ON SOME CARCASS TRAITS AND ECONOMICS OF SWINE PRODUCTION UNDER RURAL MANAGEMENT	1992	INDIAN JOURNAL OF ANIMAL SCIENCES	The study on restricted feeding was carried out on 70 weaned Large White Yorkshire piglets (group 1-3) aimed at evaluation of economics of cereal replacement effect on production performance of swine under rural management. Group 1 (control) received farm concentrate ration. Groups 2 and 3 each had 30 piglets raised in villages. Group 2 piglets received 25 and group 3 received 50% standard ration…	Livestock	Trophic Chains	Mammalia			Article	WoS
Thompson G.	Daily distance travelled and foraging areas of Varanus gouldii (Reptilia: Varanidae) in a semi-urban environment	1992	Wildlife Research	The foraging areas of Varanus gouldii were monitored by the spool-and-line technique over 51 consecutive days during October and November 1990 in Karrakatta Cemetery, Perth, Western Australia. The daily distance travelled by lizards varied markedly. The mean distance travelled was 111.6m for days that varanids moved from their burrows. There was a weak positive correlation between the daily dista…	Varanas	Spatial ecology	Reptilia			Article	Scopus
Tomlin A.D., McLeod D.G.R., Moore L.V., Whistlecraft J.W., Miller J.J., Tolman J.H.	Dispersal of Aleochara bilineata [Col.: Staphylinidae] following inundative releases in urban gardens	1992	Entomophaga	Aleochara bilineata (Gyllenhal) [Coleoptera: Staphylinidae] is a common predator and endoparasite of root maggot [Diptera: Anthomyiidae] in both commercial crops and home gardens. To test dispersal activity of A. bilineata in home gardens, marked beetles were released at rates of 0 and 1,000 in 1987 and 0, 250, 500, and 1,000/gardens/wk in 1988. Three percent of marked beetles were recaptured in …	Aleochara	Trophic Chains	Arthropoda		Aleochara bilineata; beneficial arthropods; biological control; dispersal; predation; Staphylinidae	Article	Scopus
Warner R.E.	Nest ecology of grassland passerines on road rights-of-way in central Illinois	1992	Biological Conservation	The ecology of nesting by grassland passerines was studied from 1976 to 1984 along rural interstate (four-lane) and secondary road rights-of-way in central Illinois (N = 593 nests). Numbers of nests and species increased with roadside width. The probability of nest survival/day on managed (seeded and unmowed) rural secondary roadsides was 0·970. Densities of passerine nests on roadsides were high…	Birds	Population biology	Aves			Article	Scopus
BELLANTONI, ES; KRAUSMAN, PR	HABITAT USE BY COLLARED PECCARIES IN AN URBAN-ENVIRONMENT	1993	SOUTHWESTERN NATURALIST	Movements and habitats of collared peccaries (Tayassu tajacu) were studied in and around Saguaro National Monument (SNM), Arizona, from February 1988 through December 1989. Use of vegetation association, aspect, slope class, slope position, and distance to housing were assessed from 277 locations of five herds with radio-collared animals. Mean home-range size did not differ between urban and non-…	Peccaries	Spatial ecology	Mammalia			Article	WoS
BENEFICE, E	PHYSICAL-ACTIVITY, CARDIORESPIRATORY FITNESS, MOTOR-PERFORMANCE, AND GROWTH OF SENEGALESE PREADOLESCENTS	1993	AMERICAN JOURNAL OF HUMAN BIOLOGY	Profiles of usual physical activity, cardiorespiratory fitness, motor performance, and growth were measured regularly for 2 years in 40 rural Senegalese (Wolof) children-20 boys and 20 girls-who were 10 or 11 years of age and clinically healthy at the beginning of the study. Compared to National Center for Health Statistics (NCHS) reference data, the children showed lower weight-forage and height…	Human	Autecology	Mammalia	misspelt for-age		Article	WoS
Carlson P.C., Tanner G.W., Wood J.M., Humphrey S.R.	Fire in Key deer habitat improves browse, prevents succession, and preserves endemic herbs	1993	Journal of Wildlife Management	Habitat quality reduced by fire suppression may have influenced the recent decline of Odocoileus virginianus clavium. A major foraging habitat for Key deer, the rockland pine community, as well as several plants endemic to this habitat, depend on periodic fires for continued existence. Refuge burning is opposed to residents of nearby urban development. Burning of pineland provided temporary benef…	Multiple	Landscape ecology	Communities			Article	Scopus
Lu Jianbo, Wang Zhaoqian, Ma Yue	Economic planning research in developing and utilizing hilly and mountainous land at Nanfen township. I: Establishment of multiple objective programming model	1993	Chinese Journal of Applied Ecology	Using multiple objective programming method, a multiple objective model for developing and utilizing hilly and mountainous lands is established. Through the solution of the model and the analysis of shadow prices, a desired planning approach is made, which optimises the system structure and improves the economic objectives. It is concluded that the proportion of economic forest should be increase…	Human	Industry	Mammalia	livestock		Article	Scopus
Stoms D.M., Davis F.W., Cogan C.B., Painho M.O., Duncan B.W., Scepan J., Scott J.M.	Geographic Analysis of California Condor Sighting Data [Análisis geográfico de datos de avistamiento del condor de California]	1993	Conservation Biology	Observation and habitat data were compiled and analyzed in conjunction with recovery planning for the endangered California Condor (Gymnogyps californianus). A geographic information system (GIS) was used to provide a quantitative inventory of recent historical Condor habitats, to measure the association of Condor activity patterns and mapped habitat variables, and to examine spatio‐temporal chan…	Condor	Spatial ecology	Aves			Article	Scopus
Campbell K.R.	Concentrations of heavy metals associated with urban runoff in fish living in stormwater treatment ponds	1994	Archives of Environmental Contamination and Toxicology	Redear sunfish (Lepomis microlophus), largemouth bass (Micropterus salmoides), and bluegill sunfish (Lepomis macrochirus) were collected from stormwater ponds and natural lakes and ponds (controls) in Orlando, Florida and analyzed for cadmium, nickel, copper, lead, and zinc in order to determine: (1) if fish that live in stormwater treatment ponds contained significant heavy metal concentrations …	Sunfish	Trophic Chains	Pisces			Article	Scopus
Dahlin B.H., Dahlin A.	Platforms in the akalche at E1 Mirador, Peten, Guatemala and their implications	1994	Geoarchaeology	Late Preclassic Period platforms were surveyed and test‐excavated in a seasonal swamp or akalche, at the large ancient lowland Maya site of El Mirador in Peten, Guatemala. Pedological, hydrological, and archaeological evidence suggest that the climatic and hydrological regimes were drier than they are today to permit habitation and warrant the investment in labor. Nevertheless, observations of pr…	Human	Autecology	Mammalia			Article	Scopus	Selected
De Jong B.H.J.	An outline of the research and education program of CIES/Consortium	1994	Agroforestry Systems	The CIES/Consortium was created in 1992 for increasing the personnel capability and conducting research in natural resources, sustainable development, and human health in the Chiapas region of Mexico. Research is being conducted in four principal study areas: Highlands of Chiapas, the Lacandon rain forest, Soconusco, and 'El Ocote' Reserve. There are four research departments: Conservation of Nat…	Plants	Socioeconomics	Plantae			Article	Scopus	Selected
DEBRUIJN, O	POPULATION ECOLOGY AND CONSERVATION OF THE BARN OWL TYTO-ALBA IN FARMLAND HABITATS IN LIEMERS AND ACHTERHOEK (THE NETHERLANDS)	1994	ARDEA	Over the last decades, the Barn Owl population has markedly decreased in range and breeding numbers in The Netherlands as in most western European countries. For effective conservation and population management, it is essential to know which factors are responsible for this decline. The present study deals with the Barn Owl population in the eastern part of The Netherlands. Population trends and …	Owls	Population biology	Aves			Review	WoS
DONCASTER, CP	FACTORS REGULATING LOCAL VARIATIONS IN ABUNDANCE - FIELD-TESTS ON HEDGEHOGS, ERINACEUS-EUROPAEUS	1994	OIKOS	This paper reports the results of a field experiment to identify factors regulating local variations in population sizes of a common insectivore. A low density population of hedgehogs Erinaceus europaeus was artificially increased in numbers while simultaneously a high density population was reduced. Subsequent dispersal, mortality and natality were monitored in complete censuses of the total pop…	Hedgehog	Spatial ecology	Mammalia			Article	WoS
FREDERICK, PC; MCGEHEE, SM	WADING BIRD USE OF WASTE-WATER TREATMENT WETLANDS IN CENTRAL FLORIDA, USA	1994	COLONIAL WATERBIRDS	We documented the use of two wastewater treatment wetlands (secondarily treated urban sewage) in central Florida by wintering and breeding long-legged wading birds (Ciconiiformes), and compared densities of birds at these sites to a large, naturally fluctuating wetland nearby. Winter densities at all three sites in central Florida were much higher than at other natural wetlands in southern Florid…	Birds	Ethology	Aves		CICONIIFORMES; WASTE-WATER TREATMENT; FORAGING ECOLOGY; WADING BIRDS; ARDEIDAE; EUDOCIMUS-ALBUS; MYCTERIA-AMERICANA; WHITE IBIS; WOOD STORK	Article	WoS
Johnston A.E.	The role of nitrogen in crop production and losses of nitrate by leaching from agricultural soil	1994	Marine Pollution Bulletin	Managing land to produce food, fibre or timber must have some environmental impact, the magnitude of which will depend on the cropping system and the intensity of management. Nitrogen is an indispensable input for modern agricultural systems, which not only aim to feed people but seek to sustain rural communities dependent on agriculture. In temperate regions there is a universal problem of nitra…	Water	Industry	Abiotic	by-product		Article	Scopus
Morrison M.L., Scott T.A., Tennant T.	Wildlife‐Habitat Restoration in an Urban Park in Southern California	1994	Restoration Ecology	Within an urban park in southern California, the relationship between the structure and floristics of vegetation and the distribution, abundance, and behavior of wildlife was studied in relatively undisturbed areas (San Luis Rey) and in contiguous areas (Guajome Park) in need of restoration. These data were used to develop recommendations for the enhancement of native animal species in the park. …	Multiple	Landscape ecology	Communities			Article	Scopus
Thompson G.	Activity area during the breeding season of Varanus gouldii (Reptilia: Varanidae) in an urban environment	1994	Wildlife Research	The activity area of ten Varanus gouldii in Karrakatta Cemetery, Perth, Western Australia, was measured by daily locations obtained by telemetry, during the breeding season (October-December) in 1992. The mean size of activity area was 8.91 ha; activity area was positively correlated with body size. There were significant overlaps in activity areas and no evidence of territoriality for male or fe…	Varanas	Spatial ecology	Reptilia			Article	Scopus
Van Bers C., Robinson J.B.	Farming in 2031: A scenario of sustainable agriculture in canada	1994	Journal of Sustainable Agriculture	This paper explores the implications of a large-scale transition to sustainable agriculture in Canada. As one component of a broader sustainable society scenario, the study reaches conclusions about the ability of an alternative food production system to meet the food needs of Canadians. The results suggest that Canada can be self-sufficient in grains, oilseeds and pulse production. There is also…	Multiple	Industry	Communities			Article	Scopus
Zalewski A.	A comparative study of breeding bird populations and associated landscape character, Toruń, Poland	1994	Landscape and Urban Planning	Comparative studies of bird communities inhabiting urban (three sites - two squares and a cemetery), suburban (one site) and forest (two sites) areas were conducted in Toruń, central Poland. Twenty-eight breeding species were recorded in the urban sites (mean 22.7), 37 species in the suburban forest and 45 species in the surrounding forest (mean 35). The total densities of birds in the town were …	Birds	Landscape ecology	Aves		Breeding bird population; Landscape character; Urban sites	Article	Scopus
BRUNO, E; RICCARDI, C	THE DIET OF THE CRESTED PORCUPINE HYSTRIX-CRISTATA L, 1758 IN A MEDITERRANEAN RURAL AREA	1995	ZEITSCHRIFT FUR SAUGETIERKUNDE-INTERNATIONAL JOURNAL OF MAMMALIAN BIOLOGY	Studied was the diet of crested porcupines by faecal analysis in a rural hilly area in central Italy. Food categories were identified by comparison with either isolated sections of fresh plant material or digested fragments obtained from captive porcupines fed experimentally Roots predominated in the diet and were consumed at a similar frequency all year round. Herbs were the most eaten epygeal c…	Porcupine	Trophic chains	Mammalia			Article	WoS
ENGLAND, AS; ESTEP, JA; HOLT, WR	NEST-SITE SELECTION AND REPRODUCTIVE-PERFORMANCE OF URBAN-NESTING SWAINSONS-HAWKS IN THE CENTRAL-VALLEY OF CALIFORNIA	1995	JOURNAL OF RAPTOR RESEARCH	From 1990-94, we studied Swainson's hawks (Buteo swainsoni) nesting in the cities of Davis and Stockton and in adjacent rural habitats in California's Central Valley. We documented 31 urban nesting attempts at 16 sites in Davis and 34 nesting attempts at 24 sites in Stockton. Most were located in residential neighborhoods (Davis 81%, Stockton 71%) with the remainder in park-like landscapes or com…	Hawk	Population biology	Aves		BUTEO SWAINSONI; CALIFORNIA; NEST-SITE SELECTION; REPRODUCTIVE SUCCESS; SWAINSONS HAWK; URBAN-NESTING	Article	WoS
Fedick S.L.	Indigenous agriculture in the Americas	1995	Journal of Archaeological Research	Significant advances in our understanding of ancient agricultural practices in the Americas have been made in recent years. This review of the literature focuses on studies published between 1987 and early 1994. Issues pertaining to the transition from foraging to farming include the habitability of the American tropics prior to the development of agriculture, theories on plant domestication and …	Human	Autecology	Mammalia		ancient subsistence; New World agriculture; plant domestication	Article	Scopus	Selected
Haagsma K.A., Rust M.K.	Colony size estimates, foraging trends, and physiological characteristics of the western subterranean termite (Isoptera: Rhinotermitidae)	1995	Environmental Entomology	[No abstract available]	Insects	Landscape ecology	Arthropoda			Article	Scopus
Lumsden L.F., Bennett A.F., Krasna S.P., Silins J.E.	The conservation of insectivorous bats in rural landscapes of northern Victoria	1995	People and nature conservation	Thirteen species of insectivorous bats were recorded from the Northern Plains during a systematic survey of remnant woodlands of varying size, form and habitat. Most species were widespread and relatively common, and there was no significant difference in the overall capture success between sites in large or small remnants, in roadside or streamside vegetation, or amongst scattered trees in paddo…	Bats	Spatial ecology	Mammalia			Article	Scopus
Pengelly B.C., Eagles D.A.	Geographical distribution and diversity in a collection of the tropical legume Macroptilium gracile (Poeppiga ex Bentham) Urban	1995	Australian Journal of Agricultural Research	A collection of 53 accessions of the American legume Macroptilium gracile was grown and classified using 23 attributes. Ten groups from this extremely diverse collection were defined on the basis of the presence of amphicarpy (the ability to set both aerial and subterranean seed) and a small set of morphological and phenological attributes. The resultant classification has provided a framework fo…	Plants	Population biology	Plantae	livestock	Geographical distribution; Macroptilium gracilediversity; Tropical forage legumes	Article	Scopus
Ruben A.R., Walker A.C.	Malnutrition among rural Aboriginal children in the Top End of the Northern Territory	1995	Medical Journal of Australia	Objective: To calculate the minimum prevalence of malnutrition among rural Aboriginal children under two years of age in the Top End of the Northern Territory (NT) using World Health Organization (WHO) criteria. Methods: We calculated weight-for-height and height-for-age Z-scores (WHO-endorsed references) for all children under two years who were admitted to hospital with diarrhoeal disease betwe…	Human	Nutrition	Mammalia	misspelt for-age		Article	Scopus
RUEL, MT; RIVERA, J; HABICHT, JP	LENGTH SCREENS BETTER THAN WEIGHT IN STUNTED POPULATIONS	1995	JOURNAL OF NUTRITION	Stunting (low length-for-age) is the most widespread manifestation of growth retardation worldwide. Yet, most nutrition programs use weight-forage for screening of at-risk children. This study tested whether weight-for-age was an effective screening tool in a severely stunted rural Guatemalan population, using data from the INCAP longitudinal supplementation trial (n = 400). Stunting was defined …	Human	Nutrition	Mammalia	misspelt for-age	NUTRITION ASSESSMENT; ANTHROPOMETRY; GUATEMALA; HUMANS; MALNUTRITION	Article	WoS
Scherer N.M., Gibbons H.L., Stoops K.B., Muller M.	Phosphorus loading of an urban lake by bird droppings	1995	Lake and Reservoir Management	The role of birds in nutrient cycling in lakes and reservoirs is often not quantified, or thought to be relatively unimportant. However, when bird populations are large relative to the size or volume of the waterbody, a substantial fraction of the nutrient pool may cycle through birds. In this report, we estimate the mass of phosphorus in bird droppings cycling through Green Lake, a productive la…	Birds	Trophic chains	Aves		Defecation; Eutrophic; Green lake; Nutrient cycling; Phosphorus; Seattle; Urban lake; Washington; Waterbirds; Waterfowl	Article	Scopus
Thompson G.G.	Foraging patterns and behaviours, body postures and movement speed for goannas, Varanus gouldii (Reptilia: Varanidae), in a semi-urban environment	1995	Journal - Royal Society of Western Australia	Two Gould's goannas (V. gouldii) were intensively observed in the semi-urban environment of Karrakatta Cemetery, Perth, Western Australia. After emerging and basking to increase their body temperature, they spent most of their time out of their burrows foraging, primarily in leaves between grave covers, and under trees and shrubs. Mean speed of movement between specific foraging sites was 27.6 m …	Varanas	Ethology	Reptilia			Article	Scopus
Bowers M.A., Breland B.	Foraging of gray squirrels on an urban-rural gradient: Use of the gud to assess anthropogenic impact	1996	Ecological Applications	Responses of organisms to urbanization may involve adjustments in behavior. To qualify such behavioral plasticity we measured the degree to which gray squirrels (Sciurus carolinensis) exploited sunflower seeds in pans distributed over an urban-rural gradient of 78 sites in Virginia. Our objective was to use squirrel GUDs as a functional, relativistic measure of the effects of urbanization. Result…	Squirrels	Ethology	Mammalia		Food limitation; Giving-up density; Gray squirrel foraging; Human impact; Predation on squirrels; Sciurus carolinensis; Urban-rural gradients	Article	Scopus
Brown D.F., Méndez Prado G.A., Quiroga J.L., Stagg D.A., Méndez Cadima G.J., Sánchez Méndez L.H., Méndez Cuellar R.	Trichinella spiralis infection in pigs in eastern Bolivia	1996	Tropical Animal Health and Production	Trichinellosis in pigs in Bolivia was first documented in 1993 following a small abattoir survey in a rural community in the Bolivian Altiplano. The present study investigated the presence of antibodies to Trichinella spiralis in pigs in the 2 largest departments in terms of pig production in Bolivia. Three geographically separate abattoir surveys were conducted to cover the major production area…	Pigs	Epidemiology	Mammalia			Article	Scopus
Brown J.A., Cheeseman C.L.	The effect of translocation on a social group of badgers (Meles meles)	1996	Animal Welfare	A social group of six badgers (Meles meles) (four adults and two cubs) was translocated from urban Bexhill, East Sussex, in August 1993 to a 1216m2 electrified enclosure in a part of Suffolk largely unoccupied by badgers. Three adult badgers (SY2, SY5 and SY6) escaped from the release site prior to the removal of the perimeter fence on 10 December and established a sett near a village, 2.9km from…	Badger	Spatial ecology	Mammalia		Animal welfare; Badger; Diet; Home-range size; Release site; Translocation	Article	Scopus
Brunson M.W., Steel B.S.	Sources of variation in attitudes and beliefs about federal rangeland management	1996	Journal of Range Management	Successful managers of federal rangelands in the next century will have to implement politically supportable policies that address both forage and non-forage values. To do so will require an understanding of beliefs and attitudes across a wider spectrum of American society than the traditional range clientele. In 1993 a study was conducted to examine geographic variation in general public attitud…	Human	Landscape ecology	Mammalia	livestock	attitudes; beliefs; environmental values; federal policy; survey	Article	Scopus
Chamberlain J.R., Galwey N.W., Simons A.J.	Population structure in Gliricidia sepium (leguminosae) as revealed by isozyme variation	1996	Silvae Genetica	Gliricidia sepium (JACQ.) WALP. is a woody legume native to seasonally dry sites in Meso-America. It has been introduced to many other parts of the tropics, where it is utilised as a source of fuelwood, living fences, animal fodder and green manure by rural communities. These introductions have, however, been founded on a narrow, or unknown, genetic base, and poor growth performance has been repo…	Plants	Population biology	Plantae	livestock	genetic diversity; Gliricidia sepium; isozyme variation; population structure	Article	Scopus
Church S.C., Allen J.A., Bradshaw J.W.S.	Frequency-dependent food selection by domestic cats: A comparative study	1996	Ethology	Preferences for common food types ('apostatic selection') have been demonstrated in a wide variety of vertebrate predators, yet there are few examples of preferences for rare food types ('anti-apostatic selection'). Anti-apostatic selection is predicted to occur when, among other things, there are nutritional benefits to be gained from the consumption of a mixed diet. We tested this hypothesis by…	Cat	Ethology	Mammalia			Article	Scopus
Fowler H.G.	Congruent spatial and temporal foraging by a dominant ant (Hym., Formicidae) and its replacement in an assemblage in a large urban structure in southeastern Brazil	1996	Journal of Applied Entomology	At fixed bail stations in a large institutional setting in Brazil, the temporal and spatial pattern of usage of the dominant species of ant was studied. The ant Crematogaster cf. magnifica, was found in 91% of sampling points. These studies were conducted using the same points as a previous study of tile then dominant ant. Monomorium pharaonis, which was found to have declined from 93% to 3% spat…	Ant	Ethology	Arthropoda			Article	Scopus
HernandezBeltran, M; Butte, N; Villalpando, S; FloresHuerta, S; Smith, EO	Early growth faltering of rural Mesoamerindian breast-fed infants	1996	ANNALS OF HUMAN BIOLOGY	Early growth faltering has been described in breast-fed infants 4-6 months of age from less-developed communities. The timing and magnitude of growth faltering, however, depends on the appropriateness or comparability of the reference used to evaluate growth performance. In this paper we compare the growth performance of a group of rural Mesoamerindian breast-fed infants from birth through 6 mont…	Human	Nutrition	Mammalia	misspelt for-age		Article	WoS
Jobin B., DesGranges J.-L., Boutin C.	Population trends in selected species of farmland birds in relation to recent developments in agriculture in the St. Lawrence Valley	1996	Agriculture, Ecosystems and Environment	Changes in the populations of 28 species of birds typical of farmland habitats were assessed using data from seven Breeding Bird Survey (BBS) routes surveyed in southern Quebec over the last 25 years. Aerial photographs taken in the 1960s and 1980s covering 82 stops along these routes were interpreted to evaluate changes in the rural landscape. Based on the crops grown at these stops in 1992, fou…	Birds	Population biology	Aves		Avifauna; BBS; Rural landscape; Sustainable agriculture	Article	Scopus
Józkowicz A., Górska-Kłȩk	Activity patterns of the Mute Swans Cygnus olor wintering in rural and urban areas: A comparison	1996	Acta Ornithologica	Time activity patterns of wintering Mute Swans were studied over three seasons in and near Cracov using the focal bird sampling method. In the city the swans were fed by people, while outside the city the birds were not fed by people. Rural Mute Swans spent 48.1% of the daytime eating, while urban swans fed only 4.6% and begged 8.7% of the time. Urban birds spent more time swimming and loafing (2…	Swans	Ethology	Aves		Activity patterns; Birds; Foraging; Mute Swan Cygnus olor; Wintering	Review	Scopus
Ladha J.K., Kundu D.K., Angelo-Van Coppenolle M.G., Peoples M.B., Carangal V.R., Dart P.J.	Legume productivity and soil nitrogen dynamics in lowland rice-based cropping systems	1996	Soil Science Society of America Journal	Rice (Oryza sativa L.) in wet season (WS) preceded by a dry season (DS) fallow, commonly practiced in rainfed lowlands, causes large losses of N through NO3 leaching and denitrification. The green-manure legumes as NO3 catch crops is economically unattractive to farmers. In a 2-yr study, we (i) assessed productivity of one grain and four forage legumes (pigeonpea [Cajanus cajan (L.) Millsp.], cro…	Plants	Crop science	Plantae			Article	Scopus
McSorley R., Gallaher R.N.	Effect of yard waste compost on nematode densities and maize yield	1996	Journal of Nematology	The effects of a yard waste compost on densities of plant-parasitic nematodes and forage yield of maize (Zea mays) were determined over three seasons in two sites in north Florida. In each test, the experimental design was a randomized complete block with five replications and three treatments; 269 mt/ha of a yard waste compost C:N ratio = 35:1 to 46:1) applied to the soil surface as a mulch, 269…	Plants	Crop science	Plantae		C:N ratio; compost; Criconemella spp.; cultural practice; maize; management; Meloidogyne incognita; mulch; nematode; organic amendment; Paratrichodorus minor; Pratylenchus spp; sustainable agriculture; Zea mays	Article	Scopus
Miller J.B.	Red-breasted mergansers in an urban winter habitat	1996	Journal of Field Ornithology	During the winters of 1991-95, I determined population densities, proportions of adult males, activity budgets, and foraging by Red-breasted Mergansers (Mergus serrator) during mid-day on the urbanized inner harbor at Boston Massachusetts. Red-breasted Mergansers arrived at Boston in mid-to-late December, reached peak densities of 1-3/ha in late January or early February, and left by the first we…	Merganser	Population biology	Aves			Article	Scopus
Muir J.P., Massaete E.	Seasonal growth in rabbits fed wheat and maize bran with tropical forages	1996	Livestock Research for Rural Development	Brans are readily available as an agro-industrial byproduct in the tropics: wheat bran commercially and maize bran in rural households. Rabbits fed a mixture of locally available forages were used to compare the efficacy of fattening with wheat bran, maize bran, a mixture of wheat and maize bran and a commercially available rabbit feed. Trials were undertaken in both the hotter rainy season and t…	Rabbits	Industry	Mammalia		Maize bran; Rabbits; Season; Tropics; Wheat bran	Article	Scopus
Oi D.H., Vail K.M., Williams D.F.	Field evaluation of perimeter treatments for Pharaoh ant (Hymenoptera: Formicidae) control	1996	Florida Entomologist	Four types of exterior perimeter treatments for the control of Pharaoh ants, Monomorium pharaonis (L.) in houses were compared. Treatment with a granular bait containing hydramethylnon, a delayed-action toxicant, resulted in a 95% reduction in foraging activity 1 and 4 weeks after treatment. Houses treated with either an insecticidal residual spray, insecticide granules, or a granular bait contai…	Ant	Trophic chains	Arthropoda		Florida; household insects; Monomorium pharaonis; pest control; toxic baits; urban pest ants	Article	Scopus
Ortega M.I., Perez E.P., Valencia M.E.	Modernization of the livestock breeding system and the physical growth, functional development and dietary pattern of rural women in Sonora, Mexico	1996	Ecology of Food and Nutrition	In this study, carried out in a rural community in northern Sonora, México, physical growth, functional development and the dietary pattern of three generations of women, were evaluated in order to investigate if there was an associated effect to the expansion and modernization of livestock breeding in different historical periods. This phenomenon started in the fifties and has forced farmer fami…	Human	Nutrition	Mammalia	livestock	Cultivation patterns; Dietary pattern; Livestock systems; México; Nutritional status	Article	Scopus
Petren K., Case T.J.	An experimental demonstration of exploitation competition in an ongoing invasion	1996	Ecology	A native asexual gecko, Lepidodactylus lugubris, declines numerically when the sexual gecko Hemidactylus frenatus invades urban/suburban habitats throughout the Pacific. Previous studies showed that the competitive displacement occurs rapidly and is facilitated by clumped insect resources. Five lines of evidence suggest that the mechanism of displacement is primarily due to differences in the abi…	Geckos	Population biology	Reptilia		Clumped resources; Competition; Exploitation; Geckos; Hemidactylus frenatus; Human impact; Insect predation; Interspecific competition; Intraspecific competition; Invasion; Lepidodactylus lugubris; Mechanism	Article	Scopus
Powers L.R.	Wintering sharp-shinned hawks (Accipiter striatus) in an urban area of southwestern Idaho	1996	Northwestern Naturalist	During the three winters (1980-1984) in Nampa, Canyon County, Idaho, 17 sharp-shinned hawks were trapped, banded and measured. Mean mass of 5 females was 172.4 g and mean wing chord for 6 females was 201.8 mm. Mean mass for 12 males was 103.1 g and mean wing for 18 males was 174.8 mm. Repeat encounters during the same 2nd, and 3rd winters strongly suggest some winter fidelity for this accipiter i…	Hawk	Spatial ecology	Aves			Article	Scopus
Roggero P.P., Bellon S., Rosales M.	Sustainable feeding systems based on the use of local resources	1996	Animal Research	Sustainability is a socially constructed concept whose meaning often depends on the context. After defining the feeding system and the meaning that can be attached to the concept of Sustainability, its application to existing systems is examined. The attributes of Sustainability are derived from an analysis of time-tested systems in Mediterranean and tropical regions. Farm organisation, animal in…	Livestock	Industry	Mammalia			Article	Scopus
Rohweder D.A., Baverstock P.R.	Preliminary investigation of nocturnal habitat use by migratory waders (order charadriformes) in Northern New South Wales	1996	Wildlife Research	Nocturnal and diurnal habitat use by migrant waders was studied at three sites in the Richmond estuary, northern New South Wales. Numerous species of migrant wader showed significant differences in habitat use between night and day. Sanderling (Calidris alba), red-necked stint (Calidris ruficollis) and, possibly, double-banded plover (Charadrius bicinctus) foraged on mudflats during the day but m…	Birds	Spatial ecology	Aves			Article	Scopus
Schwartz C., Evers S.	Anthropometric status and feeding patterns of three month old infants in low income communities	1996	FASEB Journal	Weight, recumbent length, and head circumference were obtained from infants (n = 257) living in five low income urban communities in Ontario, as part of the longitudinal prevention project, Better Beginnings, Better Futures. Data on family and community variables, use of services, food consumption, development and behaviour were obtained through a parent interview. Although 7% of the infants were…	Human	Nutrition	Mammalia	misspelt for-age		Article	Scopus
Sornnuwat Y., Tsunoda K., Yoshimura T., Takahashi M., Vongkaluang C.	Foraging populations of Coptotermes gestroi (Isoptera: Rhinotermitidae) in an urban area	1996	Journal of Economic Entomology	Three field colonies of the Thai subterranean termite Coptotermes gestroi Wasmann in an urban area of Bangkok, Thailand, were selected to estimate the foraging populations, using the triple mark-recapture procedure. The foraging populations ranged from 1.13 to 2.75 x 106 per colony. Intraspecific variation in foraging populations among the colonies might be caused by the age of colonies, environm…	Termites	Population biology	Arthropoda		foraging population; subterranean termite; triple mark-recapture technique	Article	Scopus
Wesley A.G., Loening W.E.K.	Assessment and 2-year follow-up of some factors associated with severity of respiratory infections in early childhood	1996	South African Medical Journal	Objective. To assess the effect of some factors on the severity of acute respiratory infection (ARI) in children. Design. In a case control study, children with pneumonia were matched with controls who had upper respiratory infection. They were compared in respect of nutrition, household crowding and smoke pollution, and the presence of current viral respiratory infection. Both cohorts were follo…	Human	Epidemiology	Mammalia	misspelt for-age		Article	Scopus
Whishaw I.Q., Whishaw G.E.	Conspecific aggression influences food carrying: Studies on a wild population of rattus norvegicus	1996	Aggressive Behavior	Laboratory rats, like many other animal species, transport food. Their behavior is influenced by factors such as food size, the time required to eat, travel distance, travel difficulty, and the availability of cover, etc. Recent versions of optimal foraging theory suggest that species that display such behavioral patterns do so in order to minimize risk to predation while at the same time maximiz…	Rats	Ethology	Mammalia		Aggression; Food carrying; Hoarding; Laboratory rats	Article	Scopus
Alvo P., Belkacemi K.	Enzymatic saccharification of milled timothy (Phleum pratense L.) and alfalfa (Medicago sativa L.)	1997	Bioresource Technology	Size reduction is an essential step in the conversion of lignocellulosic crops to fuel, feed and other products. Many pre-treatments may then be used to fractionate such materials and/or prepare them for conversion to other substances. In order to evaluate the energy efficiency of some pretreatments, including more extensive mechanical reduction, it is important to know what would be the yields f…	Plants	Crop science	Plantae		Enzymatic saccharification; Ethanol; Fermentation; Forages; Milling	Article	Scopus
Austin M.T., Early R.J., Brewbaker J.L., Sun W.	Yield, psyllid resistance, and phenolic concentration of Leucaena in two environments in Hawaii	1997	Agronomy Journal	Interspecfic hybridization in the genus Leucaena produces hybrid vigor, resulting in highly adaptable varieties that expand the growth range of the genus. This study was conducted to test the total biomass (combined stem and forage fraction), total forage dry matter (DM) yield, psyllid (Heteropsylla cubana Crawford) damage, and phenolic concentration of Leucaena F1 hybrids in comparison with spec…	Plants	Crop science	Plantae			Article	Scopus
Bentley J.M., Catterall C.P.	The use of bushland, corridors, and linear remnants by birds in southeastern Queensland, Australia	1997	Conservation Biology	Within the southeastern region of Queensland, Australia, native forest cover (bushland) has been greatly reduced and fragmented, and clearing is still occurring. Many of the region's bird species are being increasingly restricted to isolated habitat remnants. However, little is known about the habitat value of these remnants and whether their value is influenced by their degree of connection. We …	Birds	Spatial ecology	Aves			Article	Scopus
Costanza V., Neuman C.E.	Managing cattle grazing under degraded forests: An optimal control approach	1997	Ecological Economics	In this paper aspects of knowledge generation and administration concerning management of a rural enterprise in the Argentine Chaco region are analyzed. The deterioration of natural resources and human living conditions show that forest-cattle interaction and the ecological economics of the system are poorly understood or not properly taken into account. A methodological solution to a typical dec…	Livestock	Landscape ecology	Mammalia		Agroforestry; Chaco region; Ecological economics; Natural resources; Optimal control; Sustainable development	Article	Scopus
Fraser M.D., Gordon I.J.	Organic matter intake, diet digestibility and feeding behaviour of goats, red deer and South American camelids feeding on three contrasting Scottish vegetation communities	1997	Journal of Applied Ecology	1. With changes in the agricultural policy for rural areas in the UK, there is increased pressure to develop management protocols for indigenous and sown swards based on grazing by ruminant species other than sheep and cattle, e.g. goats, red deer and South American camelids. This can only be achieved through a greater understanding of the feeding behaviour of these species grazing on vegetation …	Multiple	Landscape ecology	Mammalia		Activity time; Calluna vulgaris; Grasslands; Ingestive behaviour; Season	Article	Scopus
Fremstad E., Elven R.	Alien plants in Norway and dynamics in the flora: a review	1997	Norsk Geografisk Tidsskrift	The number of alien plants with stable populations in Norway is 593 (22.5% of the total registered flora). An additional 595 taxa (22.6%) occur (or occurred) sporadically. About 110 taxa are known to be spreading. About 20 additional taxa have been found repeatedly during recent decades but will probably not spread under the present climatic conditions. Alien plants are introduced via shipping, r…	Plants	Landscape ecology	Plantae	by-product		Article	Scopus
Friis, H; Ndhlovu, P; Mduluza, T; Kaondera, K; Sandstrom, B; Michaelsen, KF; Vennervald, BJ; Christensen, NO	The impact of zinc supplementation on growth and body composition: A randomized, controlled trial among rural Zimbabwean schoolchildren	1997	EUROPEAN JOURNAL OF CLINICAL NUTRITION	Objectives: To assess the effect of zinc supplementation on growth and body composition among schoolchildren. Design: Randomized, double-blind, placebo-controlled trial. Setting and Subjects: 313 rural Zimbabwean schoolchildren (144 boys and 169 girls), 11-17 y). Interventions: Supplementation with zinc (30 or 50 mg) or placebo on schooldays for 12 months. Due to drought, a food programme was in …	Human	Nutrition	Mammalia	misspelt for-age		Article	WoS
Lin K.G., Siong T.E., Yassin Z., Wai T.N.K., Lee M.H.S., Hashim N., Kandiab M., Leng C.H., Rosman A., Marjan Z., Taib M.N.M., Manju K., Daud W.N.W., Ibrahim A., Dev R., Yusof S.M., Yusof A.M., UPM-IMR	Nutritional assessment of rural villages and estates in Peninsular Malaysia II. Nutritional status of children aged 18 years and below	1997	Malaysian Journal of Nutrition	This paper presents the results of anthropometric assessment of 2,364 boys and 2,415 girls aged 18 years and below drawn from the estates and rural community groups engaged in padi farming, rubber planting, coconut cultivation and fishing. The children were mainly Malay, however in the estates, Indians predominated. The results showed that the percentage of boys who have normal weight-for-age, he…	Human	Nutrition	Mammalia	misspelt for-age		Article	Scopus
Mayer D.F.	Effects of methyl salicylate on honey bee (Apis mellifera L.) foraging	1997	New Zealand Journal of Crop and Horticultural Science	Bee poisoning from pesticides used in agriculture, forestry, urban environments, and public health is a serious problem affecting many bee colonies worldwide. A bee repellent adjuvant would be useful in reducing the bee injury when pesticides are applied to bloom. Applications of methyl salicylate to blooming apples did not appear to repel foraging honey bees (Apis mellifera L.) or reduce fruit s…	Bees	Trophic chains	Arthropoda		Honey bee; Repellent	Article	Scopus
Peters B.C., Fitzgerald C.J.	Field evaluation of the effectiveness of a sleeve of stainless steel mesh to protect wooden poles against subterranean termites (Isoptera)	1997	Sociobiology	A field trial was conducted to evaluate the effectiveness of a sleeve of stainless steel mesh for protecting in-situ power poles from subterranean termite damage. Ten plots, each consisting of 4 pine poles and 4 hardwood poles, were established in an area of high termite risk within Beerburrum State Forest, south-east Queensland, Australia. Treatments used were:a control, a 1.0m mesh sleeve, a 1.…	Termites	Ethology	Arthropoda		Australia; Isoptera; Physical barrier; Prevention; Stainless steel mesh; Subterranean termites; Termite management; Wooden poles	Article	Scopus
Roose E., Ndayizigiye F.	Agroforestry, water and soil fertility management to fight erosion in tropical mountains of Rwanda	1997	Soil Technology	African tropical mountains are often overcrowded because the climate is healthy and favorable to intensive agriculture. Consequently the density of population in the mountains of Rwanda and Burundi has reached an exceptional level (150 to 800 inhabitants/km2) that leads to delicate problems of soil protection against runoff and various types of erosion on steep cultivated hillslopes. Previous mea…	Plants	Crop science	Plantae	livestock	Agroforestry; Biomass management; Ferrallitic soil (ultisols); Land husbandry; Leguminous bushes; Living hedges; Rwanda; Soil fertility restoration; Tropical mountains	Article	Scopus
Tracer D.P.	Reproductive and socio-economic correlates of maternal haemoglobin levels in a rural area of Papua New Guinea	1997	Tropical Medicine and International Health	The effects of pregnancy, lactation, and socio-economic status on maternal haemoglobin levels among the Au, a foraging and small-scale horticultural population of Papua New Guinea, are examined. The sample consists of 259 parous women, 41 of whom reside in wage-earning households and 218 of whom reside in households practicing traditional subsistence activities. The haemoglobin level among the to…	Human	Nutrition	Mammalia		Haemoglobin; Lactation; Papua New Guinea; Pregnancy	Article	Scopus	Selected
Ward C., Low B.S.	Predictors of vigilance for American Crows foraging in an urban environment	1997	Wilson Bulletin	We examined ways in which American Crows (Corvus brachyrhynchos) foraging in an urban environment balance the conflicting demands of finding food and avoiding predators. As individual vigilance (i.e., scanning) decreased, time devoted to foraging increased. Significant predictors of vigilance varied with location and included time of day, temperature, food availability, distance to nearest source…	Crow	Ethology	Aves			Article	Scopus
Agyemang K., Dogoo D.L., Makun H.J.	Profitability of forage production in smallholder peri-urban dairy production systems	1998	Experimental Agriculture	Peri-urban dairy producers in West Africa face major production constraints including inadequate and poor quality feeds. In view of the high cost of traditional supplementary feeds such as oilseed cakes, the production of forage, especially legumes, is increasingly being advocated. However, it has not been established whether returns in terms of increased livestock productivity from sown forages …	Livestock	Industry	Mammalia			Article	Scopus
Barthell J.F., Bromberger D.M., Daly H.V., Thorp R.W.	Nesting biology of the solitary digger bee Habropoda depressa (Hymenoptera: Anthophoridae) in urban and island environments	1998	Journal of the Kansas Entomological Society	The nesting biology of Habropoda depressa Fowler is described for urban (University of California at Berkeley) and island (Santa Cruz Island) populations in the state of California (USA). This protandrous species is common in the California foothills where adults are active from late February through early June. Larvae do not spin cocoons and pupate to overwinter as adults by November. A portion …	Bees	Population biology	Arthropoda			Article	Scopus
Caine N.G.	Cutting costs in response to predatory threat by Geoffroy's marmosets (Callithrix geoffroyi)	1998	American Journal of Primatology	Ideally, prey should respond to their predators efficiently, without over-or underreacting to the threat. This may be particularly important for small-bodied species for whom metabolic demands are high and predatory risk is great. In the current study, two family groups of Callithrix geoffroyi living outside in a rural setting at the Center for Reproduction of Endangered Species, San Diego Wild A…	Marmosets	Ethology	Mammalia		Antipredator; Marmosets; Vigilance	Article	Scopus
Dann J.F.	Dopaminergic amacrine cells in the retina of the possum, Trichosurus vulpecula	1998	Visual Neuroscience	The common brush-tailed possum Trichosurus vulpecula is a small diprotodont marsupial common to both urban and natural environments. This is the first analysis of the neurotransmitter content of its retinal cells and, as the possum is a nocturnal forager, it was appropriate to begin with the dopaminergic amacrine cells that form an essential link in the modulation of the rod pathways subserving n…	Possums	Autecology	Mammalia		Catecholaminergic cells; Immunoreactivity; Marsupial; Retina; Tyrosine hydroxylase	Article	Scopus
Gaisler J., Zukal J., Rehak Z., Homolka M.	Habitat preference and flight activity of bats in a city	1998	Journal of Zoology	Pipistrellus pipistrellus, Eptesicus serotinus, Nyctalus noctula, N. leisleri, Myotis daubentonii, M. myotis, unidentified small Myotis spp. and Plecotus spp. were recorded during bat detector transects within a central European city of 350,000 inhabitants. Bats were recorded in all seven habitat types under study, the levels of activity for each species and habitat type were significantly differ…	Bats	Spatial ecology	Mammalia		Bat habitats; City; Flight activity	Article	Scopus
Garrett L.C., Conway G.A.	Urban encroachment on the wilderness: moose-vehicle collisions in Anchorage, Alaska, 1991-1995.	1998	International journal of circumpolar health	BACKGROUND: Moose have successfully adapted to urban sprawl in Anchorage, Alaska, using greenbelt areas for shelter, forage, and protection. However, the proximity of moose to people poses unique hazards: a collision with a moose may cause significant injury and vehicle damage. METHODS: Moose-vehicle collisions were identified using Municipality of Anchorage records. Completeness of reporting was…	Moose	Spatial ecology	Mammalia			Article	Scopus
Harrad S., Smith D.	Field evaluation of a mathematical model of PCB transfer through the freshwater aquatic food chain	1998	Science of the Total Environment	A mathematical model of the transfer of PCBs through the freshwater aquatic food chain is described. The model predicts concentrations of 11 selected individual PCB congeners in forage fish and pike, from source terms of atmospheric deposition and watershed soil concentrations. Model performance has been evaluated using data from a field study conducted in a section of the River Severn near Birmi…	Multiple	Trophic chains	Pisces		Aquatic food chain model; Fish; PCBs	Article	Scopus
Li M.S., Lee S.Y.	Carbon dynamics of Deep Bay, eastern Pearl River Estuary, China. I: A mass balance budget and implications for shorebird conservation	1998	Marine Ecology Progress Series	Deep Bay is a shallow embayment (112 km2) in the eastern Pearl River Estuary, China, and comprises 4 major wetland components: (1) a shallow brackish water body of 2.9 m average depth, (2) 2700 ha of intertidal mudflat, (3) 200 ha of tidal mangroves and (4) 300 ha of traditional tidal aquaculture ponds excavated in the mid-to-high intertidal region. A carbon budget is proposed for Deep Bay based …	Birds	Landscape ecology	Aves		Benthos; Bird conservation; Carbon budget; Hong Kong; Mangroves; Mudflat; Organic pollution; Tidal ponds	Article	Scopus
Mohamed Saleem M.A.	Nutrient balance patterns in African livestock systems	1998	Agriculture, Ecosystems and Environment	This paper presents an overview of the current status, problems and prospects for achieving a better nutrient balance to support varying levels of productivity from the three major livestock systems in Africa. In free range grazing systems, livestock nutrient deficiencies are mainly overcome by moving the animals to better grazing areas. This makes monitoring and managing of nutrients within a sy…	Livestock	Industry	Mammalia		Livestock systems; Nutrient depletion; Nutrient management; Sub-Saharan Africa	Article	Scopus
Moore H.M., Fox H.R., Harrouni M.C., El Alami A.	Environmental challenges in the Rif mountains, northern Morocco	1998	Environmental Conservation	The Rif mountains of northern Morocco represent a region of international significance from the standpoint of plant biodiversity with Abies maroccana amongst the endemic species; forest clearance, soil erosion, high rural population density and population growth are serious threats. Legal and illegal exploitation of the remaining natural forest for fuel, timber, forage and cork, produces some los…	Human	Socioeconomics	Mammalia		Biosphere reserve; Cannabis; Deforestation; Land-use; Morocco; Rif mountains; Rural population	Article	Scopus	Selected
Mora M.A., Miller J.M.	Foraging flights, reproductive success and organochlorine contaminants in Cattle Egrets nesting in a residential area of Bryan, Texas	1998	Texas Journal of Science	This study was designed to determine reproductive success, habitat use and foraging trips of Cattle Egrets (Bubulcus ibis) nesting in the small city of Bryan, Texas and to compare residues of persistent organochlorine compounds in eggs of Cattle Egrets from recent years with data collected in the past. Mean clutch size and reproductive success of egrets nesting in Bryan in 1993 and 1994 were not …	Egret	Trophic chains	Aves			Article	Scopus
Sol D., Santos D.M., Garcia J., Cuadrado M.	Competition for food in urban pigeons: The cost of being juvenile	1998	Condor	The general-stated view that high mortality rates in young birds arises from a lack of behavioral proficiency is based on limited empirical evidence. The relationship between competitive foraging ability and age-specific mortality was examined in a free-ranging Rock Dove (Columba livia) population. In this system, competition for food was intense and predators were scarce. Young and adult pigeons…	Pigeons	Ethology	Aves		Age-specific mortality; Columba livia; Competition; Foraging; Rock Dove; Starvation; Urban pigeons	Article	Scopus
Stanley H.E., Amaral L.A.N., Andrade J.S., Jr., Buldyrev S.V., Havlin S., Makse H.A., Peng C.K., Suki B., Viswanathan G.	Scale-invariant correlations in the biological and social sciences	1998	Philosophical Magazine B: Physics of Condensed Matter; Statistical Mechanics, Electronic, Optical and Magnetic Properties	In this opening introductory paper, we discuss the possibility that scale-invariant correlations may be a feature of biological and possibly even social systems. We illustrate this possibility by reviewing recent work at Boston University. Specifically, we focus first on the apparent scale-invariant correlations in non-coding deoxyribonucleic acid (DNA) and show that this feature can be used to d…	Multiple	Autecology	Abiotic			Article	Scopus
Suarez A.V., Bolger D.T., Case T.J.	Effects of fragmentation and invasion on native ant communities in coastal southern California	1998	Ecology	We investigated the roles of habitat fragmentation and the invasion of an exotic species on the structure of ground-foraging ant communities in 40 scrub habitat fragments in coastal southern California. In particular, we asked: how do fragment age, fragment size, amount of urban edge, percentage of native vegetation, degree of isolation, and the relative abundance of an exotic species, the Argent…	Ant	Population biology	Arthropoda		Ant communities; Argentine ant; Biodiversity; Biological invasions; Conservation; Edge effects; Extinction; Formicidae; Habitat fragmentation; Linepithema humile	Article	Scopus
Tracer D.P., Sturt R.J., Sturt A., Braithwaite L.M.	Two Decade Trends in Birth Weight and Early Childhood Growth in Papua New Guinea	1998	American Journal of Human Biology	At present, little is known about patterns of early growth and development in foraging and small-scale horticultural populations. Moreover, still less is known about secular changes in growth in these populations. Data collected in 1967, 1976, and 1989 are presented for birth weight and subsequent growth to 5 years among Au forager-horticulturalists of Papua New Guinea. Despite the launching of h…	Human	Population biology	Mammalia			Article	Scopus	Selected
Tremblay J.-P., Crête M., Huot J.	Summer foraging behaviour of eastern coyotes in rural versus forest landscape: a possible mechanism of source-sink dynamics	1998	Ecoscience	Following wolf (Canis lupus) extinction and opening of the forest landscape, coyotes (Canis latrans) progressively colonized eastern North America. In southeastern Quebec, coyotes occur in two contiguous landscape types: rural and forest. We tested the hypothesis that forest landscapes were marginal habitats for coyotes in summer, as opposed to rural landscapes. Ten coyotes were radio-tracked dur…	Coyotes	Landscape ecology	Mammalia			Article	Scopus
Vogrin M.	Density and flock size of the Magpie Pica pica on the agricultural landscape during winter period	1998	Ornis Svecica	On the agricultural landscape (346 ha) in northeastern Slovenia (46°25'N, 15°45'E) the Magpie Pica pica was studied during the winter period (December-February) 1997/98. The average density was 8.38 individuals/km2. The Magpies foraged mainly single or in pairs. Differences in flock size between months were significant only on arable land (Kruskal-Wallis test, Chi-square = 7.98, df = 2, P &lt; 0.…	Magpies	Population biology	Aves			Article	Scopus
Zambrano L., Perrow M.R., Macías-García C., Aguirre-Hidalgo V.	Impact of introduced carp (Cyprinus carpio) in subtropical shallow ponds in Central Mexico	1998	Journal of Aquatic Ecosystem Stress and Recovery	In Mexico, as in many other subtropical and tropical countries, there has been a recent trend towards stocking non-native carp (Cyprinus carpio) in lakes and ponds as a source of food in rural areas. However, the results of a study in a series of small (1-8 ha), shallow (< 2 m), semi-natural ponds in Acambay, a high altitude valley in the basin of the Lerma river in the volcanic belt in central w…	Carp	Landscape ecology	Pisces		Aquaculture; Benthos; Common carp; Enhancing nutrients; Macrophytes; Non-native fish; Shallow lakes; Turbidity	Article	Scopus
Cristol D.A., Switzer P.V.	Avian prey-dropping behavior. II. American crows and walnuts	1999	Behavioral Ecology	Complex and energetically expensive foraging tasks should be shaped by natural selection to be efficient. Many species of birds open hard-shelled prey by dropping the prey repeatedly onto the ground from considerable heights. Urban-dwelling American crows (Corvus brachyrhynchos) forage in this way on two species of walnuts in central California, USA. As predicted from a theoretical model, crows d…	Crow	Ethology	Aves		American crow; Corvus brachyrhynchos; Foraging behavior; Juglans spp.; Kleptoparasitism; Prey dropping; Walnuts	Article	Scopus
Heiling A.M., Herberstein M.E.	The importance of being larger: Intraspecific competition for prime web sites in orb-web spiders (Araneae, Araneidae)	1999	Behaviour	The effects of two contrasting habitats on the distribution and the body condition of Larinioides sclopetarius (Clerck, 1757) were studied in an urban area. Throughout the season, significantly more spiders of all size classes were found in the prime habitat, which was characterised by the presence of artificial light and, consequently, a superabundance of prey. The higher food intake in the prim…	Spiders	Population biology	Arthropoda			Article	Scopus
McCrindle C.M.E., Gallant J., Cornelius S.T., Schoeman H.S.	Changing roles of dogs in urban African society: A south African perspective	1999	Anthrozoos	In Southern Africa domesticated dogs date back to the Iron Age (circa 1430 BP). Mainly of the sight hound type, they were traditionally used for hunting. In some more pastoral societies they played a role in guarding stock. Dogs were expected to forage for food and there was no control over breeding. Today South Africa has a large urban population and the interactions between humans and dogs have…	Dog	Population biology	Mammalia			Article	Scopus
Nieh J.C., Tautz J., Spaethe J., Bartareau T.	The communication of food location by a primitive stingless bee, Trigona carbonaria	1999	Zoology	Summary The stingless bees (Hymenoptera: Apidae: Meliponinae) reportedly possess communication systems with a broad range of complexity. However, prior research has focused on species that can accurately communicate food location. Little is known about species with a weak ability to communicate food location. We therefore examined the spatial communication abilities of a putatively primitive stin…	Bees	Ethology	Arthropoda		Direction; Distance; Meliponinae; Orientation; Spatial	Article	Scopus
Pengelly B.C., Blamey F.P.C., Muchow R.C.	Radiation interception and the accumulation of biomass and nitrogen by soybean and three tropical annual forage legumes	1999	Field Crops Research	Field experiments were conducted at Gatton and Dalby in southeastern Queensland to determine parameters associated with radiation interception and biomass and nitrogen (N) accumulation for the ley legume species, phasey bean (Macroptilum lathyroides (L.) Urban) and vigna, (Vigna trilobata (L.) Verdc.). Sesbania (Sesbania cannabina Retz.), a native legume species, and soybean (Glycine max (L.) Mer…	Plants	Trophic chains	Plantae	livestock	Biomass accumulation; N partitioning; N-accumulation; Phasey bean; Radiation-use efficiency; Sesbania; Soybean; Specific leaf nitrogen; Vigna	Article	Scopus
Pengelly B.C., Muchow R.C., Blamey F.P.C.	Predicting leaf area development in response to temperature in three tropical annual forage legumes	1999	Australian Journal of Agricultural Research	Ley legumes are an important option in nitrogen (N) management in cropping-livestock systems in Australia's northern cropping region. The complexity of managing N and water in these systems is increasingly being aided by the use of crop models which require quantitative estimates of the various components of growth. A study to predict plant leaf area (PLA) of 3 tropical forage legumes as a functi…	Plants	Crop science	Plantae	livestock	Leaf growth; Modelling; Plastochron index; Tropical legumes	Article	Scopus
Rodriguez L., Preston T.R.	Observations on scavenging Local (indigenous) and Tam Hoang (exotic) chickens given free access (when confined at night) to duckweed (Lemnaceae) offered alone or mixed with rice bran	1999	Livestock Research for Rural Development	Eight chickens at point of lay, four of one of the indigenous ecotypes typically used in Vietnam and four of an exotic strain imported orginally from China (the Tam Hoang), scavenged during the day in an integrated farm (planted with cassava, bananas and forage trees with recycling of wastes from pigs and chickens through biodigesters and ponds for duckweed and fish). In the late afternoon until …	Chicken	Ethology	Aves		Duckweed; Ecotypes; Feed intake; Feed selection; Indigenous chickens; Rural poultry; Scavenging	Article	Scopus
Rodríguez-Estrella R., Delgado L.R., De Bonilla E.P.D., Blanco G.	Belding's yellowthroat: Current status, habitat preferences and threats in oases of Baja California, Mexico	1999	Animal Conservation	The Belding's yellowthroat (Geothlypis beldingi) is an endemic species of Baja California Sur confined to the edge vegetation of freshwater at several oases. Information on its current status, distribution and habitat selection, and an analysis of the human-related threats that the species faces at 10 oases are given here. Belding's yellowthroats have disappeared from three historical sites, Sant…	Birds	Population biology	Aves			Article	Scopus
[truncated: 2,601 more rows]

## Sheet: Coded 2025
Authors	Title	Year	Source	Abstract	Keywords		Type	Database	Subject	Discipline	Clade	Remarks	Shortlist	Ecosystem	Theme	Sub-theme	Ethnobiology
[truncated: 1,255 more rows]

## Sheet: Counts
SES component	Research question	n	Discipline code	n 2022	n 2025	n	Theme code	n 2022	n 2025	n	Clade code	Coded n	Shotlisted n	Excluded n	Coded 25 n	Shortlist 25 n	Excluded 25 n	Total coded n	Total shortlisted n	Total excluded n	Coded categories	n 22	n 25	Total n	Coded categories	n 22	n 25	Total n
[truncated: 31 more rows]
