# Supplementary material for: A systematic review of foraging as lifestyle, livelihood, and landscape management strategy
Source: Ambio. 2025 Aug 14;55(1):1–23. doi: 10.1007/s13280-025-02222-9 (PMC12672997; doi:10.1007/s13280-025-02222-9)
Supplement: Supplementary file 2 — Supplementary file2 (XLSX 1524 KB) [file 13280_2025_2222_MOESM2_ESM.xlsx]

## Sheet: Metadata
Supplementary Material for A systematic review of foraging as lifestyle, livelihood, and landscape management strategy
Authors: Mallika Sardeshpande and Tafadzwanashe Mabhaudhi
Acknowledgements: Kuhlekonke Mathenjwa, Siphamandla Maseko, and Nobubelo Ngwenya helped with collating information for studies from 2022 to 2025
This file provides information collected and analysed from 63 studies which formed a subset of 353 studies included in a systematic review
The Shortlist tab provides an overview of the 63 studies that contained a species list
The Data tab compiles each of the 63 lists as they appear in the articles, with detailed information
The Codes tab outlines the coding scheme and workflow for coding and analyses
The Summary tab contains descriptive statistics of the species lists, as coded for taxonomy and uses
The SpList tab lists all the species mentioned in the 63 studies, with their corresponding genera, families, and kingdoms
The Counts tab displays the logic behind the coding and counting of taxa and uses
The PartsUse tab displays the coding for parts and uses of species where provided
The Animalia tab is a copy of the Animalia subset of the SpList tab
The Fungi tab is a copy of the Fungi subset of the SpList tab
The Tally tab tallies the coding and counting from the Counts tab
The Species 2022 tab contains standardised species lists from the 2022 subset of retrievals

## Sheet: Shortlist
Authors	Study	Year	Country	Species	Listed	Names	Part code	Use code	Information	Source	Nativity	Kingdom	Community	Biome	Continent	Location	Distance	Quantity	Time
Aldunate C., Villagrán C., Armesto J.J., Castro V.	Ethnobotany of pre-altiplanic community in the Andes of northern Chile	1983	Chile	82	82	Spanish	Provided	Multiple	Provided	Not specified	Not specified	Plants only	Toconce	Semi-arid desert	South America	Rural	Not specified	Not specified	Not specified
Reid N., Marroquín J., Beyer-Münzel P.	Utilization of shrubs and trees for browse, fuelwood and timber in the Tamaulipan thornscrub, northeastern Mexico	1990	Mexico	22	22	Not specified	Provided	Multiple	Not specified	Not specified	Not specified	Woody species only	Tamaulipan	Semi-arid desert	North America	Rural	Not specified	Not specified	Not specified
de Albuquerque U.P., Andrade L.H.C.	Traditional botanical knowledge and conservation in an area of caatinga in Pernambuco state, Northeast Brazil [Conhecimento botânico tradicional e conservação em uma área de caatinga no estado de Pernambuco, Nordeste do Brasil]	2002	Brazil	108	108	Portuguese	Not specified	Multiple	Not specified	Not specified	Not specified	Plants only	Alagoinha	Tropical dry forest	South America	Rural	Not specified	Not specified	Not specified
Ladio, AH; Lozada, M	Nontimber forest product use in two human populations from northwest Patagonia: A quantitative approach	2001	Argentina	52	52	Spanish	Provided	Food only	Not specified	Provided	23 exotic, 29 native	5 Fungi and 47 plants	El Frutillar and Rams	Temperate broadleaf and mixed forests	South America	Peri-urban	Provided	Provided	Provided
Ferraz J.S.F., De Albuquerque U.P., Meunier I.M.J.	Use-value and phytosociology of woody plants on the banks of the Riacho do Navio stream, Floresta, Pernambuco State, Brazil [Valor de uso e estrutura da vegetação lenhosa às margens do riacho do Navio, Floresta, PE, Brasil]	2006	Brazil	34	34	Portuguese	Not specified	Not specified	Not specified	Provided	1 exotic, 33 native	Woody species only	Riacho do Navio	Desert and xeric shrublands	South America	Rural	Not specified	Not specified	Not specified
González Gómez J.C., Madrigal Sánchez X., Ayala Burgos A., Juárez Caratachea A., Gutiérrez Vázquez E.	Multiple-purpose trees used in live stock production in the hot and humid region of the State of Michoacán, Mexico [Especies arbóreas de uso múltiple para la ganadería en la región de Tierra Caliente del Estado de Michoacán, México]	2006	Mexico	28	28	Spanish	Provided	Multiple	Provided	Not specified	Not specified	Woody species only	Tierra Caliente	Tree savannah	North America	Rural	Not specified	Not specified	Not specified
Muiño W.A.	Ethnobotanical study of the rural population of the west of the pampa plain (Argentina)	2010	Argentina	16	16	Spanish	Provided	Wood only	Not specified	Not specified	Not specified	Woody species only	West Pampa	Temperate steppe	South America	Rural	Not specified	Not specified	Not specified
Parry L., Barlow J., Peres C.A.	Allocation of hunting effort by Amazonian smallholders: Implications for conserving wildlife in mixed-use landscapes	2009	Brazil	35	35	English	Not specified	Food only	Not specified	Provided	Not specified	31 Animals and 4 plants	Bananal, Sao Militani, Vila Nova	Tropical and subtropical moist broadleaf forest	South America	Rural	Provided	Provided	Provided
Ferraz, JSF; Ferreira, RLC; dos Santos, MVF; Meunier, IMJ	Uses of the woody species of the caatinga in Floresta, Pernambuco, Brazil: Indigenous knowledge in the Village Travessao do Ouro	2012	Brazil	28	28	Spanish	Not specified	Multiple	Provided	Not specified	2 exotic, 26 native	Woody species only	Travessão do Ouro	Desert and xeric shrublands	South America	Rural	Not specified	Not specified	Not specified
Łuczaj L.J., Kujawska M.	Botanists and their childhood memories: An underutilized expert source in ethnobotanical research	2012	Poland	116	123	Not specified	Provided	Food only	Not specified	Not specified	Not specified	Plants only	Botanists	Various	Europe	Rural and urban	Not specified	Not specified	Not specified
Fonseca R.A., Pezzuti J.C.B.	Dietary breadth of the animal protein consumed by riverine communities in the tapajós National Forest, Brazil	2013	Brazil	30	30	Portuguese and English	Not specified	Food only	Not specified	Not specified	Not specified	Animals only	Jamaraquá, Jaguarari, Piquiatuba, Tauari, Itapaiuna, Paraíso, São Francisco das Chagas	Subtropical evergreen	South America	Rural	Not specified	Not specified	Not specified
Gupta S.K., Sharma O.M., Raina N.S., Sehgal S.	Ethno-botanical study of medicinal plants of Paddar Valley of Jammu and Kashmir, India	2013	India	47	47	Paddri	Provided	Food and medicine	Provided	Not specified	Not specified	Plants only	Paddar Valley	Montane grasslands and shrublands	Asia	Rural	Not specified	Not specified	Not specified
Kang Y., Łuczaj L., Kang J., Zhang S.	Wild food plants and wild edible fungi in two valleys of the Qinling Mountains (Shaanxi, central China)	2013	China	202	202	Houzhenzi and Dali Mandarin	Provided	Food only	Provided	Provided	Not specified	185 Plants and 17 fungi	Houzhenzi, Dali	Temperate broadleaf and mixed forests	Asia	Rural	Not specified	Not specified	Not specified
Luizza M.W., Young H., Kuroiwa C., Evangelista P., Worede A., Bussmann R.W., Weimer A.	Local knowledge of plants and their uses among women in the bale mountains, Ethiopia	2013	Ethiopia	57	57	Oromiffa	Provided	Multiple	Provided	Not specified	Not specified	Plants only	Oro	Afromontane highlands and woodlands	Africa	Rural	Not specified	Not specified	Not specified
Poe M.R., McLain R.J., Emery M., Hurley P.T.	Urban Forest Justice and the Rights to Wild Foods, Medicines, and Materials in the City	2013	United States of America	486	40	English	Provided	Multiple	Provided	Not specified	Not specified	433 Plants and 53 fungi (20 each listed)	Seattle	Moist temperate coniferous forest	North America	Urban	Not specified	Not specified	Not specified
McLain R.J., Hurley P.T., Emery M.R., Poe M.R.	Gathering "wild" food in the city: rethinking the role of foraging in urban ecosystem planning and management	2014	United States of America	27	27	English	Provided	Multiple	Provided	Not specified	Not specified	24 Plants and 3 fungi	Baltimore, New York, Philadelphia, Seattle	Multiple	North America	Urban	Not specified	Not specified	Not specified
Abraham E.M., Theodoropoulos K., Eleftheriadou E., Ragkos A., Kyriazopoulos A.P., Parissi Z.M., Arabatzis G., Soutsas K.	Non-wood forest products from the understory and implications for rural development: The case of a broadleaf deciduous oak forest (Quercus frainetto T e n.) in Chalkidiki, Greece	2015	Greece	275	55	Not specified	Provided	Multiple	Provided	Not specified	Not specified	Plants only	Taxiarchis and Vrastama	Mediterranean forests, woodlands, and scrub	Europe	Rural	Not specified	Not specified	Not specified
Erskine W., Ximenes A., Glazebrook D., da Costa M., Lopes M., Spyckerelle L., Williams R., Nesbitt H.	The role of wild foods in food security: the example of Timor-Leste	2015	Timor Leste	52	12	Tetun and English	Provided	Food only	Provided	Not specified	Not specified	Plants only	Farmers in Aileu, Baucau, Liquiça and Manufahi districts	Tropical and subtropical deciduous forest	Asia	Rural	Not specified	Not specified	Not specified
Mganga K.Z., Musimba N.K.R., Nyariki D.M.	Combining Sustainable Land Management Technologies to Combat Land Degradation and Improve Rural Livelihoods in Semi-arid Lands in Kenya	2015	Kenya	14	14	English	Provided	Multiple	Provided	Not specified	Not specified	Plants only	Akamba agropastoralists	Arid and semi-arid lands	Africa	Rural	Not specified	Not specified	Not specified
Łuczaj Ł., Pieroni A.	Nutritional ethnobotany in Europe: From emergency foods to healthy folk cuisines and contemporary foraging trends	2016	Various	162	162	English	Provided	Food only	Provided	Not specified	Not specified	160 Plants and 2 fungi	Multiple	Multiple	Europe	Rural and urban	Not specified	Not specified	Not specified
Wiryono, Puteri V.N.U., Senoaji G.	The diversity of plant species, the types of plant uses and the estimate of carbon stock in agroforestry system in Harapan Makmur Village, Bengkulu, Indonesia	2016	Indonesia	79	79	Javanese	Provided	Multiple	Some	Not specified	Not specified	Plants only	Harapan Makmur	Tropical rainforest	Asia	Rural	Not specified	Not specified	Not specified
Arrington A.B., Diemont S.A.W., Phillips C.T., Welty E.Z.	Demographic and landscape-level urban foraging trends in the USA derived from web and mobile app USAge	2017	United States of America	338	338	English	Not specified	Not specified	Not specified	Provided	Not specified	1 Animal, 6 fungi, 331 plants	Multiple	Multiple	North America	Urban	Not specified	Not specified	Not specified
Palliwoda J., Kowarik I., von der Lippe M.	Human-biodiversity interactions in urban parks: The species level matters	2017	Germany	58	58	Not specified	Some	Multiple	Provided	Some	13 exotic, 45 native	Plants only	Berlin	Temperate broadleaf and mixed forests	Europe	Urban	Not specified	Not specified	Not specified
Synk C.M., Kim B.F., Davis C.A., Harding J., Rogers V., Hurley P.T., Emery M.R., Nachman K.E.	Gathering Baltimore's bounty: Characterizing behaviors, motivations, and barriers of foragers in an urban ecosystem	2017	United States of America	170	170	English	Some	Food only	Provided	Not specified	Not specified	132 Plants and 38 fungi	Baltimore	Temperate broadleaf and mixed forests	North America	Urban	Not specified	Not specified	Not specified
Wiryono, Japriyanto, Erniwati	The diversity of locally utilized plants and local botanical knowledge in Central Bengkulu District, Bengkulu Province, Indonesia	2017	Indonesia	75	75	Bahasa	Provided	Multiple	Provided	Not specified	Not specified	Plants only	Lembak farmers	Tropical and subtropical moist broadleaf forests	Asia	Rural	Not specified	Not specified	Not specified
Hurley P.T., Emery M.R.	Locating provisioning ecosystem services in urban forests: Forageable woody species in New York City, USA	2018	United States of America	304	45	English	Some	Multiple	Provided	Not specified	5 exotic, 40 native	Plants only	New York	Temperate broadleaf and mixed forests	North America	Urban	Not specified	Not specified	Not specified
Landor-Yamagata J.L., Kowarik I., Fischer L.K.	Urban foraging in Berlin: People, plants and practices within the metropolitan green infrastructure	2018	Germany	125	125	German and English	Some	Some	Some	Not specified	37 exotic, 88 native	118 Plants and 7 fungi	Berlin	Temperate broadleaf and mixed forests	Europe	Urban	Not specified	Not specified	Not specified
Leal M.L., Alves R.P., Hanazaki N.	Knowledge, use, and disuse of unconventional food plants	2018	Brazil	63	63	Portuguese	Provided	Food only	Some	Not specified	21 exotic, 42 native	Plants only	Alto Ribeirão, Ribeirão da Ilha, Costa doRibeirão, Caiacanga, Tapera do Ribeirão and Caieira daBarra do Sul	Tropical and subtropical moist broadleaf forest	South America	Rural	Not specified	Not specified	Not specified
Schunko C., Lechthaler S., Vogl C.R.	Conceptualising the factors that influence the commercialisation of non-timber forest products: The case of wild plant gathering by organic herb farmers in South Tyrol (Italy)	2019	Italy	69	69	Not specified	Not specified	Not specified	Not specified	Not specified	Not specified	67 Plants and 2 fungi	Farmers in South Tyrol	Montane forests	Europe	Rural	Not specified	Not specified	Not specified
Svanberg I., Lindh H.	Mushroom hunting and consumption in twenty-first century post-industrial Sweden	2019	Sweden	91	62	Swedish	Provided	Food only	Not specified	Not specified	Not specified	Fungi only	Multiple	Taiga	Europe	Rural and urban	Not specified	Not specified	Not specified
Chaves L.S., Alves R.R.N., Albuquerque U.P.	Hunters' preferences and perceptions as hunting predictors in a semiarid ecosystem	2020	Brazil	12	12	Portuguese and English	Not specified	Food only	Not specified	Not specified	Not specified	Animals only	Igrejinha, Muquém, Breu, Porto Seguro, Açude Velho, Túnel, Dor de dente	Subtropical evergreen	South America	Rural	Not specified	Provided	Provided
Fischer L.K., Kowarik I.	Connecting people to biodiversity in cities of tomorrow: Is urban foraging a powerful tool?	2020	Germany	49	49	German and English	Not specified	Not specified	Not specified	Not specified	21 exotic, 28 native	Plants only	Berlin	Temperate broadleaf and mixed forests	Europe	Urban	Not specified	Not specified	Not specified
Kunwar R.M., Fadiman M., Thapa S., Acharya R.P., Cameron M., Bussmann R.W.	Plant use values and phytosociological indicators: Implications for conservation in the Kailash Sacred Landscape, Nepal	2020	Nepal	191	255	Nepalese	Not specified	Not specified	Not specified	Some	6 exotic, 80 endemic	Plants only	Baitadi	Montane and temperate broadleaf forests	Asia	Rural	Not specified	Not specified	Not specified
Mattalia G., Corvo P., Pieroni A.	The virtues of being peripheral, recreational, and transnational: Local wild food and medicinal plant knowledge in selected remote municipalities of Calabria, Southern Italy	2020	Italy	78	78	Not specified	Provided	Multiple	Not specified	Not specified	Not specified	Plants only	Calabria	Temperate	Europe	Rural	Not specified	Not specified	Not specified
Naah J.-B.S.N.	Exploitation of ethnoecologically important wild trees by two ethnic groups in a community-based Hippopotamus Sanctuary in Northwestern Ghana	2020	Ghana	43	43	Birfor and Waali	Not specified	Multiple	Not specified	Not specified	Not specified	Plants only	Birfors and Waalas	Tree savannah	Africa	Rural	Not specified	Not specified	Not specified
Ramirez-Garcia, AG; Montes-Renteria, R; Ramirez-Miranda, CA; Rodriguez-Sauceda, EN	PLANTS WITH USE VALUE FOR THE YAQUI ETHNIC GROUP IN SONORA, MEXICO	2020	Mexico	42	42	Spanish and English	Provided	Multiple	Not specified	Not specified	13 exotic, 29 native	Plants only	Yaqui	Semi-arid desert	North America	Rural	Not specified	Not specified	Not specified
Garekae H., Shackleton C.M.	Knowledge of Formal and Informal Regulations Affecting Wild Plant Foraging Practices in Urban Spaces in South Africa	2021	South Africa	22	22	Sepedi and Setswana	Some	Multiple	Not specified	Not specified	3 exotic, 19 native	Plants only	Potchefstroom and Thabazimbi	Tree savanna	Africa	Urban	Not specified	Not specified	Not specified
Hare M., Peña del Valle Isla A.	Urban foraging, resilience and food provisioning services provided by edible plants in interstitial urban spaces in Mexico City	2021	Mexico	36	36	English	Provided	Multiple	Provided	Provided	Not specified	Plants only	Mexico city	Grassland savanna	North America	Urban	Not specified	Not specified	Not specified
Somesh D., Rao R., Murali R., Nagendra H.	Patterns of urban foraging in Bengaluru city	2021	India	76	76	Kannada	Provided	Multiple	Provided	Not specified	Not specified	Plants only	Bengaluru	Subtropical and tropical dry forest	Asia	Urban	Not specified	Not specified	Not specified
Ahmed S., Warne T., Stewart A., Byker Shanks C., Dupuis V.	Role of Wild Food Environments for Cultural Identity, Food Security, and Dietary Quality in a Rural American State	2022	United States of America	171	171	English	Provided	Not specified	Not specified	Not specified	Not specified	1 reptile, 5 fungi, 20 birds, 21 mammals, 38 fish, 87 plants	Montana state	Temperate steppe	North America	Rural	Not specified	Not specified	Not specified
Borelli T., Güzelsoy N.A., Hunter D., Tan A., Karabak S., Uçurum H.Ö., Çavuş F., Ay S.T., Adanacıoğlu N., Özbek K., Özen B., Tokat E., Taşçı R.	Assessment of the Nutritional Value of Selected Wild Food Plants in Türkiye and Their Promotion for Improved Nutrition	2022	Turkey	40	40	English, Turkish, and Local	Provided	Food only	Provided	Not specified	Not specified	39 plants, 1 fungus	Turkiye	Temperate	Europe	Rural	Not specified	Not specified	Not specified
Duarte M.C., Gomes I., Catarino S., Brilhante M., Gomes S., Rendall A., Moreno Â., Fortes A.R., Ferreira V.S., Baptista I., Dinis H., Romeiras M.M.	Diversity of Useful Plants in Cabo Verde Islands: A Biogeographic and Conservation Perspective	2022	Carbo Verde	518	518	English	Provided	Multiple	Not specified	Not specified	145 native, 38 endemic, 44 endangered, 373 exotic	Plants only	Macaronesia islands	Tropical	Africa	Rural	Not specified	Not specified	Not specified
Fontefrancesco M.F., Zocchi D.M., Cevasco R., Dossche R., Abidullah S., Pieroni A.	Crumbotti and rose petals in a ghost mountain valley: foraging, landscape, and their transformations in the upper Borbera Valley, NW Italy	2022	Italy	82	71	English, Italian	Provided	Multiple	Provided	Not specified	Not specified	62 Plants and 9 Fungi	Piedmontese Apennines	Temperate broadleaf and mixed forests	Europe	Rural	Not specified	Not specified	Not specified
Hassan M., Haq S.M., Majeed M., Umair M., Sahito H.A., Shirani M., Waheed M., Aziz R., Ahmad R., Bussmann R.W., Alataway A., Dewidar A.Z., El-Abedin T.K.Z., Al-Yafrsi M., Elansary H.O., Yessoufou K.	Traditional Food and Medicine: Ethno-Traditional Usage of Fish Fauna across the Valley of Kashmir: A Western Himalayan Region	2022	India	20	20	English	Provided	Multiple	Not specified	Provided	Not specified	Fish only	Valley of Kashmir	Temperate broadleaf and mixed forests	Asia	Rural	Not specified	Not specified	Not specified
Makhubele L., Chirwa P.W., Araia M.G.	The influence of forest proximity to harvesting and use of provisioning ecosystem services from tree species in traditional agroforestry landscapes	2022	South Africa	108	30	Latin, Vhenda	Not specified	Multiple	Not specified	Provided	Not specified	Plants only	Damani, Thenzheni, Tshiombo, Tshipako	Tree savannah	Africa	Rural	Provided, but not specific	Not specified	Not specified
Mlambo A., Maphosa M.	Indigenous knowledge on wild mushrooms in communities bordering miombo woodlands of central Zimbabwe	2022	Zimbabwe	19	19	English/Ndebele/Shona	Not specified	Multiple	Some	Provided	12 Native, 2 endemic	16 Fungi, 3 plants	Sebakwe Bridge, Mabulawa Village, Lingfield Farm, Little Mpali, Blinkwater residential suburb	Dry forest and woodland savannah	Africa	Rural	Not specified	Not specified	Not specified
Pieroni A., Sulaiman N., Polesny Z., Sõukand R.	From Şxex to Chorta: The Adaptation of Maronite Foraging Customs to the Greek Ones in Kormakitis, Northern Cyprus	2022	Cyprus	36	36	English, Greek, and folk names in Turkey, Syria, Lebanon, Cyprus	Provided	Multiple	Not specified	Not specified	Not specified	Plants only	Kormakitis	Mediterranean forests, woodlands, and scrub	Europe	Rural	Not specified	Not specified	Not specified
Servin J., Moseley W.G.	The hidden safety net: wild and semi-wild plant consumption and dietary diversity among women farmers in Southwestern Burkina Faso	2022	Burkina Faso	13	13	English, Dioula, Moore	Provided	Multiple	Not specified	Not specified	Not specified	12 Plants, 1 animal	Medina Koura, Saki, Yeguere, Siniena and Seguere	Dry forest and woodland savannah	Africa	Rural	Not specified	Not specified	Not specified
Adeyemi O.; Shackleton C.M.	Understanding foraging practices in Lagos metropolis to redesign urban greenspaces in support of human-nature interactions	2023	Nigeria	35	35	English, Latin	Provided	Multiple	Not specified	Provided	Not specified	33 plants, 2 animals	Lagos metropolis	Tropical rainforest	Africa	Urban	Provided, but not specific for each individual species	Not specified	Provided
Gautam R.S.; Shrestha S.J.; Shrestha I.	Ethnomedicinal Plant Resources of Tamang Community in the Konjyosom Rural Municipility, Lalitpur District, Nepal	2023	Nepal	176	176	Latin, Nepali, Tamang	Provided	Multiple	Provided	Provided	Not specified	Plants only	Tamang Community in the Konjyosom Rural Municipility, Lalitpur District	Temperate broadleaf and mixed forests	Asia	Rural	Not specified	Not specified	Not specified
Guenat S.; Bailey-Athias J.P.; Fischer L.K.	Urban foraging in Brazilian public greenspaces	2023	Brazil	31	93	English/, Portuguese	Not specified	Food only	Not specified	Provided	57 exotic, 31 Native, 5 unspecified	92 plants, 1 fungus	Recife is a tropical coastal city located in Northeast Brazil.	Tropical rainforest	South America	Urban	Not specified	Not specified	Not specified
Ivanova T.; Marchev A.; Chervenkov M.; Bosseva Y.; Georgiev M.; Kozuharova E.; Dimitrova D.	Catching the Green—Diversity of Ruderal Spring Plants Traditionally Consumed in Bulgaria and Their Potential Benefit for Human Health	2023	Bulgaria	65	65	Latin	Not specified	Food only	Provided	Provided	Not specified	Plants only	Ten Bulgarian provinces—Blagoevgrad, Haskovo, Pazardzhik, Plovdiv, Sliven, Smolyan, and Sofia in the south; and Lovech, Montana, Pleven, and Vratsa in the north	Montane and temperate broadleaf forests	Europe	Rural	Not specified	Not specified	Provided
Khalid N.; Badshah L.; Shah A.A.; Ullah A.; Khan N.; Aziz M.A.; Sõukand R.; Pieroni A.	Wild food plants gathered by four cultural groups in North Waziristan, Pakistan	2023	Pakistan	47	47	Wazir, Dawar, Ormur, Mehsood	Provided	Food and medicine	Provided	Provided	Not specified	Plants only	Wazir, Dawar, Ormur, Mehsood	Montane forests	Asia	Rural	Not specified	Not specified	Provided
Pieroni A.; Morini G.; Piochi M.; Sulaiman N.; Kalle R.; Haq S.M.; Devecchi A.; Franceschini C.; Zocchi D.M.; Migliavada R.; Prakofjewa J.; Sartori M.; Krigas N.; Ahmad M.; Torri L.; Sõukand R.	Bitter Is Better: Wild Greens Used in the Blue Zone of Ikaria, Greece	2023	Greece	56	56	Latin, Local name	Provided	Food only	Provided	Not specified	Not specified	Plants only	11 villages across central Ikaria	Mediterranean forests, woodlands, and scrub	Europe	Rural	Not specified	Not specified	Not specified
Romeiras M.M.; Essoh A.P.; Catarino S.; Silva J.; Lima K.; Varela E.; Moura M.; Gomes I.; Duarte M.C.; Duarte M.P.	Diversity and biological activities of medicinal plants of Santiago island (Cabo Verde)	2023	Cape Verde	24	24	Latin, Local name	Provided	Multiple	Provided	Not specified	19 endemic, 5 native	Plants only	Cabo Verde archipelago is located in the north-eastern Atlantic Ocean	Tree savannah	Africa	Rural and urban	Not specified	Not specified	Not specified
Shah A.A.; Badshah L.; Khalid N.; Shah M.A.; Manduzai A.K.; Faiz A.; De Chiara M.; Mattalia G.; Sõukand R.; Pieroni A.	Disadvantaged Economic Conditions and Stricter Border Rules Shape Afghan Refugees’ Ethnobotany: Insights from Kohat District, NW Pakistan	2023	Pakistan	149	133	Latin, Local name	Provided	Multiple	Provided	Provided	Not specified	Plants only	Kohat District of NW Pakistan	Dry steppe and thorn forest	Asia	Rural	Not specified	Not specified	Not specified
Spence C.; Spence S.	‘Weeds from the yard’: A seasonal salad	2023	United Kingdom	25	25	English, Latin	Not specified	Not specified	Not specified	Not specified	Not specified	Plants only	British Isles	Temperate broadleaf and mixed forests	Europe	Peri-urban	Not specified	Not specified	Not specified
Faruk A.; Nersesyan A.; Papikyan A.; Galstyan S.; Hakobyan E.; Barblishvili T.; Mikatadze-Pantsulaia T.; Darchidze T.; Kuchukhidze M.; Kereselidze N.; Kikodze D.; Willey I.; Ryan P.; Breman E.	Multigenerational differences in harvesting and use of wild edible fruits and nuts in the South Caucasus	2024	Armenia, Georgia	24	24	Latin	Not specified	Multiple	Not specified	Not specified	Not specified	Plants only	South Caucasus	Montane forests	Europe	Rural	Not specified	Not specified	Not specified
Huet M.; Odonne G.; Baghdikian B.; Teixidor-Toneu I.	Knowledge and Access to Medicinal and Aromatic Plants by Women from the Maghrebi Diaspora in Marseille	2024	France	131	20	Latin, English, Local name	Provided	Multiple	Not specified	Provided	Not specified	Plants only	Two districts (arrondissements) in Marseille	Mediterranean forests, woodlands, and scrub	Europe	Urban	Not specified	Not specified	Not specified
Soares F.M.; Pires L.F.; Garcia M.C.; Coradin L.; Ghilardi-Lopes N.P.; Silva R.R.; de Carvalho A.M.; Gavai A.; Bouzembrak Y.; Maculan B.C.M.D.S.; Koffler S.; Montedo U.B.; Drucker D.P.; Santiago R.; de Carvalho M.C.P.; Silva Lima A.C.D.; Gabriel H.D.E.; de França S.G.M.; de Almeida K.R.; dos Santos B.J.; Saraiva A.M.	Citizen science data on urban forageable plants: a case study in Brazil	2024	Brazil	429	10	Latin	Provided	Food only	Not specified	Not specified	Not specified	Plants only	Brasília, São Paulo, Rio de Janeiro	Tropical rainforest and tree savannah	South America	Urban	Not specified	Not specified	Not specified
Souviney M.M.; Mattalia G.; Pieroni A.	Impacts of Industrialization on Foraging in Peri-Urban Areas. Insights from Padua, NE Italy	2024	Italy	56	45	Latin, English, Local name	Provided	Multiple	Provided	Not specified	Not specified	43 plants, 8 animals, 5 fungi	Veneto Region	Temperate broadleaf and mixed forests	Europe	Urban	Not specified	Not specified	Not specified
Alrhmoun M.; Sulaiman N.; Mattalia G.; Ahmed H.M.; Khatib C.; Yeşil Cantürk Y.; Zucca G.; Ammam A.; Ahmad M.; Pieroni A.	Ethnoecology of desert truffles hunting: A cross-cultural comparative study on practices and perceptions in the Mediterranean and the Near East	2025	Iraq, Eastern Turkey, Syria, Sardinia (Italy)	5	5	Latin	Not specified	Food only	Provided	Not specified	Not specified	Plants only	In Iraq, distinct districts such as Garmyan, Chamchamal, Altun Kopri, Samawah Desert, and Anbar inhabited by Kurdish and Arabic communities, The southeastern region of Southern Turkey, including cities like Urfa, Mardin, Batman, and Diyarbakır, Syrian desert Homs, Hama, Aleppo, Rural Damascus, Deir el-Zor, Raqqa, Al-Hasakah, Sweida, and the Syrian Badia, Sardinia (Island in Italy) In the municipa…	Semiarid desert, Mediterranean, temperate broadleaf forest	Europe, Asia	Rural	Not specified	Specified for Iraq	Not specified
Ramos M.B.; de Almeida H.A.; da Cunha S.S.; Maciel M.G.R.; Pedrosa K.M.; Meave J.A.; de Faria Lopes S.	Functional Traits Drive the Selection of Plant Species Used by Agropastoralists in the Brazilian Semiarid Region	2024	Brazil	82	5	Latin	Provided	Multiple	Not specified	Not specified	Not specified	Plants only	Five rural communities to conduct interviews on plant use: Curral do Meio (São João do Cariri município, 30 interviewees), Caiçara (Cabacei ras município, 32), Alto dos Cardeiros (Barra de Santana município, 24), Viveiro (São José dos Cordeiros município, 23), and Olho d’Agua	Dry steppe and thorn forest	South America	Rural	Not specified	Not specified	Not specified
				6136	4552

## Sheet: Data
Authors	Study	Year	Country	Family	Species	Name	Part code	Use code	Information	Source	Nativity	Kingdom	Biome	Continent	Language	Total	Location	Distance	Quantity	Time	Community	Local name	Turkish name	Portuguese name
Aldunate C., Villagrán C., Armesto J.J., Castro V.	Ethnobotany of pre-altiplanic community in the Andes of northern Chile	1983	Chile	Verbenaceae	Acantholippia punensis	rica-rica	00l00t	0ff0m0	Infusion for stomachaches. Beverage with milk	Not specified	Non specified	Plants only	Semi-arid desert	South America	Spanish	82	Rural	Not specified	Not specified	Not specified	Toconce
				Leguminosae	Adesmia spinosissima	añagua	000r0t	0ff000	Forage for goats. Source of sicha
				Gramineae	Aristida adscensionis	pelillo	00lr00	fodder	Ephemeral used as forage in rainy season
				Compositae	Artemisia copa	copa-copa	00l00t	medicine	Infusion to warm body. Probably hallucinogenic.
				Chenopodiaceae	Atriplex imbricata	pilaya	00l00t	fodder
				Umbelliferae	Azorella compacta	llareta	trunk	000fm0	Heated resin used as dressing for backaches. Major fuel.
				Compositae	Baccharis boliviensis (Wedd.) Cabr. (Compositae) Villa- grán 1329, FC, pesco tola	pesco tola	trunk	fodder	Major shrub in Tolar.
				Compositae	Baccharis incarum	lejia	00lr0t	0fff00	Source of sicha.
				Compositae	Baccharis petiolata	chilca negra	00lr0t	ffff0w	Major source of sicha. Used in construction of fences and brooms.
				Gramineae	Bouteloua simplex	pelillo	leaf	fodder	Ephemeral used as forage after rains.
				Loasaceae	Caiophora superba	itapaya	leaf	fodder	Forage for llamas, sheep and goats.
				Scrophularaceae	Calceolaria stellariifolia	zapatilla	leaf	medicine	Infusion to warm body.
				Compositae	Chaetanthera sphaeroidalis	flor de la puna	leaf	medicine	Infusion against cold and high altitude sickness.
				Adiantaceae	Cheilanthes pruinata	doradilla	leaf	medicine	Infusion against fever.
				Chenopodiaceae	Chenopodium sp.	illincoma	00l00t	0ff000	Chewed in mixture with coca.
				Compositae	Chersodoma arequipensis		00l00t	fodder	Consumed by llamas and sheep.
				Compositae	Chuquiraga kuschelii	kiri	00l00t	000fm0	Anesthetic during childbirth.
				Compositae	Chuquiraga spinosa	chana	trunk	fuel	One of the tallest shrubs (2–3 m).
				Boraginaceae	Tiquilia atacamensis	catamasa	root	fodder	Roots consumed by sheep. Above-ground parts may be toxic to livestock.
				Gramineae	Cortaderia atacamensis	cortadera	00lr00	000fm0	Forage during drought periods. Preparation made of roots of this plant, Distichlis humilis, and melted sugar is taken against lung diseases.
				Boraginaceae	Cryptantha aff. Hispida	itallapa	leaf	000fm0	Stimulant.
				Gramineae	Distichlis humilis	brama	root	medicine	See Cortaderia riduscula above.
				Compositae	Diplostephium meyenii	flor de manzanilla	00l00t	fodder
				Gramineae	Calamagrostis ampliflora	huailla	00l00t	fibre	Mixture of this grass and loam used to block irrigation canals when watering agricultural fields.
				Gnetaceae	Ephedra breana	pingo-pingo	0f000t	0fffm0	Fruits are edible. Infusion against bladder diseases.
				Gramineae	Eragrostis peruviana (N. Jacq.) Trin. (Gramineae) Villa- grán and Armesto 2294, FC,	cebadilla	leaf	fodder	Ephemeral, forage after rains.
				Euphorbiaceae	Euphorbia minuta	j'alpa	leaf	fodder	Ephemeral growing after rains.
				Solanaceae	Fabiana bryoides	k'oa	trunk	spiritual	Important ritual plant, burned as incense in traditional ceremonies.
				Solanaceae	Fabiana densa	tara	000r0t	0fff00	Most abundant shrub in Tolar. Source of sicha.
				Solanaceae	Fabiana denudata	alma tola	trunk	sm	Mixture of this plant and eggwhite is used to reduce swelling and heal wounds and fractures. Important in funere- al ceremonies.,
				Gramineae	Festuca chrysophylla	paja iro	00l00t	ff0000	Principal roofing material due to rainproof properties.
				Gramineae	Festuca hypsophila	chillagua	00l00t	fibre	For roofing, though not on large scale.
				Compositae	Ambrosia artemisioides	cadillo	00l00t	0ff000	Source of sicha.
				Polemoniaceae	Gilia glutinosa	alucema	leaf	fodder	Ephemeral, consumed by live- stock
				Compositae	Gnaphalium glandulosum	wira-wira	leaf	medicine	Infusion against cough.
				Compositae	Gnaphalium lacteum Meyen et Walp. (Compositae) Vil- lagrán and Armesto 2288, FC,	wira-wira blanca	leaf	medicine	Ibid.
				Compositae	Haplopappus rigidus	baylahuina	leaf	medicine	Ibid.
				Cactaceae	Helianthocereus atacamensis	cardon	0f000t	f0f000	Edible fruits (locally “Pasaka- nas"). Wood used in making doors and roofs, as well as or- namental objects.
				Leguminosae	Hoffmanseggia doelli	mutucuru	00lr00	0ff000	Thick root system resembling a tuber, appreciated for its sweet taste.
				Verbenaceae	Junellia seriphioides	rosa	00l00t	fodder	Consumed mainly by llama.
				Krameriaceae	Krameria iluca	chaka-chaka	00lr00	d0f00m0	Infusion to warm body, and for kidney diseases. Roots used to prepare tea-colored dye.
				Verbenaceae	Lampaya medicinalis	lampaya	00l00t	medicine	General medicine. Anesthetic and sedative. Vapors of the plant alleviate rheumatism.
				Cruciferae	Lepidium rhameri	cañamo	00l0s0	fodder	Ephemeral consumed by live- stock.
				Leguminosae	Lupinus oreophilus	flor del campo	0fl000	o0f0000	Flowers used as ornaments. Very abundant after rainy season.
				Scrophularaceae	Mimulus glabratus	berro	leaf	food	Semiaquatic, consumed in salads.
				Umbelliferae	Mulinum crassifolium	chuquicandia	trunk	medicine	Infusion against colds and cough.
				Gramineae	Munroa decumbens	pelillo	leaf	fodder	Ephemeral consumed by live- stock.
				Compositae	Mutisia hamata	copihue	leaf	0f00m0	Used to stop bleeding during childbirth and menstruation.
				Compositae	Mutisia lanigera	chinchircoma	leaf	0ff000	Beverage as infusion.
				Compositae	Mutisia ledifolia	quinchamale	trunk	fuel	Shrubby species. Wood used as fuel.
				Polypodiaceae	Notholaena nivea	culantrillo	leaf	0f00m0	Infusion to alleviate cough, stom- achache, or simply as bever- age
				Cactaceae	Oreocereus hendriksenianus	chica- chica	0f000t	df0f000	Spines used as weaving sticks. Juice used as dye fixer. Fruits edible.
				Oxalidaceae	Oxalis exigua	llaretilla		medicine	Occurs near upper vegetational limit. Medicinal properties unknown.
				Compositae	Parastrephia lepidophylla	pulika	00l00t	0f0f00	Consumed by llamas.
				Compositae	Parastrephia lucida	mayu tola	0f0r0t	0fff00	Source of sicha.
				Compositae	Parastrephia quadrangularis	pulika	trunk	fuel
				Compositae	Parastrephia teretiuscula	pulika macho	trunk	fuel
				Compositae	Perezia purpurata	marancel		medicine	Medicinal properties unknown.
				Portulacaceae	Silvaea pachyphylla	lukupa	leaf	0f00m0	Burned as incense.
				Hydrophyllaceae	Phacelia viscosa	sobaco negro	leaf	fodder	Consumed by livestock only when dry. Toxic when green.
				Caryophyllaceae	Pycnophyllum molle	llaretilla		cosmetic	Used as soap.
				Ranunculaceae	Ranunculus cymbalaria	cucharoncito	leaf	fodder	Consumed by sheep.
				Labiatae	Satureja parviflora	muña-muña	leaf	medicine	Infusion against stomachaches and colds.
				Compositae	Senecio graveolens	chachacoma	00l00t	cs00f0m0	Used to prepare soups. Dried leaves serve as spice. Ground leaves are added to medicinal pastes. Infusion against colds. Burned as incense. Soap for hair cleaning.
				Compositae	Senecio phylloleptus	flor amarilla	0fl000	d0f0000	Used to prepare yellow-colored dye.
				Compositae	Senecio rosmarinus	pukachaqui	00l00t	fodder
				Cruciferae	Sisymbrium philippianum	lata-lata	leaf	fodder	Consumed mainly by sheep.
				Cactaceae	Soehrensia sp.	koko	fruit	food	Fruits are edible.
				Solanaceae	Solanum grandidentatum	papa de los abuelos	f0l00t	fodder	Forage for sheep.
				Gramineae	Stipa frigida	paja blanca	leaf	fodder	Forage for llamas.
				Gramineae	Stipa subaristata	sikuya blanca	leaf	fodder	Though consumed by native rodents and llamas, may be toxic to other livestock.
				Gramineae	Stipa venusta	sikuya	leaf	fodder	Very abundant in Pajonal. Consumed by llamas.
				Compositae	Tagetes multiflora	soiko	leaf	0f00m0	Infusion against bladder diseases. Ephemeral consumed by livestock.
				Malvaceae	Tarasa operculata	ojala	leaf	fodder
				Cactaceae	Tephrocactus sp.	espina	0f000t	0ff0m0	Consumed by goats. Fruits, though of sour taste, soothe the throat.
				Compositae	Tessaria absinthioides	brea	000r0t	s00f000	One of main sources of sicha. Bark of sicha burned as in- cense in traditional ceremo- nies.
				Juncaginaceae	Triglochin striata	chingua	leaf	fodder	Semiaquatic; forage for sheep.
				Compositae	Urmenetea atacamensis	coquilla	leaf	medicine	Chewed as substitute for coca. Infusion alleviates high altitude sickness.
				Valerianaceae	Valeriana nivalis	waji	leaf	medicine	Medicinal properties unknown.
				Valerianaceae	Valeriana urbani	waje	leaf	medicine	Used as a dressing to reduce swelling and heal wounds and fractures. Children chew leaves, masticated leaves appear to have properties simi- lar to bubble gum.
				Compositae	Werneria glaberrima	marancel		medicine	Used to heal fractures.
				Iridaceae	Sisyrinchium sp.	amachoka	root	0ff000	Bulbs are edible. Forage for sheep and goats.
Reid N., Marroquín J., Beyer-Münzel P.	Utilization of shrubs and trees for browse, fuelwood and timber in the Tamaulipan thornscrub, northeastern Mexico	1990	Mexico		Acacia berlandieri		trunk	000f0w				Plants only	Semi-arid desert	North America	None	22	Rural	Not specified	Not specified	Not specified	Tamaulipan
					Acacia farnesiana		trunk	f00f0w
					Acacia rigidula		trunk	f00f0w
					Acacia wrightii		trunk	000f0w
					Bumelia celastrina		trunk	wood
					Celtis pallida		trunk	fuel
					Condalia hookeri		trunk	000f0w
					Cordia boissieri		trunk	f00f0w
					Diospyrospalmeri		trunk	wood
					Diospyros texana		trunk	fibre
					Ehretia anacua		trunk	wood
					Eysenhardtia polystachya		trunk	f00f00
					Forestiera angustifolia		trunk	fuel
					Fraxinus greggii		trunk	f0000w
					Gochnatia hypoleuca		trunk	wood
					Heliettaparvifolia		trunk	f00f0w
					Neopringlea integrifolia		trunk	f00f0w
					Pithecellobium ebano		trunk	f00f0w
					Pithecellobium pallens		trunk	f00f0w
					Porlieria angustifolia		trunk	fibre
					Prosopis laevigata		trunk	f00f0w
					Zanthoxylum fagara		trunk	wood
de Albuquerque U.P., Andrade L.H.C.	Traditional botanical knowledge and conservation in an area of caatinga in Pernambuco state, Northeast Brazil [Conhecimento botânico tradicional e conservação em uma área de caatinga no estado de Pernambuco, Nordeste do Brasil]	2002	Brazil	Amaranthaceae	Amaranthus spinosus L.	Bredo-de-espinho		food		Not specified	Non specified	Plants only	Tropical dry forest	South America	Portuguese	108	Rural	Not specified	Not specified	Not specified	Alagoinha
				Amaranthaceae	Amaranthus viridis L.	Bredo-de-porco		0ff000
				Amaranthaceae	Gomphrena vaga Mart.	Alento		medicine
				Anacardiaceae	Anacardium occidentale L.	Caju		00f0m0
				Anacardiaceae	Mangifera indica L.	Manga		food
				Anacardiaceae	Myracrodruon urundeuva (Engl.) Fr. All.	Aroeira		0000mw
				Anacardiaceae	Schinopsis brasiliensis Engl.	Braúna		0000mw
				Anacardiaceae	Spondias purpurea L.	Ciriguela		food
				Anacardiaceae	Spondias tuberosa Arr. Cam.	Umbu		food
				Annonaceae	Annona muricata L.	Graviola		food
				Annonaceae	Annona squamosa L.	Pinha		food
				Apocynaceae	Aspidosperma pyrifolium Mart.	Pereiro		wood
				Arecaceae	Bactris sp.			fibre
				Arecaceae	Cocos nucifera L.	Coqueiro		f0f000
				Asteraceae	Acanthospermum hispidum DC.	Espinho-de-cigano		medicine
				Asteraceae	Ageratum conyzoides L.			medicine
				Asteraceae	Egletes viscosa Less.	Macela		medicine
				Bignoniaceae	Tabebuia sp.	Pau d’arco		wood
				Bignoniaceae	Tecoma stans Fuss.	Ipezinho		ornament
				Bombacaceae	Chorisia glaziovii (O. Kuntze) E.M. Santos	Barriguda		fibre
				Boraginaceae	Cordia leucocephala Moric	Moleque-duro		00f0m0
				Boraginaceae	Cordia globosa (Jacq.) H.B.K.			wood
				Boraginaceae	Heliotropium indicum L.	Fedegoso		medicine
				Cactaceae	Cereus jamacaru DC.	Mandacaru		00f0m0
				Cactaceae	Opuntia ficus-indica Mill.	Palma		0ff000
				Cactaceae	Melocactus zehntneri (Britton & Rose) Lutzelb.	Coroa-de-frade		food
				Caesalpiniaceae	Bauhinia cheilantha (Bong.) Steud.	Mororó		00f0mw
				Caesalpiniaceae	Caesalpinia echinata Lam.	Pau-brasil		fibre
				Caesalpiniaceae	Caesalpinia ferrea Mart.	Jucá		medicine
				Caesalpiniaceae	Caesalpinia pyramidalis Tul.	Catingueira		0000mw
				Caesalpiniaceae	Delonix regia (Boj. ex Hook) Raf.	flamboyant		fibre
				Caesalpiniaceae	Hymenaea courbaril L.	Jatobá		00f0m0
				Caesalpiniaceae	Senna martiana (Benth.) H.S. Irwin & Barneby	Canafístula		medicine
				Caesalpiniaceae	Senna spectabilis (Irw. & Barn.) var. excelsa (Schrader) Irw. & Barn.	Canafístula		o0000m0
				Capparaceae	Capparis flexuosa L.	Feijão-de-boi, Feijão-bravo		0f00m0
				Capparaceae	Capparis jacobinae Moric.	Icó		food
				Capparaceae	Cleome spinosa Jacq.	Mussambê		medicine
				Capparaceae	Crataeva tapia L.	Trapiá		food
				Caricaceae	Carica papaya L.	Mamão		food
				Celastraceae	Maytenus rigida Mart.	Bom-nome		medicine
				Chenopodiaceae	Chenopodium ambrosioides L.	Mastruz		medicine
				Crassulaceae	Kalanchoe brasiliensis Cam.	Pratudo		medicine
				Combretaceae	Thiloa glaucocarpa (Mart.) Eichl.	Supaúba		wood
				Cucurbitaceae	Momordica charantia L.	Melão-de- São Caetano		medicine
				Euphorbiaceae	Chamaesyce hyssopifolia (L.) Small.	Quebra-pedra		wood
				Euphorbiaceae	Cnidoscolus urens (L.) Arthur	Urtiga		wood
				Euphorbiaceae	Croton argirophylloides Muell. Arg.	Sacatinga, Marmeleiro-branco		00f0mw
				Euphorbiaceae	Croton rhaminifolius Muell. Arg.	Velame		medicine
				Euphorbiaceae	Croton sonderianus Muell. Arg.	Marmeleiro		0000mw
				Euphorbiaceae	Euphorbia prostrata Ait.	Quebra-pedra		medicine
				Euphorbiaceae	Jatropha curcas L.	Pinhão-bravo		medicine
				Euphorbiaceae	Jatropha gossypiifolia L.	Pinhão-roxo		spiritual
				Euphorbiaceae	Jatropha molissima (Pohl) Baill.	Pinhão-manso		medicine
				Euphorbiaceae	Manihot glaziovii Muell. Arg.	Maniçoba		medicine
				Euphorbiaceae	Phyllanthus niruri L.	Quebra-pedra		medicine
				Euphorbiaceae	Sapium sp.	Burra-leiteira		medicine
				Fabaceae	Amburana cearensis (Arr. Cam.) A.C. Smith.	Imburana-de-cheiro		0000mw
				Fabaceae	Cajanus cajan (L.) Millsp.	Feijão-guandu		food
				Fabaceae	Canavalia sp.	Chorão		fibre
				Fabaceae	Dioclea grandiflora Mart.	Mucunã		00f0m0
				Fabaceae	Erythrina velutina Willd.	Mulungu		medicine
				Lamiaceae	Ocimum campechianum Mill.	Mangericão		medicine
				Lamiaceae	Plectranthus sp.	Hortelã		medicine
				Lamiaceae	Rosmarinus officinalis L.	Alecrim		medicine
				Malpighiaceae	Malpighia glabra L.	Acerola		food
				Malvaceae	Gossypium herbaceum L.	Algodão		ornament
				Malvaceae	Hibiscus rosa-sinensis L.	Papoula		ornament
				Mimosaceae	Acacia sp.	Avoador-vermelho		wood
				Mimosaceae	Anadenanthera colubrina (Vell.) Brenan var. cebil (Griseb.) Altschul	Angico-de-caroço		0000mw
				Mimosaceae	Leucena leucocephala (Lam.) DC Witim	Leucena		ff0000
				Mimosaceae	Mimosa cf. malacocentra Mart.	Rasga-beiço		wood
				Mimosaceae	Mimosa arenosa (Willd.) Poir.	Avoador		wood
				Mimosaceae	Mimosa tenuiflora (Willd.) Poir.	Jurema-preta		0000mw
				Mimosaceae	Piptadenia stipulacea Ducke	Carcará, rasga-beiço		0000mw
				Mimosaceae	Piptadenia zehntneri Harms	Angico-liso		wood
				Mimosaceae	Prosopis julifora DC.	Algaroba		0ff00w
				Myrtaceae	Eucalyptus sp.	Eucalipto		medicine
				Myrtaceae	Eugenia sp.	Pirim		food
				Myrtaceae	Eugenia sp.	Ubaia		food
				Myrtaceae	Eugenia uniflora L.	Pitanga		food
				Myrtaceae	Myrciaria caulifora Berg.	Jabuticaba		food
				Myrtaceae	Psidium sp.	Araça		food
				Myrtaceae	Psidium guajava L.	Goiaba		00f0m0
				Nyctaginaceae	Boerhavia diffusa L.	Pega-pinto		medicine
				Nyctaginaceae	Bougainvillea glabra Choisy
				Oleaceae	Jasminum sp.	Jasmim		ornament
				Oxalidaceae	Oxalis insipida St. Hil.	Chumbinho		food
				Papaveraceae	Argemone mexicana L.	Cardo-santo		medicine
				Passifloraceae	Passiflora foetida L.	Maracujá-de-estalo		00f0m0
				Poaceae	Echinocloa colonum (L.) Link.	Unha-de-gato		medicine
				Poaceae	Cymbopogon citratus (DC) Stapf.	Capim-santo		medicine
				Polygonaceae	Ruprechtia laxiflora Meissn.	Caixão		wood
				Portulacaceae	Portulaca oleracea L.	Beldroega		medicine
				Rhamnaceae	Ziziphus joazeiro Mart.	Juá		00f0m0
				Rutaceae	Citrus sp.	Limão		food
				Rutaceae	Citrus aurantium L.	Laranja		00f0m0
				Rutaceae	Citrus nobilis Lour	Laranja-cravo		food
				Rutaceae	Ruta graveolens L.	Arruda		medicine
				Sapindaceae	Sapindus saponaria L.	Sabonete		cosmetic, medicine
				Sapindaceae	Serjania comata Radlk.	Ariu		medicine
				Sapindaceae	Talisia esculenta (St. Hil.) Radlk.	Pitomba		food
				Sapotaceae	Sideroxylon obtusifolium (Roem. & Schult.) T.D. Penn.	Quixaba		00f0m0
				Solanaceae	Capsicum parvifolium Sendt.	Pimenta-de-passarinho		wood
				Solanaceae	Solanum paniculatum L.	Jurubeba		medicine
				Sterculiaceae	Melochia tomentosa L.	Vermelhinho, malva		medicine
				Verbenaceae	Lippia alba (Mill.) Brow.	Erva-cidreira		medicine
				Verbenaceae	Lippia sp.	Alecrim		medicine
				Violaceae	Hibanthus cf. ipecacuanha (L.) Baill.	Pepaconha		medicine
Ladio, AH; Lozada, M	Nontimber forest product use in two human populations from northwest Patagonia: A quantitative approach	2001	Argentina	Araucariaceae	Araucaria araucana	pinones	seed	food			Exotic	Fungi and plants	Temperate broadleaf and mixed forests	South America	Spanish	52	Both	Not specified	Not specified	Not specified	El Frutillar and Rams
				Asteraceae	Taraxacum officinale	Achicoria	leaf	food
				Rosaceae	Fragaria chiloensis	Frutilla	fruit	food			Exotic
				Tropaeolaceae	Nasturtium officinale	Berro	leaf	food
				Apiaceae	Sanicula graveolens	Cilantro del campo/silvestre	leaf	food
				Cyttariaceae	Cyttaria hariotti	Llao-llao	sporocarp	food				Fungi
				Cyttariaceae	Cyttaria darwini	Llao-llao	sporocarp	food				Fungi
				Cyttariaceae	Cyttaria hookeri	Fruto del ̃nire	sporocarp	food			Exotic	Fungi
				Gunneraceae	Gunnera tinctoria	Nalca	leaf	food
				Apiaceae	Apium australe	Apio silvestre, nolqu`ın	leaf	food
				Oxalidaceae	Oxalis adhenophylla	Culle colorado	leaf	food
				Rosaceae	Rosa rubiginosa	Mosqueta	fruit	food			Exotic						Peri-urban	2 km	5kg	hours	El Frutillar
				Asteraceae	Cichorium intybus	Radicheta	leaf	food			Exotic
				Berberidaceae	Berberis darwinii	Michay	fruit	food
				Boletaceae	Boletus spp.	Hongo de pino	sporocarp	food			Exotic	Fungi
				Asteraceae	Silybum marianum	Cardo	leaf	food			Exotic
				Asteraceae	Cirsium vulgare	Cardo	leaf	food			Exotic
				Anacardiaceae	Ribes cucullatum	Parrilla	fruit	food
				Caprifoliaceae	Sambucus nigra	Sauco	fruit	food
				Eliocarpaceae	Aristotelia chilensis	Maqui	fruit	food
				Berberidaceae	Berberis buxifolia	Calafate	fruit	food			Exotic
				Plantaginaceae	Plantago lanceolata	Siete venas	leaf	food			Exotic
				Rosaceae	Rubus idaeus	Frambuesa	fruit	food
				Celastraceae	Maytenus boaria	Mayt ́en	leaf	food
				Anacardiaceae	Ribes magellanicum	Zarzaparrilla	fruit	food			Exotic
				Montiaceae	Montia perfoliata	Lechuga del minero	leaf	food
				Ericaceae	Gaultheria poeppigii	Manzanita del campo	fruit	food			Exotic
				Rosaceae	Rubus ulmifolius	Zarzamora	fruit	food
				Myrtaceae	Luna apiculata	Array ́an	fruit	food
				Bambuceae	Chusquea culeou	Brote de a ca ̃na	leaf	food			Exotic
				Fistulinaceae	Fistulina hepatica	Lengua de vaca	sporocarp	food				Fungi
				Myrtaceae	Amomyrtus luma	Luma	fruit	food
				Apiaceae	Diposis patagonica	Yo c ́on lloc ́um	root	food			Exotic						Wilderness	100km	100kg	2-5 days	Rams
				Rosaceae	Malus sylvestris	Mazana silvestre	fruit	food			Exotic
				Brassicaceae	Brassica rapa	Repollo silvestre, napor	leaf	food			Exotic
				Brassicaceae	Diplotaxis tenuifolia	Repollo del campo	leaf	food			Exotic
				Labiatae	Mentha piperita	Menta	leaf	food
				Scrophulariaceae	Mimulus glabratus	Placa	leaf	food
				Anacardiaceae	Schinus spp	Molle, mich ́ı	fruit	food
				Ephedraceae	Ephedra chilensis	Sulupe rojo, caman, cuparra	fruit	food
				Amaryllidaceae	Alstroemeria patagonica	Chaquil	root	food			Exotic
				Chenopodiaceae	Chenopodium album	Quinhuilla, trel-trum	leaf	food
				Liliaceae	Tristagma patagonicum	Chaleo	root	food			Exotic
				Geraniaceae	Erodium cicutarium	Alfilerillo, cach ́u loica, oica cachu	leaf	food
				Cactaceae	Maihueniopsis darwinii	Chupasangre	root	food			Exotic
				Asteraceae	Matricaria matricarioides	Manzanilla	leaf	food
				Apiaceae	Azorella monantho	Le ̃na de piedra	root	food
				Ephedraceae	Ephedra frustillata	Sulupe blanco	fruit	food			Exotic
				Poaceae	Hordeum murinum	Loica cacho	seed	food
				Polygonaceae	Muehlenbeckia hastulata	Quineo, quilo	fruit	food			Exotic
				Caryophyllaceae	Stellaria media	Quiroi, quilloi	leaf	food			Exotic
				Polygonaceae	Rumex acetosella	Romaza, cascacheu	leaf	food
Ferraz J.S.F., De Albuquerque U.P., Meunier I.M.J.	Use-value and phytosociology of woody plants on the banks of the Riacho do Navio stream, Floresta, Pernambuco State, Brazil [Valor de uso e estrutura da vegetação lenhosa às margens do riacho do Navio, Floresta, PE, Brasil]	2006	Brazil	Rhamnaceae	Ziziphus joazeiro	Juazeiro		food		Riverbank and wilderness	1 exotic	Plants only	Desert and xeric shrublands	South America	Portuguese	34	Rural	Not specified	Not specified	Not specified	Riacho do Navio
				Capparaceae	Crataeva tapia	Trapia		food
				Fabaceae	Lonchocarpus sericeus	Ingazeira
				Bignonaceae	Tabebuia aurea	Craibeira	trunk	wood
				Fabaceae	Geoffroea spinosa	Mari		food
				Anacardiaceae	Schinopsis brasiliensis	Barauna	trunk	wood
				Fabaceae	Anadenanthera colubrina	Angico preto	trunk	wood
				Anacardiaceae	Spondias tuberosa	Quixabeira		food
				Sapotaceae	Sideroxylon obtusifolium	Umbuzeiro		food
				Anacardiaceae	Myracrodruon urundeuva	Aroeira	trunk	wood
				Fabaceae	Albizia inundata	Canafistula
				Fabaceae	Amburana cearensis	Imburana de cheiro
				Fabaceae	Aspidosperma pyrifolium	Pereiro
				Fabaceae	Caesalpinia ferrea	Pau ferro
				Fabaceae	Caesalpinia pyramidalis	Catingueira
				Capparaceae	Capparis flexulosa	Feijao brabo
				Cannabaceae	Celtis glycicarpa	Jua mirim
				Euphorbiaceae	Cnidoscolus quercifolius	Favela
				Bursaraceae	Commiphora leptophloeos	Imburana de cambao
				Euphorbiaceae	Croton rhamnifoliodes	Catinga branca
				Euphorbiaceae	Croton sonderianus	Marmeleiro
				Fabaceae	Erythrina velutina	Mulungu
				Fabaceae	Hymenaea courbaril	Jatoba
				Euphorbiaceae	Manihot glaziovii	Manicoba
				Celastraceae	Maytenus rigida	Bon nom
				Fabaceae	Mimosa tenuiflora	Jurema
				Fabaceae	Parkinsonia aculeata	Turco
				Fabaceae	Piptadenia zehntneri	Angico manjolo
				Fabaceae	Pithecellobium diversifolium	Carcarazeiro
				Sapindaceae	Sapindus saponaria	Saboneteiro
				Polygonaceae	Triplaris pachau	Pajeuzeiro
				Lamiaceae	Vitex gardenarium	Salgueiro
				Olacaceae	Ximenia americana	Ameixa
González Gómez J.C., Madrigal Sánchez X., Ayala Burgos A., Juárez Caratachea A., Gutiérrez Vázquez E.	Multiple-purpose trees used in live stock production in the hot and humid region of the State of Michoacán, Mexico [Especies arbóreas de uso múltiple para la ganadería en la región de Tierra Caliente del Estado de Michoacán, México]	2006	Mexico		Acacia acatlensis	Hediondillo	trunk	medicine	Provided	Not specified	Non specified	Woody species only	Tree savanna	North America	Spanish	28	Rural	Not specified	Not specified	Not specified	Tierra Caliente
					Amphipterygium adstringens	Cuachalalate	trunk	medicine
					Andira sp.	Corongoro	trunk	veterinary
					Andira sp.	Cáurica	trunk	medicine
					Caesalpinia coriaria	Cascalote	trunk	v0000m0
					Caesalpinia platyloba	Frijolillo	00l00t	veterinary
					Cochlospermum vitifolium	Pánicua	trunk	medicine
					Combretum farinosum	Carape	00l00t	0000mw
					Cordia elaeagnoides	Cueramo	trunk	0000mw
					Cordia sp	Chirimo	leaf	medicine
					Crescentia alata	Cirián	0f000t	v0000mw
					Diphysa minutifolia	Churi	trunk	medicine
					Enterolobium cyclocarpum	Parota	trunk	wood
					Eysenhardtia polystachya	Palo dulce	leaf	medicine
					Guazuma ulmifolia	Cahulote	0fl000	v0000m0
					Haematoxylon brasiletto	Brasil	trunk	medicine
					Heliocarpus velutinus	Guácima	bark	v0000m0
					Leucaena leucocephala	Guácima	bark	medicine
					Lysiloma tergeminum	Palo blanco	leaf	medicine
					Mastichodendron capiri	Capire	leaf	medicine
					N/C	Chucumpú	leaf	medicine
					Pithecellobium acatlense	Asinchete	000r0t	medicine
					Pithecellobium dulce	Pinzán	00l00t	v0000m0
					Prosopis laevigata	Mezquite	leaf	medicine
					Randia echinocarpa	Chacua	00lr00	medicine
					Randia watsoni	Tecuche	trunk	medicine
					Simira mexicana	Cucharillo	trunk	medicine
					Ziziphus amole	Corongoro	0f000t	v0000m0
Muiño W.A.	Ethnobotanical study of the rural population of the west of the pampa plain (Argentina)	2010	Argentina	Zygophyllaceae	Larrea divaricata Cav.	Jarilla	trunk	wood	Not specified	Not specified	Non specified	Woody species only	Temperate steppe	South America	Spanish	16	Rural	Not specified	Not specified	Not specified	West Pampa
				Fabaceae	Prosopis flexuosa DC. var. flexuosa	Algarrobo	trunk	wood
				Asteraceae	Baccharis spartioides (Hook. & Arn. ex DC.) J. Rémy.	Pichana	trunk	wood
				Fabaceae	Prosopis caldenia Burkart	Caldén	trunk	wood
				Fabaceae	Geoffroea decorticans (Gillies ex Hook. & Arn.) Burkart	Chañar	trunk	wood
				Salicaceae	Populus nigra L.	Álamo	trunk	wood
				Fabaceae	Prosopis flexuosa DC. var. depressa F.A. Roig	Alpataco	trunk	wood
				Fabaceae	Robinia pseudoacacia L.	Acacia	trunk	wood
				Myrtaceae	Eucalyptus spp.	Eucalipto	trunk	wood
				Ulmaceae	Ulmus spp.	Olmo	trunk	wood
				Rhamnaceae	Condalia microphylla Cav.	Piquillín	trunk	wood
				Asteraceae	Grindelia chiloensis (Cornel.) Cabrera	Melosa	trunk	wood
				Asteraceae	Hyalis argentea D. Don ex Hook. & Arn	Blanquilla	trunk	wood
				Aquifoliaceae	Ilex paraguariensis A.St.-Hil. var. paraguariensis	Yerba	trunk	wood
				Verbenaceae	Neosparton aphyllum (Gillies & Hook.) Kuntze	Solupe	trunk	wood
				Poaceae	Sporobolus rigens (Trin.) E. Desv.	Unco	trunk	wood
Parry L., Barlow J., Peres C.A.	Allocation of hunting effort by Amazonian smallholders: Implications for conserving wildlife in mixed-use landscapes	2009	Brazil		Alouatta macconnelli	Guianan howler monkey		food	Not specified	Provided	Non specified	Animalia	Tropical and subtropical moist broadleaf forest	South America	English	31 vertebrates, 4 plants	Rural	Provided	Provided	Provided	Bananal, Sao Militani, Vila Nova
					Cebus apella	Brown capuchin		food				Animalia
					Ateles paniscus	Black spider monkey		food				Animalia
					Pithecia pithecia	Guianan saki monkey		food				Animalia
					Saguinus m. midas	Golden-handed tamarin		food				Animalia
					Saimiri sciureus	Squirrel monkey		food				Animalia
					Tayassu pecari	White-lipped peccary		food				Animalia
					Tayassu tajacu	Collared peccary		food				Animalia
					Mazama americana	Red brocket deer		food				Animalia
					Mazama gouazoupira	Gray brocket deer		food				Animalia
					Tapirus terrestris	Brazilian tapir		food				Animalia
					Dasyprocta agouti	Red-rumped agouti		food				Animalia
					Agouti paca	Paca		food				Animalia
					Myoprocta acouchy	Red acouchy		food				Animalia
					Panthera onca	Jaguar		food				Animalia
					Leopardus pardalis	Ocelot		food				Animalia
					Herpailurus yaguarundi	Jaguarundi		food				Animalia
					Coendou prehensilis	Brazilian porcupine		food				Animalia
					Nasua nasua	South American coati		food				Animalia
					Dasypodi	Armadillos		food				Animalia
					Pridontes maximus	Giant armadillo		food				Animalia
					Tinamus major	Great tinamou		food				Animalia
					Crax alector	Black currassow		food				Animalia
					Psophia crepitans	Gray-winged trumpeter		food				Animalia
					Ara spp.	Macaw		food				Animalia
					Ramphastos tucanus	White-throated toucan		food				Animalia
					Penelope marail	Marail guan		food				Animalia
					Ortalis m. motmot	Little chachalaca		food				Animalia
					Geochelone spp.	Tortoise		food				Animalia
					Caiman crocodilus	Common caiman		food				Animalia
				Lecythidaceae	Bertholletia excelsa		seed	food
				Caryocaraceae	Caryocar villosum		fruit	food
				Humiriaceae	Endopleura uchi		fruit	food
					Heteropsis spp.			fibre
Ferraz, JSF; Ferreira, RLC; dos Santos, MVF; Meunier, IMJ	Uses of the woody species of the caatinga in Floresta, Pernambuco, Brazil: Indigenous knowledge in the Village Travessao do Ouro	2012	Brazil	Fabaceae	Prosopis juliflora	Algaroba	leaf	0f0f0w: fodder, fuel, wood			Exotic	Woody species only	Desert and xeric shrublands	South America	Spanish	28	Rural				Travessão do Ouro
				Bursaraceae	Commiphora leptophloeos	Imburana de cambao	0fl000	ff00mw: fibre, fodder, medicine, wood
				Anacardiaceae	Myracrodruon urundeuva	Aroeira		ff0fmw: fibre, fodder, fuel, medicine, wood
				Anacardiaceae	Spondias tuberosa	Umbuzeiro	fflr00	0fffm0: fodder, food, fuel, medicine
				Anacardiaceae	Schinopsis brasiliensis			ff0f0w: fibre, fodder, fuel, wood
				Fabaceae	Aspidosperma pyrifolium	Pereiro		0f0f0w: fodder, fuel, wood
				Boraginaceae	Varronia leucocephalia	Moleque duro	ffl000	fodder
				Capparaceae	Capparis flexulosa	Feijao brabo		0f00mw: fodder, medicine, wood
				Combretaceae	Thiloa glaucocarpa	Sipauba		0f000w: fodder, wood
				Fabaceae	Anadenanthera colubrina	Angico		ff0fmw: fibre, fodder, fuel, medicine, wood	resin food for all
				Fabaceae	Mimosa opthalmocentra	Jurema de embira		ff0f0w: fibre, fodder, fuel, wood
				Fabaceae	Mimosa tenuiflora	Jurema preta		ff0f0w: fibre, fodder, fuel, wood
				Fabaceae	Pityrocarpa moniliformis	Quipembe		0f0f0w: fodder, fuel, wood
				Fabaceae	Piptadenia stipulaceae	Jurema branca		ff0f0w: fibre, fodder, fuel, wood
				Fabaceae	Piptadenia viridifolia	Jurema ferro		000f0w: fuel, wood
				Fabaceae	Bauhinia cheilantha	Mororo		0f000w: fodder, wood
				Fabaceae	Poincianella spp	Catingueira		ff0fmw: fibre, fodder, fuel, medicine, wood
				Fabaceae	Prosopis juliflora	Algaroba		0f0f0w: fodder, fuel, wood			Exotic
				Erythroxylaceae	Erythroxylum spp	Quixabeira		fodder
				Euphorbiaceae	Cnidoscolus quercifolius	Favela		ffffmw	need drying, toxic green
				Euphorbiaceae	Cnidoscolus bahianus	Favela		fodder
				Euphorbiaceae	Croton blanchetianus	Marmeleiro		0ff00w: fodder, food, wood
				Euphorbiaceae	Croton rhamnifoliodes	Quebra faca		0f00mw: fodder, medicine, wood
				Euphorbiaceae	Jatropha mollissima	Pinhao brabo		0f00m0: fodder, medicine
				Euphorbiaceae	Jatropha mutabilis	Pinhao manso		fodder
				Euphorbiaceae	Manihot cartaginensis	Manicoba		fodder	need drying, toxic green
				Euphorbiaceae	Sapium lanceolatum	Burra leiteira		0f000w: fodder, wood
				Verbenaceae	Lippia microphylla	Alecrim de vaqueiro		0f00mw: fodder, medicine, wood
Łuczaj L.J., Kujawska M.	Botanists and their childhood memories: An underutilized expert source in ethnobotanical research	2012	Poland		Rumex acetosa L.		leaf	food				Plants only		Europe	None	116	Rural and urban				Botanists
					Rumex acetosella L.		leaf	food
					Rumex thyrsiflorus Fing.		leaf	food
					Chenopodium album L.		leaf	food
					Rubus caesius L.		fruit	food
					Rubus plicatus Weihe & Nees		fruit	food
					Rubus nessensis W.Hall		leaf	food
					Fragaria vesca L.		fruit	food
					Vaccinium myrtillus L.		fruit	food
					Urtica spp.		leaf	food
					Vaccinium vitis-idaea L.		fruit	food
					Rubus idaeus L.		fruit	food
					Oxalis spp.		leaf	food
					Corylus avellana L.		fruit	food
					Rosa rugosa Thunb.		fruit	food
					Rose canina L.		fruit	food
					Prunus spinosa L.		fruit	food
					Armoracia rusticana P.Gaertn, B.Mey. & Scherb.		root	food
					Betula spp.		trunk	food
					Sambucus nigra L.		fruit	food
					Crataegus spp.		fruit	food
					Carum carvi L.		seed	food
					Elymus repens (L.) Gould (syn. Elytrigia repens (L.) Desv ex. Nevski)		root	food
					Tilia spp.		0fl000	food
					Acorus calamus L.		leaf	food
					Trifolium pratense L.		flower	food
					Trifolium repens L.		flower	food
					Trifolium hybridum L.		flower	food
					Trifolium medium L.		flower	food
					Centaurea cyanus L.		flower	food
					Quercus spp. (mainly Q. robur L.)		fruit	food
					Mentha longifolia (L.) Hudson		leaf	food
					Mentha arvensis L.		leaf	food
					Mentha aquatica L.		leaf	food
					Mentha piperita L.		leaf	food
					Mentha pulegium L.		leaf	food
					Malva neglecta Wallr.		f0l000	food
					Malva sylvestris L.		f0l000	food
					Malva alcea L.		f0l000	food
					Malva pusilla Sm.		f0l000	food
					Malus sp. – wild		fruit	food
					Allium oleraceum L.		root	food
					Allium schoenoprasum L.		root	food
					Allium vineale L.		root	food
					Allium ursinum L.		root	food
					Prunus domestica L. s.l.		fruit	food
					Dactylis glomerata L.		leaf	food
					Prunus padus L.		fruit	food
					Prunus serotina Ehrh.		fruit	food
					Prunus avium L.		fruit	food
					Secale cereale L.		seed	food
					Syringa vulgaris L.		flower	food
					Taraxacum spp.		leaf	food
					Morus alba L.		fruit	food
					Papaver somniferum L.		seed	food
					Pinus sylvestris L.		leaf	food
					Caragana arborescens Lam.		flower	food
					Papaver rhoeas L.		seed	food
					Picea abies (L.) H.Karst.		leaf	food
					Poa annua L.		leaf	food
					Poa trivialis L.		leaf	food
					Polygonum aviculare L.		leaf	food
					Rubus saxatilis L.		fruit	food
					Symphytum officinale L.		flower	food
					Taxus baccata L.		seed	food
					Trapaeolum majus L.		flower	food
					Vicia spp.		0f00s0	food
					Achillea millefolium L.		flower	food
					Amelanchier sp.		flower	food
					Bellis perennis L.		flower	food
					Berberis vulgaris L.		fruit	food
					Daucus carota L.		root	food
					Lolium perenne L.		leaf	food
					Malus cfr purpurea (A.Barbier) Rehder		fruit	food
					Prunus cerasus L.		fruit	food
					Reynoutria japonica Houtt.		leaf	food
					Ribes nigrum L.		fruit	food
					Ribes spicatum E.Robson		fruit	food
					Symphoricarpos albus (L.) S.F.Blake		fruit	food
					Abies alba Mill.		leaf	food
					Agrostis sp.		leaf	food
					Alopecurus pratensis L.		leaf	food
					Angelica archangelica L. ssp. litoralis (Fr.)		leaf	food
					Artemisia absinthium L.		leaf	food
					Artemisia vulgaris L.		leaf	food
					Brassica napus L. ssp. napobrassica (L.) Rchb.		leaf	food
					Brassica rapa L.		leaf	food
					Calamagrostis sp.		flower	food
					Calendula officinalis L.		flower	food
					Calluna vulgaris (L.) Hull.		flower	food
					Carex spp.		leaf	food
					Chamomilla recutita (L.) Rauschert		0fl000	food
					Hemerocallis sp.		flower	food
					Hippophaë rhamnoides L.		fruit	food
					Holcus lanatus L.		leaf	food
					Juglans regia L.		fruit	food
					Juncus sp.		leaf	food
					Juniperus communis L.		seed	food
					Phleum pratense L.		leaf	food
					Plantago lanceolata L.		leaf	food
					Plantago major L.		leaf	food
					Primula elatior (L.) Hill		flower	food
					Prunus armeniaca L.		fruit	food
					Prunus fruticosa Pallas		fruit	food
					Pulmonaria obscura Dumort.		flower	food
					Quercus rubra L.		fruit	food
					Ranunculus ficaria L. (syn. Ficaria verna Huds.)		leaf	food
					Ribes alpinum L.		fruit	food
					Salix sp.		flower	food
					Salvia splendens Sell ex Roem. & Schult.		flower	food
					Sedum acre L.		leaf	food
					Sempervivum sp.		leaf	food
					Silene vulgaris (Moench) Garcke		flower	food
					Solanum tuberosum L.		root	food
					Typha sp.		root	food
					Viburnum opulus L.		fruit	food
Fonseca R.A., Pezzuti J.C.B.	Dietary breadth of the animal protein consumed by riverine communities in the tapajós National Forest, Brazil	2013	Brazil		Tayassu pecari	White-lipped peccary		food				1 bird, 4 reptiles, 6 mammals, 19 fish Animals only	Subtropical evergreen	South America	English and Portuguese	30	Rural	Not specified	Not specified	Not specified	Jamaraquá, Jaguarari, Piquiatuba, Tauari, Itapaiuna, Paraíso, São Francisco das Chagas
					Hydrochoerus hidrochaeris	Capybara		food				Animalia
					Cuniculus paca	Paca		food				Animalia
					Podocnemis expansa	Arrau turtle		food				Animalia
					T. tajacu	Collared peccary		food				Animalia
					P. unifilis	Yellow-spotted River turtle		food				Animalia
					Chelonoidis spp.	Tortoise		food				Animalia
					Dasypus novemcinctus	Nine-banded Armadillo		food				Animalia
					Dasyprocta agouti	Agouti		food				Animalia
					Amazona spp.	Parrot		food				Animalia
					Caiman crocodilus	Spectacled Caiman		food				Animalia
					Plagioscion spp.	Pescada		food				Animalia
					Cichla spp.	Tucunaré		food				Animalia
					Leporinus spp.	Aracu		food				Animalia
					Astronotus spp.	Acaratinga		food				Animalia
					Myleus spp.	Pacu		food				Animalia
					Hemiodus spp.	Charuto		food				Animalia
					Semaprochilodus spp.	Jaraqui		food				Animalia
					Hypophthalmus marginatus	Mapará		food				Animalia
					Pygocentrus spp.	Piranha		food				Animalia
					Leporinus spp.	Piau		food				Animalia
					Uaru amphiacanthoides	Bararuá		food				Animalia
					Astronotus spp.	Acará		food				Animalia
					Anodus spp.	Branquinha		food				Animalia
					Pseudoplatystoma spp.	Surubim		food				Animalia
					Brachiplatystoma spp.	Filhote		food				Animalia
					Tryportheus spp.	Sardinha		food				Animalia
					Pellona spp.	Sarda		food				Animalia
					Hypophthalmus edentatus	Mapurá		food				Animalia
					Crenicichla cincta	Jacundá		food				Animalia
Gupta S.K., Sharma O.M., Raina N.S., Sehgal S.	Ethno-botanical study of medicinal plants of Paddar Valley of Jammu and Kashmir, India	2013	India	Asteraceae	Achillea millefolium	Bergeur, Gandana	leaf	medicine	Leaf infusion against stomach-ache, cold and as tonic			Plants	Montane grasslands and shrublands	Asia		47	Rural	Not specified	Not specified	Not specified	Paddar Valley
				Ranunculaceae	Aconitum heterophyllum	Patrees	root	medicine	Used against diarrhoea, general weakness, impotency and fever
				Amaryllidaceae	Allium corolinianum	Praan, Gogcheegma	root	food	Indigestion and in cooking pulses and vegetables by the nomads
				Apiaceae	Angelica glauca	Choru, Chohore	root	food	Roots as spice and condiment
				Ranunculaceae	Aquilegia fragrans	Kalumb, Jangli kuth	root	medicine	Cystitis, gout, eczema, psoriasis and blood sugar
				Boraginaceae	Arnebia euchroma	Ratanjot	root	medicine	Anti-inflammatory, eye-diseases, cuts & wounds, tooth ache, anti-microbial, antipyretic and ear ache
				Asteraceae	Artemisia brevifolia	Moori, Joon, tarkha	leaf	00f0m0: food, medicine	Stomach-ache, intestinal worms, appetite stimulant
				Solanaceae	Atropa accuminata	Jala kafal	root	medicine	Anti-asthmatic, anti-spasmodic, diuretic, tonic and aphrodisiac
				Berberidaceae	Berberis lycium	Daruhaldi, khawaray	0f0r00	medicine	Fruit extract against stomach-ache and diarrhoea, jaundice and liver diseases, roots extract called ‘Rasaunt’ used as cooling agent and eye lotion
				Saxifragaceae	Bergenia ciliata	Zakham-a-hayat, sapdotri	root	medicine	Massage to cure body swelling, kidney stones, wound healing, cosmetics, etc.
				Apiaceae	Bunium persicum	Kala zeera, sia zeera	seed	00f0m0: food, medicine	Seed as spice, appetiser, reduces cholesterol, anxiety and depression, indigestion, dysentery, carminative, bronchitis, diseases of blood and ear, leprosy and convulsions.
				Campanulaceae	Codonopsis rotundifolia	Bibdi	fruit	food	Eaten as vegetable, roots are aphrodisiac
				Liliaceae	Colchicum leutum	Chingposh	root	medicine	Rheumatism, gout, diseases of liver and spleen
				Orchidaceae	Dactylorhiza hetagirea	Salam panja, hathpanja	root	medicine	Round worms of stomach, inducing pus formation in boils
				Ranunculaceae	Delphinium brunonianum	Nirvisha, Changuathpa	fflrst	medicine	Diabetes
				Ephedraceae	Ephedra gegardiana	Tutfoor, Rachi, trudak	bark	medicine	Asthma, cardiac stimulant hay fever, rashes of allergic origin, respiratory disorder rand sunburn
				Asphodelaceae	Eremurus himailicus	Prezdar, Kaahlu ( Paddri)	00lr00	food	As leafy vegetable, even roots are cooked when young foliage is mature and not fit for eating
				Gentianaceae	Gentiana kurroo	Neel kanth, Tikta	fflrst	medicine	Blood purifier, fever, cough, liver ailments and headache
				Geraniaceae	Geranium pretense	Gugchuk, ringresh	leaf	medicine	Diarrhoea and dysentery
				Eleagnaceae	Hippophae rhamnoides	Charma, tirku, buru	fruit	medicine	Improvement of digestion, anti-oxidants, tumours, liver ailments, eye ailments, bronchial asthma, skin wrinkles and high cholesterol
				Solanaceae	Hyoscymous niger	Bajerbhang, murg jawain	f0l000	medicine	Nervousness, asthma, and whooping cough.
				Lamiaceae	Hyssopus officinalis	Tengu, tyangu	flower	00f0m0: food, medicine	Substitute for saffron, in Tibetan medicine, liver and blood disorders
				Asteraceae	Inula racemosa	Poshkarmool	root	medicine	Anti-inflammatory, anti-pyretic, anti-asthmatic, antiseptic
				Cupressaceae	Juniperus communis	Bethri, Dhoop	ff0000	00f0m0: food, medicine	Carminative, curing asthma, against swellings, tumours, warts, stimulant and diuretic
				Asteraceae	Jurinea dolomiaea	Dhoop, guggal	root	aromatic	Incense
				Malvaceae	Lavatera cashmeriana	Gursaunchal	root	medicine	Roots recommended in respiratory complaints
				Dipsacaceae	Morina longifolia	Kandmool, kim	root	a0000m0: aromatic, medicine	Wounds, incense, dhoops
				Boraginaceae	Onosoma hispidia	Ratanjot, ratmundi	root	medicine	Rheumatism, heat disorders, hair treatment
				Scrophulariaceae	Picrrorhiza kurroo	Kuru, kaur, Honglen	f00r00	medicine	Fever, hepatoprotective, tonic to improve appetite, rheumatic arthritis
				Plantaginaceae	Plantago depressa	Van isabgol, chapach patri, Tharam	fflrst	medicine	Infusion against gastro-intestinal inflammation, dysentery and anti-diarrhoeal
				Podophyllaceae	Podophyllum hexandrum	Bankakru, Rhodadari	root	medicine	Hepatic, stimulant, diarrhoea, purgative, liver ailments and cancer treatment
				Liliaceae	Polygonatum verticillatum	Salam dana, mishri, mitha-dodhu	root	00f0m0: food, medicine	Appetiser, backache and menstrual troubles
				Ranunculaceae	Ranunculus trichophyllus	Rengo	fflrst	medicine	Diarrhoea
				Polygonaceae	Rheum australe	Padshah, pambchalan	root	d0000m0: dye, medicine	Stomach-ache, cuts and wounds, muscular swellings and mumps, dye woollens
				Polygonaceae	Rheum webbianum	Lachhu	root	00f0m0: food, medicine	Chronic diarrhoea, tender shoots and leaves as vegetable
				Asteraceae	Saussurea simpsoniana	Yogi padshah, Jogi phool	fflrst	medicine	Asthma, gynaecological problems
				Asteraceae	Saussurea costus	Kuth, Kuste Himid	root	medicine	Asthma, bronchitis, cough, dental troubles, dysentery, hysteria, heart problems and menstruation trouble
				Asteraceae	Saussurea obvallata	Jogi gag, Pangehi	flower	medicine	Cough and respiratory problems
				Crassulaceae	Sedum ewersii	Shrolu, aggjadi, Shurupa	leaf	medicine	Dysentery, healing of wounds and burns
				Gentianaceae	Swertia cordata	Chirayata, Tikta	fflrst	medicine	Stomach-ache, antipyretic, cough, joint pains, leucoderma
				Asteraceae	Tanacetum dolichophyllum	Lidd guggli	f0lr00	a0000m0: aromatic, medicine	Intestinal worms, roots as incense
				Asteraceae	Taraxacum officinale	Handri, Sanma, zear-gulay	f00r00	00f0m0: food, medicine	Tonic, stimulant, laxative, stomach disorders, indigestion and intestinal worms, roots and leaves as vegetable, flowers in making alcoholic drink
				Papilionaceae	Thermopsis inflata	Lamo	fflrst	medicine	Remove water from the body
				Lamiaceae	Thymus serphyllum	Van jawain, marchi,	fflrst	a00f0m0: aromatic, food, medicine	Whooping cough, epilepsy, suppression of urine and menstrual catarrh, tea substitute, roots used in havan
				Valerianaceae	Valeriana jatamansi	Mushkbala	root	a00f0m0: aromatic, food, medicine	Tranquiliser and sedative action, in perfumes
				Violaceae	Viola serpens	Banfsha	fflrst	medicine	Cough and cold
Kang Y., Łuczaj L., Kang J., Zhang S.	Wild food plants and wild edible fungi in two valleys of the Qinling Mountains (Shaanxi, central China)	2013	China	Actinidiaceae	Actinidia chinensis Planch.	yemihoutao	fruit	food	Habitat types: e – forest edges, shrubland, forest clearings, grassland; f – forest; r – ruderal; w – water edges; x – ubiquitous.	forest	Not specified	Plants and fungi	Temperate broadleaf and mixed forests	Asia	Houzhenzi and Dali Mandarin	202	Rural	Not specified	Not specified	Not specified	Houzhenzi, Dali	yemihoutao
	The mean number of freelisted wild foods was very high in Houzhenzi (remote, mean 25) and slightly lower in Dali (connected, mean 18).			Actinidiaceae	Actinidia polygama Franch. & Sav.		fruit	food	Parts consumed: fr – fruit, ap –aerial parts, u – underground parts, fl – flowers, b – bark, fb – fruiting body, ls – leaf stalks, if – immature fruits.	forest						185 plants						gezaomihoutao
	Twelve taxa of wild vegetables (Allium spp., Amaranthus spp., Caryopteris divaricata, Helwingia japonica, Matteucia struthiopteris, Pteridium aquilinum, Toona sinensis, Cardamine macrophylla, Celastrus orbiculatus, Chenopodium album, Pimpinella sp., Staphylea bumalda & S. holocarpa), two species of edible fruits (Akebia trifoliata, Schisandra sphenanthera) and none of the mushrooms were freeliste…			Amaranthaceae	Achyranthes bidentata Blume	niuxi	leaf	food		fragments						17 fungi
	Some forest species are harvested up to 5 km from the villages, up to the altitude of 1800 m a.s.l. At even higher altitudes, wild plants are only harvested while collecting medicinal herbs, which grow even higher.			Amaranthaceae	Amaranthus caudatus L.	tianximi	leaf	food		fallows												ximi
	WEFs are occasionally gathered for fun by children or grown-ups going to the forest. They have never been stored or dried, and are not incorporated in any dishes by anyone, apart from dried Schisandra and Akebia fruits (the latter more rarely), used medicinally.			Amaranthaceae	Amaranthus retroflexus L., A. paniculatus L., A. viridis L. etc.	hancai, renhancai	leaf	food		fallows												hancai, renhancai
	Wild vegetables are frequently eaten in all meals, mainly as a side dish (cai). Mostly boiled, often dried, rarely fermented. Wild vegetables are also sold in all the local restaurants and every agritourist farm has them on their menu.			Amaranthaceae	Chenopodium album L., Chenopodium giganteum D. Don	huihuicai	leaf	food		fallows												huihuicai
	It was already pointed out by us in the previous paper [13] that knowledge of wild vegetables in China is additionally encoded in the language (many wild vegetables have cai, i.e. vegetable), in their name. In our study it was 39 taxa (a third of the wild vegetables recorded, mainly the most commonly used ones). Another factor may nowadays help to preserve the knowledge of wild vegetables in Chin…			Amaranthaceae	Chenopodium glaucum L.		leaf	food
	domination of men in this domain is quite unusual, as in many countries it is the women who are the main holders of knowledge on wild vegetables (e.g. [42, 66, 67]), and even fungi [68]. This unusual tendency was also noted in Poland, where it is the men who are more involved in collecting wild fungi [62].			Amaranthaceae	Kochia scoparia (L.) Schrad.	tiesaoba	leaf	food		fragments												dudusaozhou
				Amaryllidaceae	Allium funckiacfolium Hand.-Mazz.		leaf	food
				Amaryllidaceae	Allium senescens L.		leaf	food		fragments
				Amaryllidaceae	Allium ovalifolium Hand.-Mazz., Allium cf victorialis L.	gejiu, yejiu	00lr00	food		fragments												gejiu
				Amaryllidaceae	Allium paepalanthoides Airy Shaw	tiansuan	00lr00	food		fragments												tiansuan
				Amaryllidaceae	Allium spp. (Allium cf. senescens L.; Allium macrostemon Bunge)	aijiucai, aisuan, yesuan, yongbaotou, luoerjiu, zongbaotou, yejiucai	leaf	food		fragments												xiaosuan, luoerjiu, yancong, aisuan
				Amaryllidaceae	Allium tuberosum Rottler ex Spreng.		leaf	food		fragments												yejiucai
				Anacardiaceae	Rhus potatninii Maxim.	wubeizishu	leaf	food		forest												wubeizi
				Anacardiaceae	Rhus verniciflua Stokes	qishu	leaf	food		forest												qishuya
				Apiaceae	Cryptotaenia japonica Hassk.	yajiuban	leaf	food		forest
				Apiaceae	Daucus carota L.		leaf	food		fallows
				Apiaceae	Ligusticum sinense Oliv. 'Chuanhsiung '	chuanxiong	leaf	food		fallows												chuanxiong
				Apiaceae	Ligusticum levisticum L.		leaf	food		fallows												gaoben
				Apiaceae	Oenanthe javanica DC.	beizhe	leaf	food		fffw												shuiqincai
				Apiaceae	Pimpinella sp.	shuiqincai, shaqincai	leaf	food		0f0w
				Apiaceae	Tongoloa silaifolia (de Bois.) Wolff		leaf	food		fragments												taibaisanqi
				Araliaceae	Acanthopanax gracilistylus W.W.Sm.		leaf	food		forest
				Araliaceae	Aralia chinensis L.	cilongpao	leaf	food		forest												cilongpao, cichuntou, laohanchuizi
				Aristolochiaceae	Asarum himalaicum Hook.f. & Thomson ex Klotzsch	maoxixin	00lr00	food		forest
				Aristolochiaceae	Asarum sieboldii Miq.	xixin	00lr00	food		forest
				Asclepiadiaceae	Cynanchum giraldii Schltr.	geshanxiao	root	food		forest
				Asparagaceae	Polygonatum cyrtonema Hua	huabeimaoqi	root	food		forest
				Asparagaceae	Polygonatum megaphyllum P.Y.Li and Polygonatum odoratum L.	yuzhu, yuzhushen	root	food		forest
				Asparagaceae	Smilacina japonica A.Gray , Smilacina henryi (Baker) Hara	piantoucai	leaf	food		forest												piantoucai
				Asteraceae	Carduus crispus L.		leaf	food
				Asteraceae	Anaphalis aureopunctata f.flavescens Lingelsh et Borza	shiqucao	leaf	food		fragments
				Asteraceae	Anaphalis margaritacea Benth. & Hook.f.	qingmingcai	leaf	food		fragments
				Asteraceae	Arctium lappa L.	niubangzi	00lr00	food		fffw
				Asteraceae	Artemisia sacrorum Ledeb.		leaf	food
				Asteraceae	Artemisia argyi H.Lév. & Vaniot		leaf	food
				Asteraceae	Artemisia capillaris Thunb.		leaf	food
				Asteraceae	Artemisia subdigitata Mattf.	ai	leaf	food		fallows												shuihao
				Asteraceae	Cacalia roborowskii (Maxim.) Y.Ling	xiongerduo	leaf	food		fragments
				Asteraceae	Cirsium arvense var. setosum (Willd.) C.A.Mey	honghuamiao, ciji	leaf	food		fallows												ciji
				Asteraceae	Cirsium spp. eg Cirsium botryoides Petrak ex Hand.-Mzt.	xiaoji	leaf	food		fallows
				Asteraceae	Cirsium segetum Bunge		leaf	food		fallows
				Asteraceae	Conyza canadensis (L.) Cronquist	guangguangcao	leaf	food		fallows
				Asteraceae	Erigeron acer L.	guangguangcao	leaf	food		fallows
				Asteraceae	Hieracium sp.	kuma(i)cai	leaf	food		fallows
				Asteraceae	Ixeris denticulata (Houtt.) Stebbins		leaf	food		fallows
				Asteraceae	Ixeris chinensis Nakai.		leaf	food		forest
				Asteraceae	Ixeris sonchifolia Hance	kumaicai	leaf	food		fallows												kuqu
				Asteraceae	Kalimeris pinnatifida (Maxim.) Kitam.	malantou	leaf	food		fragments
				Asteraceae	Lactuca serriola L.	xiaobaijiang, xiaokumacai, kumacai	leaf	food		fallows
				Asteraceae	Leontopodium japonicum Miq.	shuqucao	leaf	food		fragments
				Asteraceae	Picris hieracioides L.	kumaicai	leaf	food		fallows
				Asteraceae	Saussurea dolichopoda Diels	kongtongcai, kongxincai	leaf	food		forest												xiangtongcai, kongxincai
				Asteraceae	Senecio scandens Ham.	jiuliming	leaf	food
				Asteraceae	Sinacalia tangutica (Maxim.) B.Nord.	shuiluobo	root	food		0ff0												shuiluobo
				Asteraceae	Sonchus asper L		leaf	food		fallows
				Asteraceae	Sonchus oleraceus L.		leaf	food		fallows
				Asteraceae	Sylibum marianum L.		leaf	food
				Asteraceae	Taraxacum mongolicum Han.-Mzt	pugongying, kumaicai, dakucai	leaf	food		fallows												pugongying
				Balsaminaceae	Impatiens notolopha Maxim.	daolaonnen	leaf	food		forest
				Begoniaceae	Begonia sinensis A.DC.	yikouxie	leaf	food		forest
				Brassicaceae	Capsella bursa-pastoris Medik.	didicai	leaf	food		fallows												diercai, didicai
				Brassicaceae	Cardamine engleriana O.E.Schultz.		leaf	food		waterbody												guangtoushansuimiji
				Brassicaceae	Cardamine macrophylla Willd.	shijiacai	leaf	food		0f0w												shijiacai
				Brassicaceae	Cardamine spp. (other smaller species e.g. Cardamine flexuosa With., C. hirsuta L.)	xiaoshijiacai	leaf	food		forest												huadidi, huadier
				Brassicaceae	Descurainia sophia (L.) Webb ex Prantl	yinchen, mihao	leaf	food		fragments
				Brassicaceae	Rorippa montana Small	manjingcai, lalacai	leaf	food		fallows												lalacai, lazicai
				Brassicaceae	Rorippa indica L.		leaf	food		fallows
				Brassicaceae	Thlaspi arvense L.	jidanhuang	leaf	food		fallows												kugen
				Campanulaceae	Adenophora spp. (Adenophora capillaris Hemsl., Adenophora polyantha Nakai)	naijiangcai	00lr00	food		fragments												naiercai, nainaicai
				Caprifoliaceae	Lonicera standishii Carr.	kutangpao	fruit	food		forest												yangnaizi, kutangpao
				Caprifoliaceae	Sambucus williamsii Hance	jiegumu	leaf	food		forest												shuhuacai
				Adoxaceae	Viburnum sargentii Koehne	[no name]	fruit	food		forest
				Caryophyllaceae	Arenaria serpyllifolia L.		leaf	food
				Caryophyllaceae	Lychnis senno Siebold & Zucc.	honghuacai	leaf	food		fragments
				Caryophyllaceae	Silene conoidea L.	maipiancai	leaf	food		fallows												maihuaping
				Caryophyllaceae	Stellaria media (L.) Vill.	eerchang	leaf	food		fallows
				Caryophyllaceae	Vaccaria segetalis (Neck.) Garcke		leaf	food		fallows												pangwawa
				Celastraceae	Celastrus orbiculatus Thunb.	baiwanye	leaf	food		forest												baiwanye
				Celastraceae	Euonymus alatus (Thunb.) Siebold	bashu, bamu	fruit	food		forest												bamu
				Celastraceae	Parnassia wightiana Wall.	xinyecao	leaf	food		forest
				Cephalotaxaceae	Cephalotaxus sinensis (Rehder & E.H.Wilson) H.L.Li	baigeiguo, bizishu, shuibai, sunguo	fruit	food		forest												sanjianshanguo
				Commelinaceae	Commelina communis L.	danzhuye, zhuyecao, miandazi	leaf	food		fallows
				Convallariaceae	Tricyrtis macropoda Miq.	huangguacai	leaf	food		forest												huangguacai
				Convolvulaceae	Calystegia hederacea Wall.		leaf	food		fallows												dawanhua, labahua
				Convolvulaceae	Cuscuta cf chinensis L.		leaf	food		fragments												wugencao
				Cornaceae	Cornus kousa Bürger ex Miq.	shizao	fruit	food		forest												shizaozi, yelizhi
				Corylaceae	Corylus heterophylla Fisch. ex Besser	zhenzi, maoli, maolizishu,	fruit	food		forest												zhenzi
				Crassulaceae	Sedum aizoon L., S. sarmentosum Bunge, pampaninii Raym.-Hamet, S. lineare Thunb.	gouyaban, gouzacai, machijie, dabusi, chuipencao	leaf	food		fragments												shitouya, gouyacai, manaocai
				Crassulaceae	Sedum amplibracteatum K.T.Fu	huaqiaoman, lazimiao, lajiaomiao, yelacai	leaf	food		forest												lajiaomiao, lalacai, lazicai, yelazi
				Crassulaceae	Sedum verticillatum L.		leaf	food		fragments												jingtiansanqi
				Cucurbitaceae	Gynostemma pentaphyllum (Thunb.) Makino	jiaogulan	leaf	food		fragments
				Dennstaedtiaceae	Pteridium aquilinum (L.) Kuhn	juecai, juegen, longzhua	00lr00	food		fffw												yangjuecai, yangjuegen
				Dioscoreaceae	Dioscorea batatas Decne.	shanyao	root	food		forest												yeshanyao
				Dryopteridaceae	Cyrtomium fortunei J.Sm.		leaf	food
				Dryopteridaceae	unidentified fern cf. Dryopteridaceae	xiaojitoucai	leaf	food		forest
				Ebenaceae	Diospyros lotus L.		fruit	food		fffw												shishu, junqianzi
				Eleagnaceae	Elaeagnus umbellata Thunb.	yangnaizi, niunaizi	fruit	food		fragments												jianzi
				Eleagnaceae	Hippophae rhamnoides L.		fruit	food		fffw												xiaoguoshaji
				Ericaceae	Pyrola decorata Andres	hongru, shoucha	leaf	food		forest
				Ericaceae	Pyrola rotundifolia L.	bairu, shoucha	leaf	food		forest
				Fabaceae	Cercis chinensis Bunge		leaf	food		forest												momoye
				Fabaceae	Kummerovia stipueacea (Makim.) Makino		leaf	food		fragments												qiabuqi
				Fabaceae	Medicago sativa L.	muxicai	leaf	food		fallows
				Fabaceae	Pueraria lobata (Willd.) Ohwi	gegen	root	food		fragments												gegen
				Fabaceae	Robinia pseudoacacia L.	huaihua	leaf	food		forest												huaihua
				Fabaceae	Vicia cracca L.	yewandoujian	leaf	food		fallows
				Fabaceae	Vicia sp.		leaf	food		fallows												maoshaozi
				Fagaceae	Castanea mollissima Blume	yemaoli, yebanli	fruit	food		forest												yemaoli, yebanli
				Fagaceae	Quercus variabilis Blume	xiangzishu	fruit	food		forest
				Anacardiaceae	Ribes glaciale Wall.	[no name]	fruit	food		forest
				Helwingiaceae	Helwingia japonica (Thunb.) F.Dietr.	yeshanghua	leaf	food		forest												yeshanghua, yeshanhua
				Juglandaceae	Juglans cathayensis Dode	yehetao	fruit	food		forest												yehetao
				Lamiaceae	Caryopteris divaricata Maxim.	choulaohan, laohanxiang	leaf	food		forest												choulaohan
				Lamiaceae	Clerodendrum trichotomum Thunb.	choumudan, choulaohan	leaf	food		forest
				Lamiaceae	Lycopus lucidus Turcz. ex Benth.	yebaicai, zelan	leaf	food		fragments
				Lamiaceae	Mentha haplocalyx Briq.	bohe, yuxiangcao	leaf	food		fragments
				Lamiaceae	Stachys affinis Bunge	diguniu	root	food		fallows
				Lardizabalaceae	Akebia trifoliata (Thunb.) Koidz.	bayuegua, bayuezha	fruit	food		forest												bayuegua, bayuezha
				Lardizabalaceae	Decaisnea fargesii Franch.	maoshigua, yexiangjiao	fruit	food		forest												yexiangjiao, maoshigua, maoershi
				Liliaceae	Hemerocallis spp. (Hemerocallis dumortierii C.Morren, Hemerocallis fulva L.)	yehuanghua	flower	food		fragments												yehuanghua
				Liliaceae	Lilium brownii F.E.Brown ex Spae		root	food		forest
				Liliaceae	Lilium giganteum Wall.	shuibaihe	root	food		0f0w
				Liliaceae	Lilium longiflorum Thunb.		root	food
				Liliaceae	Lilium lancifolium Thunb. (as L. tigrinum)	yebaihe	root	food		fffw
				Linnaeaceae	Abelia engleriana Rehder	shenxiandoufu	leaf	food		forest												shenxiandoufu
				Malvaceae	Grewia biloba G.Don. Var. Parviflora (Bge) Hand.-Mzt.		fruit	food		fragments												gebengbeng
				Malvaceae	Malva sinensis Cav.	dawanhua	fruit	food		fallows												yejinkui
				Meliaceae	Toona sinensis (Juss.) M.Roem.	xiangchun	leaf	food		fragments												xiangchun
				Menispermaceae	Cocculus trilobus (Thunb.) DC.		leaf	food		fffw												heimanye
				Moraceae	Broussonetia papyrifera (L.) Vent.	goushuguo, gouye	f0l000	food		fallows												goutao
				Moraceae	Morus australis Poir.	sangpao, sangshu	fruit	food		forest
				Onocleaceae	Matteucia struthiopteris (L.) Tod.	jitoucai	leaf	food		fffw												jiwacai, jiercai
				Orchidaceae	Bletilla striata Rchb.f.	baiji	root	food		forest
				Orchidaceae	Gastrodia elata Blume		root	food		forest												tianma
				Oxalidaceae	Oxalis spp. (O. griffithii Edgew. & Hook.f., O. corniculata L.)	suancao, suancai, suansuancao	leaf	food		ff00												suanjiji
				Penthoraceae	Penthorum chinense Pursh.		leaf	food		forest
				Phytolaccaceae	Phytolacca esculenta Van Houtte		0flr00	food		fallows												jiangliusheng
				Plantaginaceae	Plantago asiatica L.	kaimenye, cheqiancao, cheqianzi	leaf	food		f0f0
				Plantaginaceae	Veronica didyma Tenore		leaf	food		fallows
				Poaceae	unidentified Bambusae	zhusun	leaf	food		forest
				Polygonaceae	Fagopyrum gracilipes (Hemsl.) Dammer	yeqiaomai, qiaomaimiao	leaf	food		fallows
				Polygonaceae	Polygonum aviculare L.	bianxu	leaf	food		f0f0												bianxucai
				Polygonaceae	Polygonum ciliinerve (Nakai) Ohwi	qiaomaitou	root	food		fragments
				Polygonaceae	Rumex crispus L.	niushetou, yedahuang	leaf	food		fragments												luerduo
				Portulacaceae	Portulacca oleracea L.		leaf	food		f0f0												machixian
				Primulaceae	Lysimachia hemsleyana Maxim. ex Oliv.	guoluhuang	leaf	food		fragments
				Ranunculaceae	Aconitum carmichaelii Debeaux (more often cultivated)	wuyao	root	food		fffw												wuyao
				Rhamnaceae	Berchemia sinica Schneid.	yaguteng	fruit	food		forest
				Rhamnaceae	Hovenia dulcis Thunb.		fruit	food		forest												guaizao
				Rhamnaceae	Zizyphus jujuba var. spinosa (Bunge) Hu		fruit	food		fragments												shanzao
				Rosaceae	Crataegus hupehensis Sarg.	yeshanzha	fruit	food		forest												yeshanzha, mianli, mianlizi
				Rosaceae	Fragaria spp. (Fragaria corymbosa Losinsk., Fragaria pentaphylla Losinsk.)	caomei, dipao, didipaoxiangpao	fruit	food		fragments												caomei, yecaomei
				Rosaceae	Malus prunifolia (Willd.) Borkh.		fruit	food		forest												qiuzi
				Rosaceae	Potentilla indica (Andrews) Th.Wolf		root	food		f0f0												shemei
				Rosaceae	Potentilla sp.	guanyincha	leaf	food		fallows
				Rosaceae	Prunus armeniaca L.	yexing	fruit	food		fffw												yexing
				Rosaceae	Prunus canescens Bois, P. pilosiuscula Koehne	yeyingtao	fruit	food		forest
				Rosaceae	Prunus davidiana Franch.	shantao	fruit	food		fffw
				Rosaceae	Prunus cfr polytricha Koehne	chuantao	fruit	food		forest
				Rosaceae	Prunus persica (L.) Batsch	yetaozi	fruit	food		forest												yetaozi
				Rosaceae	Prunus salicina Lindl.	yelizi, zemaili, huolizi, huoli, yemaili	fruit	food		fffw												yelizi, kuli, huoli
				Rosaceae	Prunus tomentosa Thunb.		fruit	food		forest												yeyingtao, maoyingtao, maotao
				Rosaceae	Pyrus xerophila T.T.Yu	yeli, mali, shanli	fruit	food		fffw												yeli, mali
				Rosaceae	Pyracantha fortuneana (Maxim.) H.L.Li	jiubingliang	fruit	food		fragments
				Rosaceae	Rosa omeiensis Rolfe	cishiliu	fruit	food		fragments
				Rosaceae	Rosa sp.	cimeihua	leaf	food		forest
				Rosaceae	Rubus spp.	duanyangpao, xuangouzi	fruit	food		fffw												meizi
				Rosaceae	Rubus coreanus Miq.	cipao, dipao, fupenzi	fruit	food		fragments
				Rosaceae	Rubus flosculosus Focke	caizipao	fruit	food		fragments
				Rosaceae	Rubus pungens Cambess.	huangcipao	fruit	food		fffw
				Rubiaceae	Galium aparine L.		leaf	food		fallows												ranwawa
				Rutaceae	Zanthoxylum bungeanum Maxim.	yehuajiao	0fl000	food		forest												yehuajiao
				Sabiaceae	Sabia shensiensis H.Y.Chen	qingtengcai, tengercai	leaf	food		forest												qingtengwan
				Salicaceae	Salix cf babylonica L.		leaf	food		fragments												liushu
				Santalaceae	Buckleya henryi Diels		fruit	food		forest												mainhuli, mimianwong
				Saururaceae	Houttuynia cordata Thunb.		leaf	food		fallows												yuxingcao
				Saxifragaceae	Bergenia scopulosa T.P.Wang	yebaicai	leaf	food		water
				Saxifragaceae	Chrysosplenium biondianum Engl.	hongjincai	leaf	food		forest												hongjincai
				Saxifragaceae	Chrysosplenium sinicum Maxim.		leaf	food
				Schisandraceae	Schisandra sphenanthera Rehder & E.H.Wilson	wuweizi	fruit	food		forest												wuweizi
				Solanaceae	Physalis alkekengi L.		leaf	food		fallows												guajindeng, denglonghuacai
				Solanaceae	Solanum nigrum L.	suanjiang	leaf	food		fallows												heilaopo, longkai
				Staphyleaceae	Staphylea bumalda DC., S. holocarpa Hemsl.	shuhuacai	f0l000	food		forest
				Ulmaceae	Ulmus bergmanniana C.K.Schneid., Ulmus propinqua Koidz.	yushu	b0fl000	food		0ff0												yushu
				Urticaceae	Boehmeria gracilis C.H.Wright	honghema	leaf	food		fffw
				Urticaceae	Boehmeria tricuspis Makino	hema	leaf	food		fffw
				Urticaceae	Pilea mongolica Wedd.	daolaonen	leaf	food		forest
				Urticaceae	Urtica fissa E.Pritz. ex Diels	baihema	leaf	food		fffw
				Violaceae	Viola cf. grypoceras A.Gray	didingcao	leaf	food		fallows
				Vitaceae	Vitis ficifolia Bunge	yeputao	fruit	food		forest												yeputao
				Auriculariaceae	Auricularia sp. (more often cultivated)	muer	sporocarp	food		forest		Fungi										muer
				Boletaceae	Boletus spp.	niuganjun, dajiaogu	sporocarp	food		forest		Fungi										niuganjun
				Cantharellaceae	Cantharellus cibarius Fr.	huangsijun	sporocarp	food		forest		Fungi										huangsijun, jiyoujun
				Gomphaceae	Ramaria spp.	shuabajun	sporocarp	food		forest		Fungi										guoshuajun
				Hericiaceae	Hericium sp.	houtoujun	sporocarp	food		forest		Fungi										houtoujun
				Marasmiaceae	Lentinula edodes (Berk.) Pegler (more often cultivated)	yexianggu	sporocarp	food		forest		Fungi										yexianggu
				Meripilaceae	Grifola umbellata (Pers.) Pilát	zhulingjun	sporocarp	00f0m0: food, medicine		forest		Fungi										zhulingjun, zhulinghua
				Morchellaceae	Morchella sp.	yangquejun	sporocarp	food		forest		Fungi
				Pleurotaceae	Pleurotus sp.	dongjun	sporocarp	food		forest		Fungi										dongjun
				Polyporaceae	Laetiporus sulphureus (??)	jiguanjun	sporocarp	food		forest		Fungi
				Tricholomataceae	Tricholoma matsutake (S. Ito & S. Imai) Singer (?)		sporocarp	food		forest		Fungi										songrongjun
					UNIDENTIFIED MUSHROOM	qiaomianjun	sporocarp	food		forest		Fungi
					UNIDENIFIED TERRESTRIAL GILLED MUSHROOM	banlijun	sporocarp	food		forest		Fungi										banlijun, maolijun
					UNIDENTIFIED MUSHROOM	qiaomaijun	sporocarp	food		forest		Fungi
					UNIDENTIFIED MUSHROOM	baogujun	sporocarp	food		forest		Fungi
					UNIDENTIFIED MUSHROOM		sporocarp	food		forest		Fungi										yangdujun
					UNIDENTIFIED MUSHROOM		sporocarp	food		forest		Fungi										mabojun
Luizza M.W., Young H., Kuroiwa C., Evangelista P., Worede A., Bussmann R.W., Weimer A.	Local knowledge of plants and their uses among women in the bale mountains, Ethiopia	2013	Ethiopia	Acanthaceae	Acanthus spp.	Sokoro	leaf	vmedicine	Leaves crushed and put on wounds (wrapped with bandage). Leaves crushed & mixed with water. Sprayed on swollen area of livestock’s stomach to reduce swelling.			Plants only	Afromontane highlands and woodlands	Africa	Oromiffa	57	Rural	Not specified	Not specified	Not specified	Oro
	Sixty-percent of the plants were identified as having only one use. Of the 40% with multiple uses			Adiantaceae	Cheilanthes farinosa	Kokosa	leaf	medicine	Leaves crushed, mixed with butter & applied as a topical anti-fungal.
	162 species were identified by the men as hav-ing “no use”. Closer examination of these plants reveals ten of these “no use” species to have identified uses by the women from this study			Alismataceae	Alisma plantago	Grisa	fruit	vmedicine	Fruit crushed & sniffed for humans & animals that faint (smelling salts).
				Anacardiaceae	Rhus spp.	Tadesa	fruit	medicine	Skin of the fruit acts as anti-fungal medicine										0
				Apiaceae	Cyclospermum leptophyllum	Grisa	fruit	vmedicine	Fruit crushed & sniffed for humans & animals that faint (smelling salts).										.
				Apocynaceae	Carissa spinarum	Agempsa	fruit	c00f000: cosmetic, food	Edible fruit. Thorns used to pierce ears
				Araliaceae	Schefflera volkensii	Ansha	leaf	v0f00m0: veterinary, fodder, medicine	Leaves are boiled & used to wash the body of a wom-an who just gave birth to cleanse, keep warm and keep away evil spirits. Va-pors from boiling leaves in-haled to induces sweating. Forage for cattle.
				Arecaceae	Phoenix reclinata	Meti	0fl000	fibre	Leaves used to make bas-kets for storing milk and butter (tight-woven bas-kets)
				Asparagaceae	Asparagus falcatus	Senti	0fl00t	s0000m0: spiritual, medicine	Crushed with Kokosa (Pteris sp., Pteris dentata Forssk., Pteris catopteraKunze, Thelypteris sp.,Dryopteris sp., A. monan-thes, A. friesiorum, or Chei-lanthes farinosa (Forssk.) Kaulf.) leaves and applied as a topical anti-fungal. Stem of plant used with S. incanum and put outside of house when a baby is cir-cumcised to protect from evil, or if they have chicken pox
				Aspleniaceae	Asplenium friesiorum	Kokosa	leaf	medicine	Leaves crushed, mixed with butter & applied as a topical anti-fungal.
				Aspleniaceae	Asplenium monanthes	Kokosa	leaf	medicine	Leaves crushed, mixed with butter & applied as a topical anti-fungal.
				Asteraceae	Artemisia absinthium	Ch’igun	leaf	spiritual	People attacked by the “evil eye” smell the plant to re-lease the evil by inducing screaming. Some respon-dents noted that it smells particularly bad
				Asteraceae	Bidens macroptera		f0l000	medicine	Flowers & leaves used to remove pus from infected wounds
				Asteraceae	Cirsium dender	Yehaheya	00lr00	0f00m0: fodder, medicine	Favorite food of donkeys (Yehaheya means “don-key”). Root chewed for alle-viating mich
				Asteraceae	Helichrysum formosissimum		flower		Bees pollinate & collect nectar from flowers (honey production application).							ES
				Asteraceae	Solanecio angulatus	Rafu	fflrst	s0000m0: spiritual, medicine	5-7 days after giving birth the new mother’s body is washed with the plant to protect from evil. Boil & in-hale vapors during delivery-induces sweating which helps rid the body of evil spirits & keeps the mother warm.
				Boraginaceae	Cynoglossum amplifolium	Chogogit	leaf	medicine	Used to alleviate mich. Crushed & apply topically, or juice extracted & ingest-ed for internal ailments
				Amaranthaceae	Amaranthus sp	Ralu usulé	leaf	veterinary	Leaves boiled with salt & fed to skinny livestock to wash out stomach & help fatten them
				Crassulaceae	Kalanchoe petitiana	An’churura	00lr00	medicine	Leaves are warmed by a fire & applied to a fracture, then wrapped. Used to soften the fracture & skin to allow easier bone reset-ting (leave wrapped for two days). Root used to allevi-ate sore throat & used as smelling salts.
				Cucurbitaceae	Zehneria scabra	Alola fiti	leaf	sdetergent	Leaves used for washing dishes. When giving birth, the delivering mother’s body is washed with this plant.
				Cupressaceae	Juniperus procera		00l00t	0000mw: medicine, wood	Used to build the main house frame (strong tim-ber). Leaves boiled with H. revolutum leaves to make a tea that alleviates cold/flu symptoms.
				Dryopteridaceae	Dryopteris sp.	Kokosa	leaf	medicine	Leaves crushed, mixed with butter & applied as a topical anti-fungal.
				Ericaceae	Erica arborea	Sato	trunk	medicine	Smoke from burning wood inhaled to treat respiratory infections.
				Euphorbiaceae	Ricinus communis	Kobo	seed	000fm0: fuel, medicine	Oil seed” used for mak-ing oil and non-stick spread for injera pans. Seeds also crushed and oil is applied to dry cracked wounds on oxen
				Hypericaceae	Hypericum revolutum	Garramba	00l00t	0000mw: medicine, wood	Used to make house frame beams. Leaves boiled with J. procera leaves to make a tea that alleviates cold/flu symptoms
				Lamiaceae	Ocimum obovatum	Tosin	leaf	00f0m0: food, medicine	Used in berbere spice mix and as a tea to decrease high blood pressure and risk of stroke. Also given after a stroke (anti-hyper-tensive)
				Lamiaceae	Leonotis nepetifolia	Bokolu	leaf	veterinary	Leaves crushed, mixed with water & fed to livestock to alleviate stomach parasites
				Lamiaceae	Leucas martinicensis	Bokolu	leaf	vmedicine	Leaves crushed & mixed with water. Ingested to treat mich and fed to livestock to alleviate stomach parasites.
				Lamiaceae	Salvia nilotica	Urgu	leaf	vmedicine	Leaves crushed and ingest-ed to alleviate fever in hu-mans and livestock.
				Lamiaceae	Salvia tiliifolia	Damakase	leaf	00f0m0: food, medicine	Green leaves crushed & extracted juice is added to coffee. Alleviates cold/flu symptoms & clears con-gestion. Applied topically to stop “shivers” & is consid-ered to be a potent & effec-tive medicine for stomach ailments.
				Lamiaceae	Satureja sp.	Nana	leaf	a00f0m0: aromatic, food, medicine	Used to make tea & for potpourri in homes for its pleasant aroma.
				Lamiaceae	Stachys sp		leaf	00f0m0: food, medicine	Leaves crushed & juice added to coffee to alleviate cold/flu symptoms. Topi-cally applied to reduce fe-ver & “shivers” and alleviate stomach disorders
				Malvaceae	Malva sp.	Lut	root	detergentm	Root crushed & applied to skin to heal dry wounds. Root also used for washing dishes.
				Moraceae	Dorstenia soerensenii	Rhet	leaf	veterinary	Crushed & applied topically to oxen harness wounds.
				Moraceae	Ficus sur	Oda	fruit	food	Edible fruit
				Myrsinaceae	Myrsine africana	Abeye	leaf	fibre	Leaves used to wrap bread dough for cooking
				Myrsinaceae	Rapanea melanophloeos	Tula	00l00t	f00f00: fibre, fuel	Burned to make charcoal. Bread dough wrapped with leaves for baking.
				Phytolaccaceae	Phytolacca dodecandra	Andode	fruit	detergentm	Fruit used for washing clothes. Crush fruit & boil as anti-rabies medicine for humans if bitten by a rabid dog.
				Plantaginaceae	Plantago palmata	Anamuru	leaf	medicine	used to treat parasites, swollen tonsils & general throat swelling
				Poaceae	Paspalum sp	Chokosa	leaf	s0000m0: spiritual, medicine	Stem is chewed & put on venomous snake bite (only special healers can do this).
				Pteridaceae	Pteris sp.	Kokosa	leaf	medicine	Leaves crushed, mixed with butter & applied as a topical anti-fungal.
				Ranunculaceae	Delphinium wellbyi	Helo ababa	flower	spiritual	Flowers are picked by chil-dren at the new year & cel-ebrate by singing & dancing with the flowers around the river.
				Rhamnaceae	Rhamnus prinoides	Geesho	fflrst	food	Entire plant is cut up, dried then boiled & fermented to make alcohol called teg. Respondents noted that they do not use it as they are Muslims
				Rosaceae	Alchemilla fischeri	Tuta	leaf	medicine	Leaves smashed & put on wounds from metal objects
				Rosaceae	Rubus pinnatus	Hagena	leaf	medicine	Leaves boiled, mixed with butter & ingested in morn-ing to soothe coughing.
				Rosaceae	Rubus steudneri	Gora	fruit	food	Edible fruit
				Rubiaceae	Coffea arabica	Bun	00l0s0	00f0m0: food, medicine	Leaves dried for tea. Beans ground & brewed for cof-fee. Bean shells “in the old times” were made into a coffee tea (not common anymore). Coffee with lem-on & honey used to treat diarrhea.
				Solanaceae	Datura stramonium	Atsafaris	0fl000	vmedicine	Leaves crushed & used to wash the body of cattle with infected open wounds. Fruit acts as a pain killer for toothaches.
				Solanaceae	Solanum incanum	Embouy	0fl000	detergentm	Poisonous if eaten. Can blind if it gets in a person’s eyes (children like to bite fruit as it stains teeth red). Fruit used as clothes deter-gent. Used as a “non-stick” spread for clay injera pans. Leaves chewed with salt to assist with poor diges-tion, nose-bleeds & to dry out open wounds. Noted as very abundant in region
				Verbenaceae	Lantana sp.	Sukai	leaf	00f0m0: food, medicine	Leaves used as a spice & also chewed to help aid di-gestion
Poe M.R., McLain R.J., Emery M., Hurley P.T.	Urban Forest Justice and the Rights to Wild Foods, Medicines, and Materials in the City	2013	United States of America	Fagaceae	Castanea sativa	European Chestnut	seed	food	Food	Nuts		Plants and fungi	Moist temperate coniferous forest	North America	English	486	Urban				Seattle	Material Purpose	Number of Foragers indicating this purpose	Percentage of total (no =58)
	Reducing food waste and “food miles” also motivates many foragers. Many foragers found difficulty in passing up perfectly edible products hanging on trees or decaying on the ground			Ericaceae	Gaultheria shallon	Salal	b0fl000	o00f0m0: ornamental, food, medicine	Food, medicine, floral	Fruit, branches, leaves						433 plants						Food	55	95
	the economic importance of teaching varied from donated time to 70 % of the forager’s annual income.			Lamiaceae	Lavandula spp.	Lavender	fflrst	cos00f0m0: cosmetic, ornamental, spiritual, food, medicine	Food, medicine, skin care, ceremony, decoration	Leaves, blossoms, whole plant						53 fungi						Medicine	32	55
	100,000 lb cumulative available			Berberidaceae	Mahonia nervosa	Low or dull Oregon Grape	b0flr0t	d00f0m0: dye, food, medicine	Food, medicine, dye	Fruits, bark, roots, stems, tender leaves						20 each reported						Arts and crafts	23	40
				Berberidaceae	Mahonia aquifolium	Tall Oregon Grape	bfflr0t	d00f0m0: dye, food, medicine	Food, medicine, dye	Fruits, bark, roots, stems, flowers, tender leaves												Fuel (firewood, etc.)	9	16
				Rosaceae	Malus domestica	Apple	b0fl000	a00f0m0: aromatic, food, medicine	Food, cider, soap, incense	Fruit, branch, bark												Plant salvage, propagation	4	7
				Salicaceae	Populus balsamifera spp.trichocarpa	Black cottonwood, western balsam poplar	bffl00t	00f0mw: food, medicine, wood	Food, medicine, construction	Catkins, cambium, buds, bark, shoots												Construction, materials	3	5
				Rosaceae	Prunus domestica	European plum	0fl000	food	Food	Fruit, branches												Science, taxonomy	2	3
				Rosaceae	Pyrus communis	European pear	fruit	food	Food	Fruit												Economic Activity	Number of Foragers	percentages (n = 58)
				Rosaceae	Rosa nutkana	Nootka rose	bf0lr0t	food	Food, tea	Hips, petals, roots, bark, stems												Harvest for personal use (subsistence)	58	100
				Rosaceae	Rosmarinus officinalis	Rosemary	fflrst	os00f0m0: ornamental, spiritual, food, medicine	Food, medicine, tea, decoration, spiritual	Leaves, blossoms, whole plant												Engage in barter or trade (informal market)	35	60
				Rosaceae	Rubus armeniacus	Himalayan blackberry	0f000t	f0f00w: fibre, food, wood	Food; weaving, fencing	Fruit, stems												Derive income from wild goods (indirect and direct)	27	47
				Rosaceae	Rubus laciniatus	Evergreen blackberry	fruit	food	Food	Fruit												Derive income from indirect sales1	27	47
				Rosaceae	Rubus spectabilis	Salmonberry	ffl000	food	Food	Fruit, young shoots, blossom												Derive income from direct sale of raw goods	3-only occasionally	5
				Rosaceae	Rubus parviflorus	Thimbleberry	0fl000	food	Food	Fruit, young shoots
				Asteraceae	Taraxacum officinale	Dandelion	f0lr00	00f0m0: food, medicine	Food, medicine	Leaves, flowers, roots
				Cupressaceae	Thuja plicata	Western red cedar	b00l00t	sf000mw: spiritual, fibre, medicine, wood	Craft, basketry; medicine, spiritual	Bark, leaves, wood, sap, needles
				Typhaceae	Typha latifolia	Cattail, bulrush	f0lr0t	f0f0m0: fibre, food, medicine	Food; medicine; fiber	Rhizome, stalk, roots, pollen, immature flower spikes, leaves
				Urticaceae	Urtica dioica	Stinging nettle	00lrs0	f0f0m0: fibre, food, medicine	Food; medicine; cordage	Young leaves, root, stems, seeds, stalk
				Ericaceae	Vaccinium parvifolium	Red huckleberry	fruit	food	Food	Fruit
				Agaricaceae	Agaricus augustus	The prince	sporocarp	food	Food, choice edible			Fungi
				Boletaceae	Boletus edulis	King bolete; porcini	sporocarp	food	Food			Fungi
				Agaricaceae	Calvatia gigantea	Giant puffball	sporocarp	food	Food			Fungi
				Cantharellaceae	Cantharellus spp.	Chanterelle	sporocarp	food	Food			Fungi
				Agaricaceae	Chlorophyllum rhacodes (Lepiota rachodes)	Shaggy parasol	sporocarp	food	Food, edible with caution			Fungi
				Agaricaceae	Coprinus comatus	Shaggy mane; inky cap	sporocarp	d00f000: dye, food	Edible when young, dye			Fungi
				Parmeliaceae	Evernia spp.	Lichen	sporocarp	dye	Dye			Fungi
				Ganodermataceae	Ganoderma applanatum (Polyporus applanatus)	Artist conk, giant shelf fungus, kofukitake (Japanese)	sporocarp	df0000: dye, fibre	Art, sculpture, paper, mycorestoration			Fungi
				Ganodermataceae	Ganoderma oregonense	Varnish conk	sporocarp	medicine	Medicine			Fungi
				Hypocreaceae	Hypomyces lactifluorum	Lobster mushroom	sporocarp	d00f000: dye, food	Food, dye			Fungi
				Russulaceae	Lactarius rubidus (L. fragilis var. rubidus)	Candy cap	sporocarp	food	Food			Fungi
				Polyporaceae	Laetiporus conifericola	Chicken of the Woods	sporocarp	food	Food			Fungi
				Boletaceae	Leccinum scabrum	Birch bolete	sporocarp	food	Food			Fungi
				Tricholomataceae	Lepista nuda	Blewit	sporocarp	food	Food			Fungi
				Morchellaceae	Morchella spp.	Morel (commonly, “landscape morel”)	sporocarp	food	Food			Fungi
				Pleurotaceae	Pleurotus ostreatus	Oyster mushroom, hiratake, tamogitake	sporocarp	food	Food; mycorestoration			Fungi				ES
				Hymenogastraceae	Psilocybe cyanescens	Potent psilocybe, cyan, caramel cap, magic mushroom, wavy cap	sporocarp	s0000m0: spiritual, medicine	Medicine, mind altering			Fungi
				Ramalinaceae	Ramalina spp.	Lichen	sporocarp	dye	Dye			Fungi
				Polyporaceae	Trametes versicolor	Turkey tail polypore fungus	sporocarp	f000m0: fibre, medicine	Medicine, paper			Fungi
				Parmeliaceae	Usnea filipendula	Beard lichen	sporocarp	medicine	Medicine			Fungi
McLain R.J., Hurley P.T., Emery M.R., Poe M.R.	Gathering "wild" food in the city: rethinking the role of foraging in urban ecosystem planning and management	2014	United States of America	Rosaceae	Amelanchier spp.	Juneberry	fruit	food	Food	Berries		Plants and fungi	Multiple	North America	English	27	Urban				Baltimore, New York, Philadelphia, Seattle	Baltimore (Community Resources 2000, Jahnige 2002)	New York (unpublished data)	Philly I (Gabriel 2006)	Philly II (unpublished data)	Seattle (Poe et al. 2013; unpublished data)
			New York	Brassicaceae	Alliaria petiolata	Garlic mustard	leaf	food	Food	Leaves						3 fungi					Number of products and/or species harvested	103 products representing at least 78 species (70 plant and 8 fungal species)	61 products representing at least 60 species (51 plant and 9 fungal species)	74 products representing at least 71 species (70 plant and 1 fungal species)	Number of products unspecified; 157 plant, 13 fungal, and 3 fern species	Number of products unspecified; 433 plant and 53 fungal species
				Moraceae	Morus spp.	Mulberry	fruit	food	Food	Berries											Number of native plants harvested	Unspecified	Unspecified	33 plant species	113 species, 97 plants, 13 fungi, 3 fern	195 plant species
				Rosaceae	Rubus spp.	Blackberries	fruit	food	Food	Berries											Functional uses of products	Fooda, medicine, horticulture or nursery, crafts or decoratives	Fooda, medicine	Fooda, medicine, crafts or decoratives, fuel, cultural or spiritual	Fooda, medicine, crafts, ecological restoration	Fooda, medicine, arts and crafts, fuel, plant salvage or propagation, construction materials, scientific displays, or education
				Corylaceae	Corylus spp.	Hazelnut	seed	food	Food	Nut											Seasonality of harvest	Year-round; most intense in spring and late summer/fall	March to December; spring and fall most intense	Early spring to fall; most intense in spring/early summer and fall	Year-round; most intense during spring and fall	Year-round; most intense in spring, summer, fall
				Polygonaceae	Polygonum spp.	Knotweed	Unspecified	food	Food	Unspecified											Livelihood activities associated with urban foraging	Mostly personal consumption; some gifting, some products are sold (both in raw and value-added forms)	Unspecified	Mostly personal consumption; some products sold in value-added form	Mostly personal consumption; some sales of raw and value-added products	Personal consumption dominates, bartering/trade is also common, some sales of raw and value-added products, some foragers earn income by teaching others to forage
				Amaranthaceae	Chenopodium album	Lambs quarter	Unspecified	food	Food	Unspecified
				Pleurotaceae	Pleurotus ostreatus	Oyster mushrooms	Unspecified	food	Food	Unspecified		Fungi
				Lauraceae	Lindera benzoin	Spicebush	fruit	food	Food	Berries
			Philadelphia (Philly II)	Rosaceae	Rubus phoenicolasius	Japanese Wineberry	fruit	food	Food	Fruit
				Juglandaceae	Juglans nigra	Black walnut	fruit	df0f000: dye, fibre, food	Food, craft/dye	Fruit
				Asteraceae	Taraxacum officinale	Dandelion	f0lr00	00f0m0: food, medicine	Food, medicine	Leaves, flower, root
				Rosaceae	Amelanchier arborea	Serviceberry	fruit	food	Food	Fruit
				Rosaceae	Prunus maritima	Beach plum	fruit	food	Food	Fruits
				Rosaceae	Rubus allegheniensis	Common blackberry	fruit	food	Food	Fruits
				Ericaceae	Vaccinium corymbosum	Highbush blueberry	fruit	food	Food	Fruits
				Morchellaceae	Morchella esculenta	Morel mushroom	sporocarp	food	Food	Fruiting body		Fungi
				Brassicaceae	Alliaria petiolata	Garlic mustard	fruit	food	Food	Fruits
			Seattle	Berberidaceae	Mahonia nervosa (Berberis)	Low or dull Oregon Grape, cascade barberry, narrowleaf mahonia	b0flr0t	df0f0m0: dye, fibre, food, medicine	Food, medicine, craft/dye	Fruits, bark, roots, stems, tender leaves
				Rosaceae	Malus domestica	Apple	b0fl000	cs00f000: cosmetic, spiritual, food	Food, spiritual, skin care	Fruit, branch, bark
				Pleurotaceae	Pleurotus ostreatus	Oyster mushroom, hiratake, tamogitake	sporocarp	food	Food, choice edible; potential for mycorestoration	Fruiting body; mushroom		Fungi				ES
				Rosaceae	Prunus domestica (cerasifera, spinosa)	European plum	fruit	food	Food	Fruit, branches
				Rosaceae	Rubus armeniacus	Himalayan blackberry, common blackberry	0f000t	f0f00w: fibre, food, wood	Food; craft, weaving, fencing	Fruit, stems
				Rosaceae	Rubus laciniatus	Evergreen blackberry, Oregon blackberry	fruit	food	Food	Fruit
				Rosaceae	Rubus spectabilis	Salmonberry, woodman's rose	ffl000	food	Food	Fruit, young shoots, blossom
				Asteraceae	Taraxacum officinale	Dandelion	f0lr00	00f0m0: food, medicine	Food, medicine	Leaves, flowers, roots
				Urticaceae	Urtica dioica	Stinging nettle	00lrst	f0f0m0: fibre, food, medicine	Food; medicine; craft, cordage	Young leaves, root, stems, seeds, stalk
Abraham E.M., Theodoropoulos K., Eleftheriadou E., Ragkos A., Kyriazopoulos A.P., Parissi Z.M., Arabatzis G., Soutsas K.	Non-wood forest products from the understory and implications for rural development: The case of a broadleaf deciduous oak forest (Quercus frainetto T e n.) in Chalkidiki, Greece	2015	Greece	Ericaceae	Arbutus unedo		0fl000	ad0ff0m0: aromatic, dye, fodder, food, medicine	The fruits of A. unedο,C. mas, and Rubus canescens are consumed raw or are used for jams and liqueurs.		commercial	Plants only	Mediterranean forests, woodlands, and scrub	Europe	None	275					Taxiarchis and Vrastama
	Lists of commercially important species only provided			Asparagaceae	Asparagus acutifolius		ffl000	a00f0m0: aromatic, food, medicine			commercial
				Fagaceae	Castanea sativa			food			commercial
				Cornaceae	Cornus mas		fruit	food	The fruits of A. unedο,C. mas, and Rubus canescens are consumed raw or are used for jams and liqueurs.		commercial
				Rosaceae	Fragaria vesca			food			commercial
				Juglandaceae	Juglans regia		0000st	d00f000: dye, food			commercial
				Rosaceae	Malus domestica		fruit	food			commercial
				Lamiaceae	Origanum vulgare		leaf	a00f0m0: aromatic, food, medicine			commercial
				Rosaceae	Rubus canescens		fruit	food	The fruits of A. unedο,C. mas, and Rubus canescens are consumed raw or are used for jams and liqueurs.		commercial
				Lamiaceae	Thymus sibthorpi		leaf	a00f0m0: aromatic, food, medicine			commercial
				Rosaceae	Crataegus monogyna			medicine			commercial
				Scrophulariaceae	Digitalis lanata			medicine			commercial
				Dioscoreaceae	Dioscorea communis			medicine			commercial
				Hypericaceae	Hypericum perforatum			medicine			commercial
				Poaceae	Dactylis glomerata		leaf	fodder			commercial
				Fabaceae	Medicago spp		leaf	fodder			commercial
				Poaceae	Poa pratensis		f0l000	ofodder			commercial
				Fabaceae	Trifolium repens		f0l000	ofodder			commercial
				Fabaceae	Vicia spp		leaf	fodder			commercial
				Poaceae	Briza media		flower	ornamental			commercial
				Campanulaceae	Campanula spp		flower	ornamental			commercial
				Iridaceae	Crocus pulchellus		flower	ornamental			commercial
				Primulaceae	Cyclamen hederifolium		flower	ornamental			commercial
				Caryophyllaceae	Dianthus cruentus		flower	ornamental			commercial
				Geraniaceae	Geranium spp		flower	ornamental			commercial
				Aquifoliaceae	Ilex aquifolium		flower	ornamental			commercial
				Liliaceae	Lilium martagon		flower	ornamental			commercial
				Caprifoliaceae	Lonicera caprifolium		flower	ornamental			commercial
				Primulaceae	Primula spp		flower	ornamental			commercial
				Rosaceae	Sanguisorba minor		flower	ornamental			commercial
				Violaceae	Viola spp		flower	ornamental			commercial
				Cistaceae	Cistus creticus			ad0ff0m0: aromatic, dye, fodder, food, medicine			commercial
				Araliaceae	Hedera helix			dye			commercial
				Rosaceae	Prunus spp			dye			commercial
				Fagaceae	Quercus spp			ad0ff0m0: aromatic, dye, fodder, food, medicine			commercial
Erskine W., Ximenes A., Glazebrook D., da Costa M., Lopes M., Spyckerelle L., Williams R., Nesbitt H.	The role of wild foods in food security: the example of Timor-Leste	2015	Timor Leste	Dioscoreaceae	Dioscorea esculenta	Kumbili	root	food	Roast or boil	Flesh of tuber		Plants only	Tropical and subtropical deciduous forest	Asia	Tetun and English	52	Rural				Farmers in Aileu, Baucau, Liquiça and Manufahi districts
				Fabaceae	Phaseolus lunatus	Koto moruk	0fl000	food	Boil leaves with maize kernels (some squeeze in cold water twice prior to cooking with maize). Boil beans up to 10 times, discarding water after each boiling, then eat.	Leaves, beans		Dry	Poisonous if not boiled			33 plants
				Araceae	Amorphophallus paeoniifolious	Maek	00lr00	food	Boil leaves 1–2 h before cooking with maize Kernels. Flesh can be dried, pounded into meal and finally steamed (peel tuber, cut into pieces and dry, then pound to become meal, soak in hot water, pound again then steam for eating) or soaked, dried and finally boiled (peel tuber then slice then boil, then soak for 5–6 days then dry, then boil for eating together with maize or mix with green vegetab…	Leaves, Flesh of tuber		Dry	Can produce itchiness if not boiled properly			19 animals
				Euphorbiaceae	Manihot glaziovii	Buraisa	00lr00	food	Boil leaves and squeeze twice prior to cooking for eating. Soak tuber flesh in water for 2 days then boil	Leaves, Flesh of tuber		Dry & wet	Poisonous if not boiled properly
				Dioscoreaceae	Dioscorea hispida	Kuan	root	food	Bake until cooked then scrape away the downy surface before eating	Flesh of tuber		Dry	None
				Fabaceae	Mucuna pruriens	Velvet bean	seed	food	Boil beans up to 10 times, discarding water each time	Bean		Dry	Poisonous if not prepared
				Dioscoreaceae	Dioscorea alata	Uhi	root	food	Boil or roast	Flesh of tuber		Dry	None
				Fabaceae	Pueraria sp	Aisame	00lr00	food	Leaf tips are boiled together with maize. Tuber can be soaked in water for 3 days and nights then boiled for eating	Leaves, Flesh of tuber		Dry	None
				Fabaceae	Entada phaseoloides	Kalik bean	seed	food	Roast and remove shells then boil and cut then mix with bitter bean and boil together 7–8 times and finally soak in cold water before eating	Bean		Dry	Poisonous if not prepared
				Araceae	Colocasia esculenta	Wild taro	00lr00	food	Boil leaves together with maize. Boil tuber with skin for 1 night then skin and eat	Leaves, Flesh of tuber		Dry	None
				Moringaceae	Moringa oleifera (L.) Vahl		ffl000	food	Boil leaves, fruit and flowers with maize to make porridge/sasoro	Leaves, Fruit, Flower		Dry & wet	None
				Fabaceae	Tamarindus indica	Tamarind	0f00s0	food	Seeds must be boiled five times before eating	Flesh, seed		Dry	Bitter
Mganga K.Z., Musimba N.K.R., Nyariki D.M.	Combining Sustainable Land Management Technologies to Combat Land Degradation and Improve Rural Livelihoods in Semi-arid Lands in Kenya	2015	Kenya	Poaceae	Eragrostis superba		leaf	ff0000: fibre, fodder	Livestock feed, soil conservation, thatching, sale			Plants only	Arid and semi-arid lands	Africa	English	14	Rural				Akamba agropastoralists
	Commercially and ecologically important multipurpose species			Poaceae	Cenchrus ciliaris		leaf	ff0000: fibre, fodder	Livestock feed, soil conservation, thatching, sale				ES
				Poaceae	Enteropogon macrostachyus		leaf	ff0000: fibre, fodder	Livestock feed, soil conservation, thatching, sale				ES
				Poaceae	Chloris roxburghiana		leaf	ff0000: fibre, fodder	Livestock feed, soil conservation, thatching, sale				ES
				Fabaceae	Leucaena leucocephala	Wild Tamarind	f0l00t	0f0f0w: fodder, fuel, wood	bee forage, shade				ES
				Combretaceae	Terminalia mentalis		00l00t	fuel	bee forage, shade				ES
				Fabaceae	Tamarindus indica		ffl00t	00ff0w: food, fuel, wood	bee forage, shade				ES
				Anacardiaceae	Mangifera indica	Mango	ffl00t	0fff0w: fodder, food, fuel, wood	bee forage, shade				ES
				Meliaceae	Azadirachta indica	Neem	ffl00t	0f0fmw: fodder, fuel, medicine, wood	bee forage, shade				ES
				Myrtaceae	Psidium guajava	Guava	ff000t	00ff00: food, fuel	bee forage				ES
				Fabaceae	Senna siamea		f0l00t	000f0w: fuel, wood	bee forage, shade, green manure				ES
				Rutaceae	Citrus sinensis	Orange	ffl000	0ff000: fodder, food	bee forage, shade				ES
				Malvaceae	Adansonia digitata		ffl000	food	shade				ES
				Meliaceae	Melia volkensii	Melia	ffl00t	0f0f0w: fodder, fuel, wood	bee forage, shade				ES
Łuczaj Ł., Pieroni A.	Nutritional ethnobotany in Europe: From emergency foods to healthy folk cuisines and contemporary foraging trends	2016	Various	Poaceae	Elytrigia repens		root	food		Poland		160 Plants and 2 fungi	Multiple	Europe	English	162	Various		162		Multiple
	The famine bread ingredients consisted of a large variety of products, including even clay, cambium of trees, and wood shavings. Other common additions were acorns, lesser-used seeds of Fabaceae plants (e.g., Vicia spp.), dried and milled leaves, rhizomes and roots, sometimes even mosses and lichens.				Arum spp		root	food		Croatia						161 plants
	Another important activity in the acquisition and maintenance of knowledge about edible plants was herding			Apiaceae	Eryngium maritimum		root	food		England, Croatia						1 fungus
	Many of them were weeds of cereal crops and usually exploited as human or animal food when crops were hand-weeded.			Apiaceae	Eryngium campestre					England, Croatia
				Lythraceae	Trapa natans		fruit	food		Poland, Hungary, Montenegro
				Polypodiaceae	Polypodium vulgare		root	food		Poland, Slovakia
				Apiaceae	Angelica sylvestris		f0l000	food		Estonia
				Apiaceae	Anthriscus sylvestris	Cow parsley	f0l000	food		Estonia
				Equisetaceae	Equisetum arvense		leaf	food		Estonia
				Asteraceae	Cirsium oleraceum		f0l000	food		Estonia
				Parmeliaceae	Cetraria islandica		fruit	food		Estonia
				Asteraceae	Crepis vesicaria		leaf	food		Spain
				Fagaceae	Quercus ilex	Acorn	seed	food	coffee, flour	Spain
				Rosaceae	Crataegus monogyna		fruit	food		Spain
				Rosaceae	Rosa canina	Rose	ff0000	food		Spain
				Asteraceae	Chondrilla juncea		leaf	food		Spain
				Asteraceae	Sonchus asper		leaf	food	Italian soup	Spain
				Asteraceae	Cichorium intybus	Chicory	f0l000	food	Italian soup	Spain
				Asteraceae	Scorzonera laciniata		00l00t	food		Spain
				Asteraceae	Silybum marianum		leaf	food		Spain
				Poaceae	Cynodon dactylon		root	food		Spain
				Cupressaceae	Juniperus communis		fruit	food
				Apiaceae	Carum carvi		seed	food
				Lamiaceae	Mentha spp	Mint	leaf	food
				Lamiaceae	Lamium album	White deadnettle	f0l000	food
				Brassicaceae	Capsella bursa-pastoris Medik.		fruit	food
				Malvaceae	Malva sp.		fruit	food
				Acoraceae	Acorus calamus		root	food		Poland
				Asparagaceae	Asparagus acutifolius		leaf	food
				Asteraceae	Scolymus hispanicus		leaf	food
				Caryophyllaceae	Silene vulgaris		leaf	food
				Polygonaceae	Rumex acetosella	Sorrel (Common Sorrel)	leaf	food		Poland
				Amaryllidaceae	Allium ursinum	Ramsons (Wild Garlic)	fflrst	food
				Amaranthaceae	Chenopodium album			food		Poland
				Urticaceae	Urtica dioica	Stinging nettle	ffl000	food	Italian soup	Poland
				Asteraceae	Centauria cyanus			food		Poland
				Apiaceae	Aegopodium podagraria	Grand-elder	f0l000	food
				Asteraceae	Arctium spp			food
				Brassicaceae	Rorippa nasturtium-aquaticum	Watercress	leaf	food	beverage	Spain
				Asteraceae	Artemisia granatensis			food		Spain
				Ericaceae	Vaccinium myrtillus		fruit	food	pasta flour
				Amaryllidaceae	Allium vineale L.	Wild onion	fflrst	food	Italian soup	Italy
				Apiaceae	Apium nodiflorum L.		leaf	food	Italian soup	Italy
				Asteraceae	Bellis perennis L.	Daisy	f0l000	food	Italian soup	Italy
				Betulaceae	Beta vulgaris L. ssp. maritima (L.)Thell.		leaf	food	Italian soup	Italy
				Boraginaceae	Borago officinalis L.		leaf	food	Italian soup	Italy
				Brassicaceae	Bunias erucago L.		leaf	food	Italian soup	Italy
				Campanulaceae	Campanula rapunculus L.	Harebell	f0l000	food	Italian soup	Italy
				Campanulaceae	Campanula trachelium L.	Harebell	f0l000	food	Italian soup	Italy
				Asteraceae	Cirsium arvense (L.) Scop.		leaf	food	Italian soup	Italy
				Asteraceae	Crepis leontodontoides All.		leaf	food	Italian soup	Italy
				Asteraceae	Crepis sancta (L.) Babcock		leaf	food	Italian soup	Italy
				Asteraceae	Crepis capillaris (L.) Wallr.		leaf	food	Italian soup	Italy
				Apiaceae	Daucus carota L.		leaf	food	Italian soup	Italy
				Apiaceae	Foeniculum vulgare Miller		leaf	food	Italian soup	Italy
				Geraniaceae	Geranium molle L.		leaf	food	Italian soup	Italy
				Asteraceae	Hypochaeris radicata L.		leaf	food	Italian soup	Italy
				Asteraceae	Lapsana communis L.		leaf	food	Italian soup	Italy
				Asteraceae	Leontodon hispidus L.		leaf	food	Italian soup	Italy
				Caryophyllaceae	Lichnis flos-cuculi L.		leaf	food	Italian soup	Italy
				Malvaceae	Malva sylvestris L.		leaf	food	Italian soup	Italy
				Papaveraceae	Papaver rhoeas L.		leaf	food	Italian soup	Italy
				Asteraceae	Picris echioides L.		leaf	food	Italian soup	Italy
				Asteraceae	Picris hieracioides L.		leaf	food	Italian soup	Italy
				Plantaginaceae	Plantago lanceolata L.	Ribwort plantain	f0l000	food	Italian soup	Italy
				Plantaginaceae	Plantago major L.		leaf	food	Italian soup	Italy
				Primulaceae	Primula vulgaris Hudson		leaf	food	Italian soup	Italy
				Brassicaceae	Raphanus raphanistrum L.		leaf	food	Italian soup	Italy
				Ranunculaceae	Ranunculus ficaria L.		leaf	food	Italian soup	Italy
				Asteraceae	Reichardia picroides (L.) Roth		leaf	food	Italian soup	Italy
				Polygonaceae	Rumex crispus L.		leaf	food	Italian soup	Italy
				Polygonaceae	Rumex obtusifolium L.		leaf	food	Italian soup	Italy
				Lamiaceae	Salvia pratensis L.		leaf	food	Italian soup	Italy
				Lamiaceae	Salvia verbenaca L.		leaf	food	Italian soup	Italy
				Rosaceae	Sanguisorba minor Scop.		leaf	food	Italian soup	Italy
				Caryophyllaceae	Silene alba (Miller) Krause		leaf	food	Italian soup	Italy
				Caryophyllaceae	Silene vulgaris (Moench) Garcke		leaf	food	Italian soup	Italy
				Brassicaceae	Sisymbrium officinale (L.) Scop.		leaf	food	Italian soup	Italy
				Asteraceae	Sonchus oleraceus L.		leaf	food	Italian soup	Italy
				Boraginaceae	Symphytum tuberosum L.		leaf	food	Italian soup	Italy
				Asteraceae	Taraxacum officinale Web.	Dandelion	f0l000	food	Italian soup	Italy
				Urticaceae	Urtica urens L.		leaf	food	Italian soup	Italy
				Violaceae	Viola odorata L.	Violet	f0l000	food	Italian soup	Italy
				Amaryllidaceae	Allium ampeloprasum L. (Liliaceae)	Chives	f0l000	food		Croatia, Herzegovina
				Amaryllidaceae	Allium schoenoprasum L. (Liliaceae)		leaf	food		Croatia, Herzegovina
				Amaranthaceae	Amaranthus retroflexus L. (Amaranthaceae)		leaf	food		Croatia, Herzegovina
				Boraginaceae	Anchusa arvensis (L.) M. Bieb. and other species of the genus (Boraginaceae)		leaf	food		Croatia, Herzegovina
				Asparagaceae	Asparagus officinalis L. (Asparagaceae)		leaf	food		Croatia, Herzegovina
				Brassicaceae	Brassica oleracea L. (Brassicaceae)		leaf	food		Croatia, Herzegovina
				Brassicaceae	Bunias erucago L. (Brassicaceae)		leaf	food		Croatia, Herzegovina
				Capparaceae	Capparis orientalis Veill. (Capparaceae)		leaf	food		Croatia, Herzegovina
				Asteraceae	Centaurea scabiosa L. (Asteraceae)		leaf	food		Croatia, Herzegovina
				Ranunculaceae	Clematis vitalba L. (Ranunculaceae)		leaf	food		Croatia, Herzegovina
				Asteraceae	Crepis zacintha (L.) Babc. (Asteraceae)		leaf	food		Croatia, Herzegovina
				Apiaceae	Crithmum maritimum L. (Apiaceae)		leaf	food		Croatia, Herzegovina
				Brassicaceae	Diplotaxis tenuifolia (L.) DC. (Brassicaceae)		leaf	food		Croatia, Herzegovina
				Geraniaceae	Erodium cicutarium (L.) L’Hér. ex Aiton (Geraniaceae)		leaf	food		Croatia, Herzegovina
				Brassicaceae	Eruca sativa Miller (Brassicaceae)		leaf	food		Croatia, Herzegovina
				Apiaceae	Eryngium maritimum L. and E. campestre L. (Apiaceae)		leaf	food		Croatia, Herzegovina
				Brassicaceae	Hirschfeldia incana (L.) Lagr.-Foss. (Brassicaceae)		leaf	food		Croatia, Herzegovina
				Asteraceae	Lactuca serriola L. (Asteraceae)		leaf	food		Croatia, Herzegovina
				Brassicaceae	Myagrum perfoliatum L. (Brassicaceae)		leaf	food		Croatia, Herzegovina
				Liliaceae	Ornithogalum umbellatum L. (Liliaceae)		leaf	food		Croatia, Herzegovina
				Plantaginaceae	Plantago coronopus L. (Plantaginaceae)		leaf	food		Croatia, Herzegovina
				Portulacaceae	Portulaca oleracea L. (Portulacaceae)		leaf	food		Croatia, Herzegovina
				Ranunculaceae	Ranunculus cf. neapolitanus Ten. (Ranunculaceae)		leaf	food		Croatia, Herzegovina
				Ranunculaceae	Ranunculus muricatus L. (Ranunculaceae)		leaf	food		Croatia, Herzegovina
				Asteraceae	Rhagadiolus stellatus (L.) Gaertn. (Asteraceae)		leaf	food		Croatia, Herzegovina
				Asparagaceae	Ruscus spp. (Asparagaceae)		leaf	food		Croatia, Herzegovina
				Amaranthaceae	Salicornia herbacea L. (Amaranthaceae)		leaf	food		Croatia, Herzegovina
				Asteraceae	Scorzonera villosa Scop. (Asteraceae)		leaf	food		Croatia, Herzegovina
				Caryophyllaceae	Silene latifolia Poir. (Caryophyllaceae)		leaf	food		Croatia, Herzegovina
				Smilaceae	Smilax aspera L. (Smilacaceae)		leaf	food		Croatia, Herzegovina
				Apiaceae	Smyrnium olusatrum L. (Apiaceae)		leaf	food		Croatia, Herzegovina
				Dioscoreaceae	Tamus communis L. (Dioscoreaceae)		leaf	food		Croatia, Herzegovina
				Asteraceae	Taraxacum officinale Weber (Asteraceae) and other species from the genus		leaf	food		Croatia, Herzegovina
				Apiaceae	Tordylium apulum L. (Apiaceae)		leaf	food		Croatia, Herzegovina
				Apiaceae	Torilis nodosa (L.) Gaertn.		leaf	food		Croatia, Herzegovina
				Asteraceae	Tragopogon spp. (Asteraceae)		leaf	food		Croatia, Herzegovina
				Asteraceae	Urospermum picroides (L.) Desf. (Asteraceae)		leaf	food		Croatia, Herzegovina
				Urticaceae	Urtica pilulifera L. (Urticaceae)		leaf	food	pasta flour	Croatia, Herzegovina
				Valerianaceae	Valerianella locusta L. (Valerianaceae)		leaf	food		Croatia, Herzegovina
				Violaceae	Viola arvensis Murr. (Violaceae)	Violet	f0l000	food		Croatia, Herzegovina
				Rosaceae	Prunus spinosa L.	Blackthorn (Sloe)	fruit	food	Fruits
				Rosaceae	Rubus sp.	Bramble (Blackberry)	fruit	food	Fruits and unripe fruits
				Asteraceae	Matricaria recutita L.	Camomile	flower	food	Flowers
				Caryophyllaceae	Stellaria media (L.) Vill.	Chickweed	ffl000	food	Aerial parts
				Brassicaceae	Cardamine pratensis L.	Cuckooflower (Lady’s Smock)	ffl000	food	Aerial parts
				Caprifoliaceae	Sambucus nigra L.	Elder	ff0000	food	Flowers and fruits
				Brassicaceae	Alliaria petiolata (M. Bieb.) Cavara & Grande	Garlic mustard	00l0s0	food	Leaves, shoots, and seeds
				Amaranthaceae	Atriplex littoralis L.	Grass-leaved orache	0fl000	food	Leaves and unripe fruits
				Cannabaceae	Humulus lupulus L.	Hop	leaf	food	Shoots
				Brassicaceae	Cakile maritime Scop.	Leaf sea rocket	f0l000	food	Leaves and flowers
				Crassulaceae	Hylotelephium telephium (L.) H. Ohba	Orpine	ffl000	food	Aerial parts
				Onocleaceae	Matteuccia struthiopteris (L.) Tod.	Ostrich Fern	leaf	food	Shoots
				Lamiaceae	Lamium purpureum L.	Purple dead nettle	ffl000	food	Aerial parts
				Rosaceae	Rubus idaeus L.	Raspberry	0fl000	food	Leaves and fruits
				Fabaceae	Trifolium pratense L.	Red clover	flower	food	Flowers
				Amaryllidaceae	Allium scorodoprasum L.	Sand leek	00l0s0	food	Leaves and seeds
				Brassicaceae	Cochlearia sp.	Scurvy grass	leaf	food	Aerial parts
				Juncaginaceae	Triglochin maritima L.	Sea arrowgrass	0fl000	food	Leaves and unripe fruits
				Asteraceae	Tripolium vulgare Nees	Sea aster	leaf	food	Leaves
				Fabaceae	Lathyrus japonicus Willd.	Sea pea	f0l000	food	Flowers and shoots
				Plantaginaceae	Plantago maritima L.	Sea plantain	leaf	food	Aerial parts
				Caryophyllaceae	Honckenya peploides (L.) Ehrh.	Sea sandwort	leaf	food	Aerial parts
				Brassicaceae	Crambe maritime L.	Sea-kale	ffl000	food	Leaves, flowers, buds, and fruits
				Brassicaceae	Barbarea stricta Andrz.	Small-flowered winter-cress	f0l000	food	Leaves and flowers
				Pinaceae	Picea abies (L.) H. Karst.	Spruce (Norway Spruce)	leaf	food	Shoots
				Rosaceae	Sorbus intermedia (Ehrh.) Pers.	Swedish Whitebeam	fruit	food	Fruits
				Apiaceae	Myrrhis odorata Scop.	Sweet cicely	ffl000	food	Leaves, flowers, and unripe cones
				Asteraceae	Tanacetum vulgare L.	Tansy	flower	food	Flowers
				Lamiaceae	Origanum vulgare L.	Wild marjoram	leaf	food	Leaves
				Lamiaceae	Thymus serpyllum L.	Wild thyme (Creeping thyme)	leaf	food	Leaves
				Brassicaceae	Barbarea vulgaris W.T. Aiton	Wintercress	flower	food	Flowers
				Oxalidaceae	Oxalis acetosella L.	Wood sorrel	leaf	food	Aerial parts
				Rubiaceae	Galium odoratum Scop.	Woodruff	leaf	food	Aerial parts
				Ulmaceae	Ulmus glabra Huds.	Wych elm	fruit	food	Unripe fruits
				Asteraceae	Achillea millefolium L.	Yarrow	f0l000	food	Leaves and flowers
				Lamiaceae	Lamium galeobdolon (L.) Crantz	Yellow archangel	f0l000	food	Young shoots and flowers
				Cantharellaceae	Cantharellus cibarius		sporocarp	food	pasta flour			Fungi
				Fagaceae	Quercus robur	Acorn	seed	food	coffee, flour
				Russulaceae	Russula spp.		sporocarp	food				Fungi
Wiryono, Puteri V.N.U., Senoaji G.	The diversity of plant species, the types of plant uses and the estimate of carbon stock in agroforestry system in Harapan Makmur Village, Bengkulu, Indonesia	2016	Indonesia	Acanthaceae	Justicia gandarussa	Gandarusa	fflrst	f000m0: fibre, medicine	fences			Plants only		Asia		79					Harapan Makmur
				Amaranthaceae	Amaranthus spinosus	Bayam	leaf	food
				Amaranthaceae	Celosia cristata	Jeger ayam	fflrst	ornamental
				Amaryllidaceae	Allium fistulosum	Bawang daun	leaf	food
				Anacardiaceae	Mangifera foetida	Bacang	0fl00t	food
				Anacardiaceae	Mangifera indica	Mangga	0fl00t	00ff00: food, fuel
				Annonaceae	Annona muricata	Srikaya	fruit	food
				Apocynaceae	Alstonia angustiloba	Pulia hitam	trunk	000f0w: fuel, wood
				Apocynaceae	Catharanthus roseus	Tapak dara	fflrst	ornamental
				Araceae	Colocasia esculenta	Talas	root	food
				Arecaceae	Areca catechu	Pinang	fflrst	f0f0mw: fibre, food, medicine, wood
				Arecaceae	Cocos nucifera	Kelapa	fflrst	f0f0mw: fibre, food, medicine, wood
				Arecaceae	Elaeis guineensis	Sawit	fruit	food	For sale
				Arecaceae	Salacca zalacca	Salak	fruit	food
				Asparagaceae	Cordyline fruticosa	Puding mera	f0l000	ornamental
				Asparagaceae	Dracaena angustifiola	Suji	f0l000	ornamental
				Asparagaceae	Sansevieria trifasciata	Lidah martua	f0l000	ornamental
				Lamiaceae	Ocimum basilicum	Kemangi	leaf	00f0m0: food, medicine
				Bombaceae	Ceiba pentandra	Kapuk	trunk	fuel
				Malvaceae	Durio zibethinus	Durian	0f000t	00ff0w: food, fuel, wood
				Bromeliaceae	Ananas comosus	Nanas	fruit	food
				Meliaceae	Dysoxylum mollissium	Kayu bawang	trunk	f00f0w: fibre, fuel, wood
				Cannaceae	Canna discolor	Ganyong	root	food
				Caricaceae	Carica papaya	Pepaya	0fl000	00f0m0: food, medicine
				Convolvulaceae	Ipomoea batatas	Ubi rambat	root	food
				Cucurbitaceae	Luffa acutangula	Gambas	fruit	food
				Cupressaceae	Thuja orientalis	Cemara kipas	fflrst	ornamental
				Euphorbiaceae	Euphorbia milii	Bunga euphorbia	fflrst	ornamental
				Euphorbiaceae	Hevea brasiliensis	Karet	resin	rubber
				Euphorbiaceae	Jatropha curcas	Jarak	resin	medicine
				Euphorbiaceae	Manihot utilisima	Singkong	00lr00	food
				Euphorbiaceae	Sauropus androgynus	Katu	leaf	food
				Fabaceae	Acacia mangium	Akasia	trunk	000f0w: fuel, wood
				Fabaceae	Delonix regia	Flamboyan	trunk	fuel
				Fabaceae	Gliricidia sepium	Gamal	00l00t	0f000w: fodder, wood
				Fabaceae	Leucaena leucocephala	Lamtoro	trunk	fuel
				Fabaceae	Paraserianthes falcataria	Sengon	trunk	fuel
				Fabaceae	Pithecellobium jiringa	Jengkol	0f000t	00ff00: food, fuel
				Gnetaceae	Gnetum gnemon	Melinjo	0fl000	food
				Clusiaceae	Garcinia mangostana		0f000t	00ff00: food, fuel
				Lamiaceae	Tectona grandis	Jati	trunk	000f0w: fuel, wood
				Lauraceae	Cinnamomum porrectum	Kayu gadis	trunk	000f0w: fuel, wood
				Lauraceae	Persea americana	Alpokat	0f000t	00ff00: food, fuel
				Malvaceae	Hibiscus rosa-sinensis	Bunga sepatu	fflrst	ornamental
				Meliaceae	Lansium domesticum	Duku	0f000t	00ff00: food, fuel
				Meliaceae	Swietenia macrophylla	Mahoni	trunk	000f0w: fuel, wood
				Moraceae	Artocarpus heterophyllus	Nangka	0fl00t	0ff00w: fodder, food, wood
				Moraceae	Artocarpus indicus	Sukun	fflrst	food
				Musaceae	Musa sp.	Pisang	0fl000	f0f000: fibre, food
				Myrtaceae	Psidium guajava	Jambu biji	ffl00t	00ff00: food, fuel	bee forage, shade						ES
				Myrtaceae	Syzygium aquem	Jambu air	0f000t	00ff00: food, fuel	shade						ES
				Myrtaceae	Syzygium malaccense	Jambu bol	fruit	food	shade						ES
				Nyctaginaceae	Mirabilis jalapa	Bunga pukul empat	fflrst	ornamental													Category of utilization	Total interactions (n = 47)	Total species (s = 26)	Interactions in CPG (n = 32)	Interactions in TP (n = 15)
				Oxalidaceae	Averrhoa carambola	Belimbing	fruit	food													Consumption	28 (60%)	15	14 (44%)	14 (93%)
				Pandanaceae	Pandanus amaryllifolius	Pandan	leaf	d00f000: dye, food													Food	15 (32%)	11	10 (31%)	5 (33%)
				Papilionaceae	Arachis hypogeae	Kacang tanah	fruit	food													Tea	3 (6%)	2	3 (9%)	0
				Poaceae	Andropogon nardus	Serai	leaf	food													Medicinal herb	4 (9%)	4	0	4 (27%)
				Poaceae	Axonopus compressus	Rumput kerbau	leaf	fodder													Pet food	6 (13%)	5	1 (3%)	5 (33%)
				Poaceae	Zoysia japonica	Rumput jepang	leaf	ornamental
				Rosaceae	Rosa spp	Mawar	fflrst	ornamental													Decoration	10 (21%)	7	10 (31%)	0
				Rubiaceae	Anthocephalus cadamba	Jabon	trunk	fuel													Flower bouquet	7 (15%)	5	7 (22%)	0
				Rubiaceae	Coffea arabica	Kopi arabica	0f00st	00ff00: food, fuel													Floral (home) ornamentation	3 (6%)	3	3 (9%)	0
				Rubiaceae	Coffea robusta	Kopi robusta	0f00st	00ff00: food, fuel
				Rubiaceae	Ixora coccinea	Asoka	fflrst	ornamental													Biodiversity experience	8 (17%)	7	8 (25%)	0
				Rubiaceae	Morinda citrifolia	Mengkudu	fruit	medicine													Species identification	5 (11%)	5	5 (16%)	0
				Rutaceae	Citrus aurantifolia	Jeruk nipis	0f000t	00ff00: food, fuel	shade						ES						Photos of single species	3 (6%)	2	3 (10%)	0
				Sapindaceae	Nephelium lappaceum	Rambutan	0f000t	00ff00: food, fuel	shade						ES						Others	1 (2%)	1	0	1 (7%)
				Sapotaceae	Achras zapota	Sawo	fruit	food
				Solanaceae	Capsicum annuum	Cabe besar	fruit	food
				Solanaceae	Capsicum frutescens	Cabe rawit	fruit	food
				Solanaceae	Solanum blumei	Terong bulat	fruit	food
				Solanaceae	Solanum lycopersicum	Tomat	fruit	food
				Solanaceae	Solanum torvum	Rimbang	fruit	food
				Sterculiaceae	Theobroma cacao	Coklat	0f00st	00ff00: food, fuel
				Thymeleaceae	Phaleria macrocarpa	Mahkota dewa	fruit	medicine
				Xanthorrhoaceae	Aloe vera	Lidah buaya	leaf	omedicine
				Zingiberaceae	Curcuma domestica	Kunyit	00lr00	d00f0m0: dye, food, medicine
				Zingiberaceae	Zingiber officinale	Jahe	root	00f0m0: food, medicine
Arrington A.B., Diemont S.A.W., Phillips C.T., Welty E.Z.	Demographic and landscape-level urban foraging trends in the USA derived from web and mobile app USAge	2017	United States of America	Myrtaceae	Acca sellowiana	Feijoa				Community garden		Plants, fungi, animal		Various		338	2 Animalia				Various
				Sapindaceae	Acer sp	Maple				Community garden							4 Fungi
				Sapindaceae	Acer negundo	Box elder				Market
				Sapindaceae	Acer platanoides	Norway maple				Spring
				Sapindaceae	Acer saccharinum	Silver maple				Parking
				Sapindaceae	Acer saccharum	Sugar maple				Community garden
				Asteraceae	Achillea millefolium	Common yarrow				Neighbourhood
				Actinidiaceae	Actinidia sp	Kiwifruit				Leftovers
				Sapindaceae	Aesculus sp	Horse-chestnut				Forest
				Sapindaceae	Aesculus flava	Yellow buckeye				Forest
				Sapindaceae	Aesculus hippocastanum	Common horse-chestnut				Community garden
				Fabaceae	Albizia sp	Silk tree				Neighbourhood
				Brassicaceae	Alliaria petiolata	Garlic mustard				Community garden
				Amaryllidaceae	Allium cepa	Onion				Community garden
				Amaryllidaceae	Allium sativum	Garlic				Forest
				Amaryllidaceae	Allium schoenoprasum	Chives				Spring
				Amaryllidaceae	Allium tricoccum	Ramps				Spring
				Amaryllidaceae	Allium tuberosum	Garlic chives				Campsite
				Amaryllidaceae	Allium ursinum	Wild garlic				Urban farm
				Xanthorrhoaceae	Aloe vera	Aloe vera				Campsite, Forest
				Rosaceae	Amelanchier	Serviceberry				Dumpster
				Rosaceae	Amelanchier alnifolia	Saskatoon				Community garden
				Rosaceae	Amelanchier arborea	Downy serviceberry				Community garden
				Rosaceae	Amelanchier canadensis	Canadian serviceberry				Forest
				Rosaceae	Amelanchier laevis	Allegheny serviceberry				Community garden
				Rosaceae	Amelanchier x grandiflora	Apple serviceberry				Forest
				Vitaceae	Ampelopsis arborea	Peppervine				Parking
				Fabaceae	Amphicarpaea bracteata	Hog-peanut				Trail
				Annonaceae	Annona cherimola	Cherimoya				Neighbourhood
				Araucariaceae	Araucaria araucana	Monkey puzzle				Parking
				Ericaceae	Arbutus menziesii	Pacific madrone				Parking
				Ericaceae	Arbutus unedo	Strawberry tree				Community garden
				Asteraceae	Arctium sp	Burdock				Orchard
				Physalacriaceae	Armillaria tabescens	Ringless honey mushrooms				Parking		Fungi					Fungi
				Rosaceae	Aronia melanocarpa	Black chokeberry				Market, Parking
				Asteraceae	Artemisia sp	Mugwort				Forest
				Moraceae	Artocarpus altilis	Breadfruit				Neighbourhood
				Asclepiadiaceae	Asclepias sp	Milkweed				Community garden
				Annonaceae	Asimina triloba	Pawpaw				Dumpster
				Asparagaceae	Asparagus officinalis	Garden asparagus				Community garden, Spring
				Oxalidaceae	Averrhoa carambola	Starfruit				Forest
				Bambuceae	Bambusa	Bamboo (Bambusa)				Leftovers
				Betulaceae	Beta vulgaris subsp. cicla	Chard				Campsite
				Betulaceae	Betula sp	Black birch				Parking, Spring
				Betulaceae	Betula nigra	River birch				Campsite
				Betulaceae	Betula papyrifera	Paper birch				Campsite
				Bivalvia	Bivalvia sp	Clam				Library		Animalia					Animalia
				Boletaceae	Boletus edulis	King bolete				Campsite		Fungi					Fungi
				Brassicaceae	Brassica nigra	Black mustard				Neighbourhood
				Brassicaceae	Brassica oleracea var. acephala	Kale				Community garden
				Arecaceae	Butia capitata	Jelly palm				Spring
				Lamiaceae	Callicarpa	Beautyberry				Spring
				Agaricaceae	Calvatia gigantea	Giant puffball				Campsite							Fungi
				Bignonaceae	Campsis radicans	Trumpet vine				Parking
				Cantharellaceae	Cantharellus cibarius	Yellow chanterelle				Campsite, Forest		Fungi
				Solanaceae	Capsicum annuum var. glabriusculum	Pequin pepper				Orchard, Parking
				Solanaceae	Capsicum chinense	Datil pepper				Trail
				Caricaceae	Carica papaya	Papaya				Orchard
				Apocynaceae	Carissa macrocarpa	Natal plum				Community garden
				Betulaceae	Carpinus caroliniana	American hornbeam				Parking
				Juglandaceae	Carya cordiformis	Bitternut hickory				Community garden, Forest
				Juglandaceae	Carya glabra	Pignut hickory				Forest
				Juglandaceae	Carya illinoinensis	Pecan				Neighbourhood
				Juglandaceae	Carya laciniosa	Shellbark hickory				Forest
				Juglandaceae	Carya ovata	Shagbark hickory				Community garden
				Juglandaceae	Carya tomentosa	Mockernut hickory				Forest
				Rutaceae	Casimiroa edulis	White sapote				Forest
				Fagaceae	Castanea dentata	American chestnut				Community garden
				Fagaceae	Castanea mollissima	Chinese chestnut				Forest
				Bombaceae	Ceiba speciosa	Silk floss tree				Leftovers
				Cannabaceae	Celtis sp	Hackberry				Community garden
				Cannabaceae	Celtis laevigata	Sugarberry				Market
				Cannabaceae	Celtis occidentalis	Common hackberry				Forest
				Cannabaceae	Celtis sinensis	Chinese hackberry				Parking
				Fabaceae	Ceratonia siliqua	Carob				Community garden
				Fabaceae	Cercis canadensis	Eastern redbud				Community garden, Market
				Rosaceae	Chaenomeles japonica	Japanese quince				Urban farm
				Amaranthaceae	Chenopodium sp	Goosefoots				Library
				Chrysobalanaceae	Chrysobalanus icaco	Cocoplum				Orchard
				Agaricaceae	Chrysophyllum cainito	Star apple				Parking		Fungi
				Asteraceae	Cichorium intybus	Common chicory				Campsite
				Rutaceae	Citrofortunella microcarpa	Calamondin				Campsite
				Cucurbitaceae	Citrullus lanatus	Watermelon				Urban farm
				Rutaceae	Citrus japonica	Kumquat				Community garden
				Rutaceae	Citrus limon	Lemon				Dumpster, Neighbourhood
				Rutaceae	Citrus maxima	Pomelo				Forest
				Rutaceae	Citrus paradisi	Grapefruit				Dumpster
				Rutaceae	Citrus reticulata	Mandarin				Community garden
				Rutaceae	Citrus sinensis	Orange				Dumpster
				Rutaceae	Citrus tangerina	Tangerine				Community garden
				Rutaceae	Citrus x aurantifolia	Key lime				Forest
				Rutaceae	Citrus x aurantium	Bitter orange				Community garden
				Rutaceae	Citrus x clementina	Clementine				Parking
				Rutaceae	Citrus x meyeri	Meyer lemon				Community garden
				Montiaceae	Claytonia sp	Spring beauty				Leftovers
				Montiaceae	Claytonia perfoliata	Miner's lettuce				Orchard
				Polygonaceae	Coccoloba uvifera	Seagrape				Campsite
				Arecaceae	Cocos nucifera	Coconut palm				Community garden
				Cornaceae	Cornus kousa	Kousa dogwood				Community garden, Forest
				Cornaceae	Cornus mas	Cornelian cherry dogwood				Community garden
				Corylaceae	Corylus americana	American hazel				Community garden, Market
				Rosaceae	Crataegus	Hawthorn				Community garden
				Rosaceae	Crataegus monogyna	Common hawthorn				Forest
				Rosaceae	Crataegus phaenopyrum	Washington hawthorn				Parking
				Rosaceae	Crataegus series Aestivales	Mayhaw				Campsite
				Cucurbitaceae	Cucurbita sp	Pumpkin				Forest
				Cucurbitaceae	Cucurbita sp	Squash				Neighbourhood
				Cucurbitaceae	Cucurbita pepo subsp. pepo	Zucchini				Leftovers
				Rosaceae	Cydonia oblonga	Quince				Community garden
				Poaceae	Cymbopogon sp	Lemongrass				Neighbourhood
				Asteraceae	Cynara cardunculus var. scolymus	Globe artichoke				Leftovers
				Apiaceae	Daucus carota	Wild carrot				Neighbourhood
				Dioscoreaceae	Dioscorea	Yam				Neighbourhood
				Ebenaceae	Diospyros sp	Persimmon				Dumpster
				Ebenaceae	Diospyros kaki	Japanese persimmon				Spring
				Ebenaceae	Diospyros lotus	Date-plum				Neighbourhood
				Ebenaceae	Diospyros texana	Texas persimmon				Forest
				Ebenaceae	Diospyros virginiana	American persimmon				Dumpster
				Asteraceae	Echinacea sp	Echinacea				Forest
				Eleagnaceae	Elaeagnus sp	Silverberry				Neighbourhood
				Eleagnaceae	Elaeagnus angustifolia	Russian-olive				Forest
				Eleagnaceae	Elaeagnus umbellata	Autumn-olive				Community garden
				Rosaceae	Eriobotrya japonica	Loquat				Neighbourhood
				Brassicaceae	Eruca sativa	Arugula				Parking
				Liliaceae	Erythronium sp	Trout lily				Parking
				Myrtaceae	Eucalyptus sp	Eucalyptus				Campsite
				Myrtaceae	Eugenia uniflora	Surinam cherry				Forest
				Arecaceae	Euterpe oleracea	Assai palm				Campsite
				Fagaceae	Fagus grandifolia	American beech				Community garden
				Polygonaceae	Fallopia japonica	Japanese knotweed				Community garden
				Moraceae	Ficus carica	Common fig				Dumpster
				Moraceae	Ficus elastica	Rubber fig				Forest
				Apiaceae	Foeniculum vulgare	Fennel				Community garden
				Rosaceae	Fragaria vesca	Woodland strawberry				Community garden, Forest
				Oleaceae	Fraxinus ornus	Manna ash				Market, Parking
				Ericaceae	Gaultheria shallon	Salal				Forest
				Ginkgoaceae	Ginkgo biloba	Ginkgo				Dumpster
				Fabaceae	Gleditsia triacanthos	Honey locust				Community garden
				Meripilaceae	Grifola frondosa	Hen-of-the-woods				Campsite		Fungi
				Fabaceae	Gymnocladus dioicus	Kentucky coffeetree				Community garden
				Hamamelidaceae	Hamamelis sp	Witch-hazel				Forest
				Asteraceae	Helianthus annuus	Sunflower				Parking
				Liliaceae	Hemerocallis fulva	Orange daylily				Community garden, Orchard
				Apiaceae	Heracleum maximum	Cow parsnip				Trail
				Rosaceae	Heteromeles arbutifolia	Toyon				Campsite
				Malvaceae	Hibiscus syriacus	Rose of sharon				Forest
				Cannabaceae	Humulus lupulus	Hop				Spring
				Boraginaceae	Hydrophyllum virginianum	Virginia waterleaf				Library
				Cactaceae	Hylocereus undatus	Dragon fruit				Spring
				Aquifoliaceae	Ilex sp	Gallberry				Library
				Balsaminaceae	Impatiens capensis	Spotted jewelweed				Forest
				Juglandaceae	Juglans sp	Walnut				Dumpster
				Juglandaceae	Juglans cinerea	Butternut				Orchard
				Juglandaceae	Juglans microcarpa	Texas walnut				Leftovers
				Juglandaceae	Juglans nigra	Black walnut				Neighbourhood
				Juglandaceae	Juglans regia	Persian walnut				Market
				Cupressaceae	Juniperus communis	Common juniper				Forest, Spring
				Russulaceae	Lactarius hygrophoroides	Hygrophorus milky				Campsite		Fungi
				Russulaceae	Lactifluus volemus	Tawny milkcap				Library		Fungi
				Pinaceae	Larix sp	Larch				Forest
				Lauraceae	Laurus nobilis	Bay laurel				Orchard
				Lamiaceae	Lavandula angustifolia	English lavender				Community garden, Leftovers
				Lauraceae	Lindera sp	Spicebush				Orchard
				Altingiaceae	Liquidambar sp	Sweetgum				Orchard
				Sapindaceae	Litchi chinensis	Lychee				Neighbourhood
				Caprifoliaceae	Lonicera sp	Honeysuckle				Forest
				Moraceae	Maclura pomifera	Osage-orange				Community garden
				Berberidaceae	Mahonia aquifolium	Oregon-grape				Community garden
				Berberidaceae	Mahonia trifoliolata	Agarita				Forest
				Rosaceae	Malus coronaria	Sweet crabapple				Forest, Neighbourhood
				Rosaceae	Malus domestica	McIntosh apple				Forest, Neighbourhood
				Rosaceae	Malus fusca	Oregon crabapple				Neighbourhood
				Rosaceae	Malus hupehensis	Tea crabapple				Forest
				Rosaceae	Malus ioensis	Prairie crabapple				Parking
				Malvaceae	Malva	Mallow				Urban farm
				Anacardiaceae	Mangifera indica	Common mango				Community garden, Orchard
				Sapotaceae	Manilkara zapota	Sapodilla				Campsite
				Asteraceae	Matricaria discoidea	Pineappleweed				Neighbourhood
				Onocleaceae	Matteuccia struthiopteris	Ostrich fern				Forest
				Lamiaceae	Melissa officinalis	Lemon balm				Forest
				Lamiaceae	Mentha spicata	Mint				Community garden
				Lamiaceae	Mentha spicata	Spearmint				Spring
				Lamiaceae	Mentha piperita	Chocolate mint				Parking
				Rosaceae	Mespilus germanica	Common medlar				Neighbourhood, Parking
				Moringaceae	Moringa sp	Moringa				Market
				Moraceae	Morus sp	Mulberry				Neighbourhood
				Moraceae	Morus alba	White mulberry				Community garden
				Moraceae	Morus nigra	Black mulberry				Neighbourhood
				Moraceae	Morus rubra	Red mulberry				Dumpster
				Musaceae	Musa sp	Banana				Community garden, Parking
				Asteraceae	Nabalus albus	White lettuce				Trail
				Tropaeolaceae	Nasturtium officinale	Watercress				Orchard
				Nelumbonaceae	Nelumbo lutea	American lotus				Parking
				Nyssaceae	Nyssa sylvatica	Black tupelo				Forest
				Lamiaceae	Ocimum sp	Basil				Forest
				Onagraceae	Oenothera sp	Evening primrose				Parking
				Oleaceae	Olea europaea	Olive				Community garden
				Cactaceae	Opuntia ficus-indica	Prickly pear				Community garden, Parking
				Lamiaceae	Origanum vulgare	Oregano				Forest
				Oxalidaceae	Oxalis sp	Wood sorrel				Forest
				Pandanaceae	Pandanus sp	Pandan				Market
				Fabaceae	Parkinsonia aculeata	Mexican palo verde				Campsite
				Passifloraceae	Passiflora sp	Banana passionfruit				Parking
				Passifloraceae	Passiflora edulis	Passionfruit				Community garden
				Passifloraceae	Passiflora incarnata	Maypop				Spring
				Araceae	Peltandra sp	Arrow arum				Parking
				Lauraceae	Persea americana	Avocado				Community garden
				Polygonaceae	Persicaria virginiana	Virginia knotweed				Parking
				Fabaceae	Phaseolus vulgaris	Green bean				Urban farm
				Arecaceae	Phoenix dactylifera	Common date palm				Forest, Spring
				Arecaceae	Phoenix roebelenii	Pygmy date palm				Market
				Solanaceae	Physalis alkekengi	Chinese lantern				Parking
				Phytolaccaceae	Phytolacca	Pokeweed				Orchard
				Pinaceae	Pinus sp	Pinyon pine				Forest
				Pinaceae	Pinus edulis	Colorado pinyon				Parking
				Pinaceae	Pinus koraiensis	Korean pine				Parking
				Pinaceae	Pinus ponderosa	Ponderosa pine				Forest
				Pinaceae	Pinus resinosa	Red pine				Parking
				Pinaceae	Pinus strobus	Eastern white pine				Parking
				Anacardiaceae	Pistacia vera	Pistachio				Campsite
				Platanaceae	Platanus occidentalis	American planetree				Parking
				Apocynaceae	Plumeria rubra	Common frangipani				Market
				Podophyllaceae	Podophyllum peltatum	Mayapple				Orchard
				Asparagaceae	Polygonatum biflorum	Smooth solomon's seal				Trail
				Ganodermataceae	Polyporus squamosus	Dryad's saddle				Forest		Fungi					Fungi
				Salicaceae	Populus alba	White poplar				Parking
				Portulacaceae	Portulaca oleracea	Common purslane				Forest
				Fabaceae	Prosopis juliflora	Mesquite				Campsite
				Fabaceae	Prosopis glandulosa	Honey mesquite				Leftovers
				Lamiaceae	Prunella vulgaris	Common self-heal				Parking
				Rosaceae	Prunus sp	Plum				Dumpster, Spring
				Rosaceae	Prunus americana	American plum				Community garden
				Rosaceae	Prunus amygdalus	Almond				Community garden
				Rosaceae	Prunus angustifolia	Chickasaw plum				Community garden
				Rosaceae	Prunus armeniaca	Apricot				Dumpster
				Rosaceae	Prunus avium	Sweet cherry				Community garden
				Rosaceae	Prunus cerasifera	Cherry plum				Dumpster
				Rosaceae	Prunus cerasus	Sour cherry				Community garden
				Rosaceae	Prunus domestica	European plum				Community garden, Forest, Urban Farm
				Rosaceae	Prunus maritima	Beach plum				Spring
				Rosaceae	Prunus mexicana	Mexican plum				Forest
				Rosaceae	Prunus persica	Peach				Dumpster, Orchard
				Rosaceae	Prunus pumila	Sand cherry				Forest
				Rosaceae	Prunus rivularis	Wild goose plum				Neighbourhood
				Rosaceae	Prunus salicina	Japanese plum				Orchard
				Rosaceae	Prunus serotina	Black cherry				Community garden
				Rosaceae	Prunus subhirtella	Higan cherry				Forest
				Rosaceae	Prunus virginiana	Chokecherry				Community garden
				Rosaceae	Prunus yedoensis	Yoshino cherry				Community garden
				Myrtaceae	Psidium	Guava				Forest
				Myrtaceae	Psidium cattleianum	Strawberry guava				Neighbourhood
				Myrtaceae	Psidium guajava	Common guava				Community garden, Forest
				Dennstaedtiaceae	Pteridium sp	Bracken fern				Campsite
				Fabaceae	Pueraria lobata	Kudzu				Market
				Lythraceae	Punica granatum	Pomegranate				Community garden
				Rosaceae	Pyrus communis	European pear				Community garden, Neighbourhood
				Rosaceae	Pyrus pyraster	European wild pear				Neighbourhood
				Rosaceae	Pyrus pyrifolia	Asian pear				Community garden
				Fagaceae	Quercus	Oak				Community garden, Market
				Fagaceae	Quercus alba	White oak				Library
				Fagaceae	Quercus bicolor	Swamp white oak				Parking
				Fagaceae	Quercus macrocarpa	Bur oak				Community garden
				Fagaceae	Quercus shumardii	Shumard oak				Leftovers
				Rosaceae	Rhaphiolepis indica	Indian hawthorn				Parking
				Polygonaceae	Rheum rhabarbarum	Rhubarb				Community garden
				Anacardiaceae	Rhus sp	Sumac				Community garden
				Anacardiaceae	Rhus typhina	Staghorn sumac				Community garden
				Anacardiaceae	Ribes sp	Currant				Orchard
				Anacardiaceae	Ribes aureum	Golden currant				Community garden
				Anacardiaceae	Ribes nigrum	Blackcurrant				Urban farm
				Anacardiaceae	Ribes uva-crispa	Gooseberry				Community garden
				Anacardiaceae	Ribes x nidigrolaria	Jostaberry				Neighbourhood
				Fabaceae	Robinia pseudoacacia	Black locust				Community garden
				Rosaceae	Rosa sp	Rose				Community garden
				Rosaceae	Rosa canina	Dog rose				Neighbourhood
				Rosaceae	Rosa rugosa	Rugosa rose				Urban farm
				Rosaceae	Rosmarinus officinalis	Rosemary				Dumpster
				Rosaceae	Rubus occidentalis	Black raspberry				Community garden, Dumpster
				Rosaceae	Rubus parviflorus	Thimbleberry				Community garden
				Rosaceae	Rubus phoenicolasius	Wine raspberry				Community garden, Dumpster
				Rosaceae	Rubus spectabilis	Salmonberry				Community garden
				Rosaceae	Rubus ulmifolius	Thornless blackberry				Parking
				Polygonaceae	Rumex sp	Dock				Parking
				Polygonaceae	Rumex acetosa	Common sorrel				Forest
				Polygonaceae	Rumex crispus	Curly dock				Forest
				Alismataceae	Sagittaria latifolia	Broadleaf arrowhead				Campsite
				Salicaceae	Salix babylonica	Weeping willow				Market
				Salicaceae	Salix nigra	Black willow				Community garden
				Lamiaceae	Salvia sp	Sage				Orchard
				Caprifoliaceae	Sambucus sp	Elderberry				Community garden
				Caprifoliaceae	Sambucus nigra	Black elderberry				Community garden
				Lauraceae	Sassafras albidum	Sassafras				Community garden
				Anacardiaceae	Schinus molle	Peruvian pepper				Spring
				Anacardiaceae	Schinus terebinthifolius	Brazilian pepper				Parking
				Smilaceae	Smilax sp	Greenbrier				Forest
				Solanaceae	Solanum lycopersicum	Tomato				Community garden
				Solanaceae	Solanum melongena	Eggplant				Campsite
				Asteraceae	Solidago sp	Goldenrod				Forest
				Rosaceae	Sorbus aucuparia	European rowan				Campsite, Forest
				Bignonaceae	Spathodea campanulata	African tulip tree				Market
				Amaranthaceae	Spinacia oleracea	Spinach				Leftovers
				Caryophyllaceae	Stellaria media	Common chickweed				Parking
				Arecaceae	Syagrus romanzoffiana	Queen palm				Parking
				Araceae	Symplocarpus foetidus	Eastern skunk cabbage				Parking
				Myrtaceae	Syzygium sp	Rose apple				Leftovers
				Myrtaceae	Syzygium paniculatum	Magenta lilly pilly				Parking
				Fabaceae	Tamarindus indica	Tamarind				Forest
				Asteraceae	Tanacetum vulgare	Common tansy				Urban farm
				Asteraceae	Taraxacum officinale	Dandelion				Leftovers
				Lamiaceae	Thymus sp	Thyme				Parking
				Malvaceae	Tilia americana	American linden				Community garden, Forest
				Malvaceae	Tilia cordata	Small-leaved linden				Parking
				Taxaceae	Torreya californica	California nutmeg				Parking
				Emydidae	Trachemys scripta elegans	Red-eared slider				Parking							Animalia
				Asteraceae	Tragopogon porrifolius	Common salsify				Campsite
				Fabaceae	Trifolium pratense	Red clover				Urban farm
				Fabaceae	Trifolium repens	White clover				Campsite
				Tropaeolaceae	Tropaeolum majus	Garden nasturtium				Parking, Urban farm
				Pinaceae	Tsuga canadensis	Eastern hemlock				Parking
				Typhaceae	Typha sp	Cattail				Community garden
				Lauraceae	Umbellularia californica	California laurel				Parking
				Urticaceae	Urtica dioica	Nettle				Forest
				Ericaceae	Vaccinium myrtillus	Common bilberry				Neighbourhood
				Ericaceae	Vaccinium ovatum	Evergreen huckleberry				Parking
				Adoxaceae	Viburnum lentago	Nannyberry				Community garden
				Adoxaceae	Viburnum nudum	Witherod				Library
				Adoxaceae	Viburnum trilobum	American cranberrybush				Dumpster, Forest, Parking
				Fabaceae	Vigna unguiculata subsp. unguiculata	Black-eyed pea				Leftovers
				Violaceae	Viola sp	Violet				Forest
				Lamiaceae	Vitex agnus-castus	Chaste tree				Forest
				Vitaceae	Vitis labrusca	Fox grape				Community garden, Forest
				Vitaceae	Vitis mustangensis	Mustang grape				Orchard
				Vitaceae	Vitis rotundifolia	Muscadine				Community garden
				Vitaceae	Vitis vinifera	Common grape				Dumpster, Forest
				Asparagaceae	Yucca sp	Yucca				Urban farm
				Poaceae	Zea mays	Corn				Urban farm
				Rhamnaceae	Ziziphus jujuba	Jujube				Spring
Palliwoda J., Kowarik I., von der Lippe M.	Human-biodiversity interactions in urban parks: The species level matters	2017	Germany	Pinaceae	Abies spec.			food	Food		Exotic	Plants only	Temperate broadleaf and mixed forests	Europe	None	58	Urban				Berlin
				Asteraceae	Achillea millefolium		flower	ornamental	Flower bouquet	Grassland, natural-garden matrix						13 Exotic
				Apiaceae	Aegopodium podagraria		leaf	food	Food	Grassland, natural-garden matrix
				Rosaceae	Alchemilla spec.			food	Tea
				Brassicaceae	Alliaria petiolate			food	Food
				Amaryllidaceae	Allium paradoxum		leaf	food	Food		Exotic
				Amaryllidaceae	Allium schoenoprasum			food	Food		Exotic
				Betulaceae	Alnus spec.			ornamental	Decoration
				Rosaceae	Amelanchier ovalis		fruit	food	Food	Grove edge, natural-garden matrix	Exotic
				Rosaceae	Argentina anserina			food	Food
				Asteraceae	Artemisia vulgaris			food	Food
				Amaranthaceae	Atriplex spec.			food	Food
				Asteraceae	Bellis perennis			food	Food
				Betulaceae	Betula pendula			food	Food
				Amaranthaceae	Blitum bonus-henricus			food	Food
				Asteraceae	Calendula arvensis			food	Tea		Exotic
				Betulaceae	Carpinus betulus			recreation	Species definition	Grove edge, natural-garden matrix
				Papaveraceae	Chelidonium majus			medicine	Medicinal herb	Grove edge, landscaped park
				Asteraceae	Cirsium arvense			food	Food
				Ranunculaceae	Clematis vitalba		flower	ornamental	Decoration (blossom), Species definition	Grove edge, natural-garden matrix	Exotic
				Cornaceae	Cornus mas		fruit	food	Food, Pet food	Grove edge, natural-garden matrix	Exotic
				Rosaceae	Crataegus spec.			food	Tea
				Poaceae	Echinochloa crus-galli		leaf	food	Pet food	Grove edge, landscaped park
				Equisetaceae	Equisetum arvense			medicine	Medicinal herb
				Asteraceae	Galinsoga parviflora			00f0m0: food, medicine	Food, Medicinal herb	Grove edge, landscaped park	Exotic
				Rubiaceae	Galium mollugo		flower	ornamental	Flower bouquet, Decoration	Grassland, natural-garden matrix
				Geraniaceae	Geranium pratense		flower	ornamental	Flower bouquet, Photo	Grassland, natural-garden matrix	Exotic
				Rosaceae	Geum urbanum			food	Food
				Lamiaceae	Glechoma hederacea			food	Food
				Apiaceae	Heracleum sphondylium			food	Food
				Asteraceae	Leontodon autumnalis		flower	ornamental	Flower bouquet	Grassland, natural-garden matrix
				Rosaceae	Malus domestica		fruit	food	Food, species definition	Grove edge, natural-garden matrix	Exotic
				Malvaceae	Malva spec.			food	Tea
				Rosaceae	Mespilus germanica			recreation	Species definition	Grove edge, natural-garden matrix
				Onagraceae	Oenothera biennes			food	Food		Exotic
				Polygonaceae	Persicaria spec.			00f0m0: food, medicine	Medicinal herb, Food	Grove edge, landscaped park
				Plantaginaceae	Plantago lanceolata		leaf	food	Food, Pet food	Grassland, natural-garden matrix, landscaped park
				Rosaceae	Potentilla reptans			food	Food
				Ranunculaceae	Ranunculus repens		flower	ornamental	Flower bouquet	Grassland, natural-garden matrix
				Anacardiaceae	Ribes rubrum		0fl000	food	Food (fruits), tea (leaves)	Grove edge, natural-garden matrix
				Rosaceae	Rosa canina		flower	recreation	Photos	Grove edge, natural-garden matrix
				Rosaceae	Rubus idaeus			food	Food
				Rosaceae	Rubus odoratus			food	Food		Exotic
				Rosaceae	Rubus spec.			food	Tea
				Polygonaceae	Rumex acetosa			o00f000: ornamental, food	Food, Flower bouquet
				Salicaceae	Salix alba		leaf	ornamental	Decoration (twigs)	Grove edge, natural-garden matrix
				Lamiaceae	Salvia spec.			food	Tea
				Caprifoliaceae	Sambucus nigra		fruit	food	Food (fruits for syrup)	Grove edge, landscaped park
				Caryophyllaceae	Stellaria media		leaf	food	Food (leaves)	Grassland, landscaped park
				Caprifoliaceae	Symphoricarpos albus		fruit	recreation	“Popping”	Grove edge, landscaped park	Exotic
				Asteraceae	Tanacetum vulgare			ornamental	Flower bouquet
				Asteraceae	Taraxacum officinale		leaf	food	Food, Pet food	Grassland, landscaped park
				Taxaceae	Taxus baccata			food	Food
				Malvaceae	Tilia cordata			food	Food
				Fabaceae	Trifolium pratense			food	Pet food, food
				Fabaceae	Trifolium repens		leaf	food	Pet food	Grassland, landscaped park
				Ulmaceae	Ulmus spec.			food	Tea
				Urticaceae	Urtica dioica		00l0s0	00f0m0: food, medicine	Food, Tea, Medicinal herb, Pet food	Grove edge, natural-garden matrix, landscaped park
Synk C.M., Kim B.F., Davis C.A., Harding J., Rogers V., Hurley P.T., Emery M.R., Nachman K.E.	Gathering Baltimore's bounty: Characterizing behaviors, motivations, and barriers of foragers in an urban ecosystem	2017	United States of America	Agaricaceae	Agaricus campestris	meadow mushroom	sporocarp	food	whole fruiting body		1.8927	Fungi	Temperate broadleaf and mixed forests	North America	English	170	Urban				Baltimore
	Food species only			Agaricaceae	Calvatia gigantea	puffball, giant mushroom	sporocarp	food	whole fruiting body		7.57082	Fungi				38 fungi
				Agaricaceae	Coprinus sp.	ink cap mushroom		food			0	Fungi				132 plants
				Agaricaceae	Coprinus comatus	shaggy mane mushroom		food			0	Fungi
				Agaricaceae	Lycoperdon sp.	puffball mushroom	sporocarp	food	whole fruiting body		2.83906	Fungi
				Agaricaceae	Lycoperdon pyriforme	pyriforme puffball mushroom		food			0	Fungi
				Auriculariaceae	Auricularia auricula	woodear mushroom		food			0	Fungi
				Boletaceae	Boletaceae Family	bolete mushroom		food			0	Fungi
				Boletaceae	Boletus edulis	king bolete mushroom		food			0	Fungi
				Boletaceae	Boletus reticulatus	Boletus reticulatus mushroom; summer cep		food			0	Fungi
				Bondarzewiaceae	Bondarzewia berkeleyi	Berkeley's polypore mushroom		food			0	Fungi
				Cantharellaceae	Cantharellus cinnabarinus	cinnabar mushroom		food			0	Fungi
				Cantharellaceae	Cantharellus cibarius	chanterelle mushroom	sporocarp	food	whole fruiting body		2377.33	Fungi
				Cantharellaceae	Craterellus cornucopioides	black trumpet mushroom	sporocarp	food	whole fruiting body		4.0977	Fungi
				Entolomataceae	Entoloma abortivum	shrimp of the woods mushroom		food			0	Fungi
				Fistulinaceae	Fistulina hepatica	beef steak polypore mushroom		food			0	Fungi
				Ganodermataceae	Ganoderma sp.	reishi mushroom		food			0	Fungi
				Ganodermataceae	Ganoderma sessile	Reishi (Ganoderma sessile) mushroom	sporocarp	food	whole fruiting body		2.36588	Fungi
				Hericiaceae	Hericium erinaceus	lions mane mushroom	sporocarp	food	whole fruiting body		7.57082	Fungi
				Hydnaceae	Hydnum repandum	sweet tooth mushroom, hedgehog mushroom		food			0	Fungi
				Marasmiaceae	Marasmius oreades	fairy ring mushroom		food			0	Fungi
				Meripilaceae	Grifola frondosa	hen of the woods mushroom; maitake	sporocarp	food	whole fruiting body		17907.6	Fungi
				Meripilaceae	Meripilus sumstinei	black staining polypore mushroom		food			0	Fungi
				Morchellaceae	Morchella sp.	morel mushroom	sporocarp	food	whole fruiting body		96.306	Fungi
				Morchellaceae	Morchella elata	morchella elata	sporocarp	food	whole fruiting body		30.2833	Fungi
				Pleurotaceae	Pleurotus ostreatus	oyster mushroom	sporocarp	food	whole fruiting body; other		27.2076	Fungi
				Polyporaceae	Laetiporus sulphureus	chicken of the the woods mushroom	sporocarp	food	whole fruiting body		2152.33	Fungi
				Ganodermataceae	Polyporus squamosus	dryads saddle mushroom; Polyporus squamosus	sporocarp	food	whole fruiting body		25.5326	Fungi
				Polyporaceae	Trametes versicolor	turkey tail mushroom	sporocarp	food	whole fruiting body		4.73176	Fungi
				Russulaceae	Russula sp.	russula mushroom		food			0	Fungi
				Russulaceae	Russula aeruginea	green russula mushroom		food			0	Fungi
				Russulaceae	Russula virescens 'complex'	reticulate green russula		food			0	Fungi
				Sparassidaceae	Sparassis crispa	cauliflower mushroom		food			0	Fungi
				Strophariaceae	Hypholoma lateritium	bricktop mushroom		food			0	Fungi
				Strophariaceae	Stropharia rugosoannulata	winecap mushroom		food			0	Fungi
				Physalacriaceae	Armillaria sp.	armelarias mushroom		food			0	Fungi
				Physalacriaceae	Armillaria mellea	honey mushroom		food			0	Fungi
				Tricholomataceae	Clitocybe nuda	blewit mushroom		food			0	Fungi
				Caprifoliaceae	Sambucus nigra ssp. canadensis	elderberry		food			0
				Adoxaceae	Viburnum lentago*	nannyberry		food			0
				Amaryllidaceae	Allium sp.	chive; leek- wild; garlic; garlic onion; garlic- wild; onion- wild; spring onion- wild	f0lrs0	food	whole plant; roots; shoots		40.1906
				Amaryllidaceae	Allium tricoccum	ramps	root	food	roots		0.473176
				Amaryllidaceae	Allium tuberosum	garlic chives		food			0
				Amaryllidaceae	Allium vineale	garlic, field; garlic grass; onion grass	f0lrs0	food	whole plant		9.69538
				Amaranthaceae	Dysphania ambrosioides	epazote		food			0
				Amaranthaceae	Amaranthus sp.	pigweed		food			0
				Amaranthaceae	Chenopodium sp.	lambquarters	leaf	food	leaves; shoots		166.052
				Anacardiaceae	Rhus sp.	sumac		food			0
				Anacardiaceae	Rhus typhina	sumac, staghorn	fruit	food	propagules		15.1416
				Annonaceae	Asimina triloba	paw paw	ff00s0	food	propagules; flower		168.043
				Apiaceae	Daucus carota	carrot; carrot- wild; Queen Anne's lace	fflrst	food	whole plant		4.96835
				Araceae	Symplocus foetidus	skunk cabbage		food			0
				Aristolochiaceae	Asarum canadense	ginger		food			0
				Asclepiadiaceae	Asclepias sp.	milkweed	flower	food	flower		16.3908
				Asclepiadiaceae	Asclepias syriaca	milkweed, common		food	other		21.2929
				Asparagaceae	Asparagus officinalis	asparagus		food			0
				Asteraceae	Achillea sp.	yarrow		food			0
				Asteraceae	Arctium minus	burdock	root	food	roots; other		15.8514
				Asteraceae	Artemisia vulgaris	mugwort	leaf	food	leaves; other		13.8735
				Asteraceae	Cichorum intybus	chicory	root	food	roots; whole plant		11.3562
				Asteraceae	Cirsium sp.	thistle		food			0
				Asteraceae	Cirsium vulgare	thistle, bull		food			0
				Asteraceae	Echinacea purpurea	cone flower	root	food	roots		0.473176
				Asteraceae	Helianthus tuberosus	jerusalem artichokes; sunchoke	root	food	roots		19.4002
				Asteraceae	Lactuca sp.	lettuce; lettuce- wild		food			0
				Asteraceae	Lactuca serriola	lettuce, prickly		food			0
				Asteraceae	Solidago sp.	goldenrod		food			0
				Asteraceae	Solidago odora	goldenrod, sweet		food			0
				Asteraceae	Sonchus arvensis	thistle, sow		food			0
				Asteraceae	Symphyotrichum sp.	aster		food			0
				Asteraceae	Taraxacum officinale	dandelion	fflrst	food	whole plant; leaves; shoots; flower; other		1134.03
				Balsaminaceae	Impatiens sp.	jewel weed; touch me not	fruit	food	propagules		6.14656
				Berberidaceae	Berberis thunbergii	barberry	fruit	food	propagules		0.236588
				Berberidaceae	Mahonia sp.	Oregon-grape*		food			0
				Podophyllaceae	Podophyllum peltatum	mayapple	fruit	food	propagules		0.236588
				Betulaceae	Betula sp.	birch		food			0
				Betulaceae	Betula lenta	birch, black		food			0
				Betulaceae	Betula nigra	birch, river		food			0
				Corylaceae	Corylus sp.	hazelnut	seed	food	propagules		4.66584
				Boraginaceae	Hydrophyllum virginianum	water leaf		food			0
				Boraginaceae	Symphytum officinale	comfrey		food			0
				Brassicaceae	Brassicaceae Family	cress; cress- wild; mustard		food			0
				Brassicaceae	Alliaria petiolata	garlic mustard	leaf	food	leaves; other		651.682
				Brassicaceae	Barbarea sp.	wintercress		food			0
				Brassicaceae	Brassica sp.	mustard, wild	fflrst	food	whole plant		8.19541
				Brassicaceae	Capsella bursa-pastoris	shepard's-purse	flower	food	flower		0.354882
				Brassicaceae	Cardamine sp.	bittercress		food			0
				Brassicaceae	Barbarea vulgaris	wintercress, bitter		food			0
				Brassicaceae	Cardamine hirsuta	bittercress, hairy	leaf	food	shoots		8.04399
				Brassicaceae	Lepidium virginicum	peppergrass; poor man's pepper		food	other		1.06465
				Tropaeolaceae	Nasturtium officinale	watercress	leaf	food	leaves		0.946352
				Brassicaceae	Thlaspi sp.	pennycress		food			0
				Brassicaceae	Thlaspi arvense	pennycress, field		food			0
				Cactaceae	Opuntia humifusa	prickly pear		food			0
				Caprifoliaceae	Lonicera sp.	honeysuckle	flower	food	flower; other		12.7977
				Caryophyllaceae	Cerastium sp.	chickweed, mouseear		food			0
				Caryophyllaceae	Stellaria media	chickweed	leaf	food	whole plant; leaves; shoots		223.505
				Araliaceae	Panax quinquefolius	ginseng		food			0
				Rutaceae	Poncurus trifoliata	hardy orange		food			0
				Cornaceae	Cornus sp.	dogwood fruit		food			0
				Cornaceae	Cornus mas	cherry, cornelian	fruit	food	propagules		5.67811
				Nyssaceae	Nyssa sylvatica	blackgum (tupelo)		food			0
				Cyperaceae	Cyperus esculentus	nutsedge, yellow	root	food	roots		0.828058
				Ebenaceae	Diospyros sp.	persimmon	fruit	food	propagules		12.7164
				Ebenaceae	Diospyros virginiana	persimmon, American	fruit	food	propagules		3.78541
				Eleagnaceae	Elaeagnus angustifolia	Russian-olive	fruit	food	propagules		1.41953
				Eleagnaceae	Elaeagnus umbellata	autumn-olive; silver berries	fruit	food	propagules		5.31968
				Ericaceae	Gaultheria procumbens	teaberry		food			0
				Ericaceae	Gaylussacia sp.	huckleberry		food			0
				Ericaceae	Monotropa uniflora	indianpipe	leaf	food	shoots		0.946352
				Ericaceae	Vaccinium sp.	bilberry; blueberry; blueberry- wild	fruit	food	propagules		0.473176
				Fabaceae	Albizia julibrissin	mimosa tree	flower	food	flower		0.118294
				Fabaceae	Cercis canadensis	redbud; redbud, eastern	ff0000	food	propagules; flower		0.585378
				Fabaceae	Robinia sp. or Gleditsia sp. of Fabaceae	locust		food			0
				Fabaceae	Robinia pseudoacacia	black locust	flower	food	flower		4.96598
				Fabaceae	Trifolium sp.	clover	f0l000	food	shoots; flower		14.9932
				Fabaceae	Trifolium arvense	clover, red	flower	food	flower		1.8927
				Fabaceae	Trifolium repens	clover, white		food			0
				Fabaceae	Apios americana	groundnut, American		food			0
				Fabaceae	Gymnocladus dioicus	Kentucky coffee bean		food			0
				Fagaceae	Castanea sp.	chestnut		food			0
				Fagaceae	Castanea mollissima	chestnut, chinese		food			0
				Fagaceae	Fagus grandifolia	beech		food			0
				Fagaceae	Quercus sp.	acorns	seed	food	propagules		11.3562
				Fagaceae	Quercus alba	oak, white	seed	food	propagules		4.49517
				Fagaceae	Quercus virginiana	oak, live*		food			0
				Ginkgoaceae	Ginkgo biloba	gingko	fruit	food	propagules		7.57082
				Juglandaceae	Carya sp.	hickory		food			0
				Juglandaceae	Carya illinoinensis	pecans		food			0
				Juglandaceae	Juglans sp.	walnut	seed	food	propagules		16.3908
				Juglandaceae	Juglans cinerea	butternuts		food			0
				Juglandaceae	Juglans nigra	walnut, black	seed	food	propagules		385.761
				Lamiaceae	Lamiaceae Family	mint	leaf	food	leaves; shoots		4.90861
				Lamiaceae	Glechoma hederacea	ground-ivy		food			0
				Lamiaceae	Lamium sp.	dead-nettle		food			0
				Lamiaceae	Lamium amplexicaulis	henbit		food			0
				Lamiaceae	Lamium purpureum	purple dead-nettle		food			0
				Lamiaceae	Monarda didyma	bee balm		food			0
				Lamiaceae	Perilla frutescens	shiso; shiso- wild		food			7.48801
				Lamiaceae	Stachys byzantina	lamb's tongue		food			0
				Lamiaceae	Mentha spicata	spearmint		food			0
				Lauraceae	Lindera benzoin	spicebush	fruit	food	propagules; other		1.41953
				Lauraceae	Sassafras albidum	sassafras		food	other		11.3562
				Liliaceae	Erythronium americanum	trout lily		food			0
				Liliaceae	Medeola virginiana	indian cucumber		food			0
				Malvaceae	Malva sp.	mallow		food			0
				Malvaceae	Althaea officinalis	marsh mallow		food			0
				Moraceae	Broussonetia papyrifera	paper-mulberry		food			0
				Moraceae	Ficus sp.	fig	fruit	food	propagules		18.8348
				Moraceae	Morus sp.	mulberry	fruit	food	propagules		581.64
				Moraceae	Morus rubra	mulberry, red	fruit	food	propagules		2.83906
				Moraceae	Morus alba	mulberry, white		food			0
				Onagraceae	Oenothera biennis	primrose, yellow evening		food			0
				Oleaceae	Syringa vulgaris	lilac		food			0
				Oxalidaceae	Oxalis sp.	sorrel, wood; sorrel, yellow wood; sorrel- wild**; sorrel**		food	whole plant; leaves; shoots		339.009
				Passifloraceae	Passiflora incarnata	passion fruit		food			0
				Phytolaccaceae	Phytollaca americana	pokeweed	leaf	food	shoots; other		984.869
				Pinaceae	Pinus sp.	pine	leaf	food	leaves		0.946352
				Pinaceae	Pinus strobus	pine, eastern white		food			0
				Plantaginaceae	Plantago sp.	plantain	leaf	food	leaves		136.97
				Plantaginaceae	Plantago major	plantain, broadleaf		food	other		1.41953
				Poaceae	Poaceae Family	bamboo (various species)	leaf	food	shoots		147.517
				Poaceae	Phragmites australis	reed		food			0
				Polygonaceae	Fallopia japonica	Japanese bamboo; Japanese knotweed; knotweed***	leaf	food	shoots		123.262
				Polygonaceae	Persicaria perfoliata	mile-a-minute		food			0
				Polygonaceae	Rumex sp.	dock		food			0
				Polygonaceae	Rumex acetosella	sorrel, sheep	leaf	food	leaves		0.473176
				Polygonaceae	Rumex crispus	dock, curly; dock, yellow	leaf	food	leaves		81.3863
				Polygonaceae	Rumex obtusifolius	bitter dock		food			0
				Montiaceae	Claytonia virginica	fairy spuds; spring beauty	root	food	roots		2.83906
				Portulacaceae	Portulaca oleracea	purslane	leaf	food	leaves; shoots; other		143.596
				Ranunculaceae	Hydrastis canadensis	goldenseal		food			0
				Ranunculaceae	Ficaria verna	lesser celandine		food	other		9.46352
				Rosaceae	Amelanchier sp.	serviceberry; serviceberry (jad berry); serviceberry (juneberry)	fruit	food	propagules		41.7294
				Rosaceae	Crataegus sp.	hawthorn		food			0
				Rosaceae	Cydonia oblonga	quince	fruit	food	propagules		1.18294
				Rosaceae	Fragaria sp.	strawberry		food			0
				Rosaceae	Fragaria virginiana	strawberry- wild	fruit	food	propagules		0.532323
				Rosaceae	Malus domestica	apple; apple- wild	fruit	food	propagules		53.3506
				Rosaceae	Malus domestica 'Golden Delicious'	apple, golden delicious and/or black twig	fruit	food	propagules		113.562
				Rosaceae	Malus sylvestris	apple, crab		food			22.3812
				Rosaceae	Prunus sp.	cherry	fruit	food	propagules		0
				Rosaceae	Prunus cerasus	cherry, sour		food			0.946352
				Rosaceae	Prunus domestica	plum	fruit	food	propagules		0
				Rosaceae	Prunus persica	peach	fruit	food	propagules		1.41953
				Rosaceae	Prunus virginiana	choke cherry*		food			0.748801
				Rosaceae	Prunus avium	cherry, sweet		food			0
				Rosaceae	Prunus serotina	cherry- wild		food			0
				Rosaceae	Pyrus sp.	pear	fruit	food	propagules		0
				Rosaceae	Rosa sp.	rosehip	fruit	food	propagules		0.946352
				Rosaceae	Rosa rugosa	ruguosa rose	fruit	food	whole plant; propagules; other		0.473176
				Rosaceae	Rubus sp.	brambleberry; brambles (rubus family); blackberry; dew berry; raspberry; raspberry- wild; thimbleberry	fruit	food	propagules		77.5228
				Rosaceae	Rubus idaeus	raspberry, red	fruit	food	propagules		3.78541
				Rosaceae	Rubus occidentalis	raspberry, black	fruit	food	propagules		26.0744
				Rosaceae	Rubus phoenicolasius	wineberry		food			347.42
				Rosaceae	Aronia sp.	choke cherry (aronia)		food			0
				Rubiaceae	Diodia teres	buttonweed	leaf	food	shoots		0
				Rubiaceae	Galium aparine	cleaver	leaf	food	leaves		2.12929
				Rubiaceae	Galium odoratum	woodruff		food			4.0977
				Asparagaceae	Polygonatum biflorum	soloman's seal		food			0
				Salicaceae	Salix sp.	willow		food	other		0
				Sapindaceae	Acer sp.	maple		food	whole plant		54.4862
				Scrophulariaceae	Verbascum sp.	mullein	leaf	food	leaves		5.67811
				Smilaceae	Smilax sp.	greenbrier	leaf	food	shoots		0.473176
				Smilaceae	Smilax rotundifolia	greenbiar, common		food			0.00475542
				Solanaceae	Physalis sp.	ground cherry	leaf	food	leaves		0
				Malvaceae	Tilia sp.	linden		food			3.78541
				Tropaeolaceae	Tropaeolum sp.	nasturtium		food	other		0
				Typhaceae	Typha sp.	cattail		food			25.5515
				Cannabaceae	Celtis occidentalis	hackberry	leaf	food	whole plant; leaves; shoots; other		0
				Urticaceae	Urtica sp.	nettle	leaf	food	leaves; other; shoots		226.604
				Urticaceae	Urtica dioica	nettle, stinging	f0l000	food	leaves; shoots; flower; other		689.695
				Violaceae	Viola sp.	violet		food			39.955
				Vitaceae	Vitis sp.	grape; grape-wild		food			0
				Vitaceae	Ampelopsis brevipedunculata	porcelainberry	f0l000	food	shoots; flower		0
				Liliaceae	Hemerocallis fulva	day lily		food			75.0788
				Myricaceae	Myrica gale	sweetgale, (myrica)*		food			0
				Cupressaceae	Juniperus sp.	juniper		food			0
				Magnoliaceae	Liriodendron tulipifera	tulip nectar	leaf	food	shoots		0
				Polypodiaceae	Polypodiosia Class	fiddlehead ferns		food			78.3241
Wiryono, Japriyanto, Erniwati	The diversity of locally utilized plants and local botanical knowledge in Central Bengkulu District, Bengkulu Province, Indonesia	2017	Indonesia	Poaceae	Bambusa spp	Bambu	00l0st	f0ff0w: fibre, food, fuel, wood	Construction, custom, firewood, food, handycraft, hedge			Plants only	Tropical and subtropical moist broadleaf forests	Asia	Bahasa	75	Rural				Lembak farmers
				Arecaceae	Cocos nucifera	Kelapa hijau	ffl0st	f0ffmw: fibre, food, fuel, medicine, wood	Construction, custom, firewood, food, handycraft, medicine
				Malvaceae	Durio zibethinus	Durian	0f000t	00ff0w: food, fuel, wood	Construction, firewood, food
				Anacardiaceae	Mangifera indica	Mangga	0fl00t	0fff0w: fodder, food, fuel, wood	Construction, firewood, food, forage
				Fabaceae	Archidendron pauciflorum	Jering/Jengkol	0fl0st	00ffmw: food, fuel, medicine, wood	Construction, firewood, food, medicine
				Annonaceae	Annona muricata	Sirsak	0f000t	00ffm0: food, fuel, medicine	Firewood, food, medicine
				Clusiaceae	Garcinia mangostana	Manggis	0f000t	00ffm0: food, fuel, medicine	Firewood, food, medicine
				Arecaceae	Areca catechu	Bangka/Pinang	ffl0st	f0f0mw: fibre, food, medicine, wood	Custom, food, hedge, medicine
				Bombaceae	Ceiba pentandra	Kapuk	00l00t	000fmw: fuel, medicine, wood	Construction, firewood, hedge, medicine
				Oxalidaceae	Averrhoa bilimbi	Belimbing wuluh/besi	fruit	00f0m0: food, medicine	Food, medicine
				Myrtaceae	Psidium guajava	Jambu biji	fruit	00f0m0: food, medicine	Food, medicine
				Lauraceae	Cinnamomum parthenoxylon	Kayu gadis	0f000t	00f0mw: food, medicine, wood	Construction, firewood, medicine
				Poaceae	Saccharum officinarum	Tebu hitam	leaf	00f0m0: food, medicine	Food, medicine
				Moraceae	Artocarpus elasticus	Terap/Lantung	00l00t	000f0w: fuel, wood	Construction, firewood, hedge
				Meliaceae	Lansium domesticum	Langsat	0f000t	00ff00: food, fuel	Firewood, food
				Moraceae	Artocarpus heterophyllus	Nangka	0fl00t	0fff0w: fodder, food, fuel, wood	Construction, firewood, food, forage
				Melastomataceae	Melastoma malabahtricum	Keduruk/Senduduk	0f000t	00ffm0: food, fuel, medicine	Firewood, food, medicine
				Verbenaceae	Peronema canescens	Sungkai	trunk	000fmw: fuel, medicine, wood	Construction, firewood, medicine
				Malvaceae	Hibiscus rosa-sinensis	Bungo rayo	f0l000	omedicine	Hedge, medicine, ornament
				Rutaceae	Citrus hystrix	Jeruk purut	fruit	00f0m0: food, medicine	Food, medicine
				Rutaceae	Citrus aurantifolia	Jeruk nipis	fruit	00f0m0: food, medicine	Food, medicine
				Zingiberaceae	Alpinia galanga	Lengkuas	root	00f0m0: food, medicine	Food, medicine
				Euphorbiaceae	Jatropha curcas	Jarak pagar	00l00t	medicine	Hedge, medicine
				Crassulaceae	Kalanchoe pinnata	Sedingin	f0l000	omedicine	Medicine, ornament
				Solanaceae	Solanum torvum	Tegang/Rimbang	fruit	00f0m0: food, medicine	Food, medicine
				Pandanaceae	Pandanus amaryllifolius	Pandan Wangi		dos: dye, ornamental, spiritual	Colouring, custom, ornament
				Asteraceae	Chromolaena odorata	Rumput Malesia		medicine	Medicine
				Fabaceae	Senna alata	Gelinggang		medicine	Medicine
				Apocynaceae	Alstonia scholaris	Pulai/Plawi	trunk	000fmw: fuel, medicine, wood	Construction, firewood, medicine
				Malvaceae	Commersonia bartamia	Nilau	00l00t	000f0w: fuel, wood	Construction, firewood, hedge
				Sapindaceae	Nephelium lappaceum	Rambutan	0f000t	00ffmw: food, fuel, medicine, wood	Construction, firewood, food, medicine
				Bignonaceae	Oroxylum indicum	Kayu Kapung	trunk	000fm0: fuel, medicine	Firewood, medicine
				Myrtaceae	Rhodamnia cinerea	Merampuyan	trunk	000fmw: fuel, medicine, wood	Construction, firewood, medicine
				Asteraceae	Blumea balsamifera	Capo/Sembung		medicine	Medicine
				Phyllanthaceae	Aporosa diocia	Pelangas	trunk	000f0w: fuel, wood	Construction, firewood
				Asteraceae	Elephantopus scaber	Tukup bumi		medicine	Medicine
				Dilleniaceae	Dillenia excelsa	Simpur	trunk	000fm0: fuel, medicine	Firewood, medicine
				Phyllanthaceae	Bridelia monoica	Kenidai	trunk	000fm0: fuel, medicine	Firewood, medicine
				Rubiaceae	Psychotria viridiflora	Salung	trunk	000fm0: fuel, medicine	Firewood, medicine
				Lythraceae	Lawsonia inermis	Inai kayu	leaf	os0000m0: ornamental, spiritual, medicine	Custom, medicine, ornament
				Euphorbiaceae	Mallotus paniculatus	Balik angin	trunk	000f0w: fuel, wood	Construction, firewood
				Verbenaceae	Lantana camara	Cemetir/Tembelekan		medicine	Medicine
				Lamiaceae	Vitex pinnata	Leban	trunk	000f0w: fuel, wood	Construction, firewood
				Fabaceae	Senna siamea	Johar	trunk	000f0w: fuel, wood	Construction, firewood
				Moraceae	Ficus septica	Daun sesiap		medicine	Medicine
				Thymeleaceae	Aquilaria malaccensis	Kagas/Gharu	trunk	000f0w: fuel, wood	Construction, firewood
				Rutaceae	Clausena excavata	Kayu Angit	trunk	000fm0: fuel, medicine	Firewood, medicine
				Myrtaceae	Syzygium sp	Gelam	trunk	000f0w: fuel, wood	Construction, firewood
				Hypericaceae	Cratoxylon formosum	Kemutun	trunk	000fmw: fuel, medicine, wood	Construction, firewood, medicine
				Ixonanthaceae	Ixonanthes icosnadra	Semanik	trunk	000fm0: fuel, medicine	Firewood, medicine
				Piperaceae	Piper betle	Sirih	0fl0s0	do00f0m0: dye, ornamental, food, medicine	Colouring, food, medicine, ornament
				Lauraceae	Persea americana	Alpukat/jambu mentega	0f000t	00ffm0: food, fuel, medicine	Firewood, food, medicine
				Myrtaceae	Syzygium aquem	Jambu air	0f000t	00ffm0: food, fuel, medicine	Firewood, food, medicine
				Euphorbiaceae	Jatropha gossypifilia	Jarak abang	f0l000	omedicine	Hedge, medicine, ornament
				Anacardiaceae	Mangifera foetida	Mbacang	0f000t	00ff0w: food, fuel, wood	Construction, firewood, food
				Musaceae	Musa sp.	Pisang	ffl000	f0f0m0: fibre, food, medicine	Custom, food, medicine
				Muntingiaceae	Muntingia calabura	Seris	0f000t	00ffm0: food, fuel, medicine	Firewood, food, medicine
				Fabaceae	Bauhinia acuminata	Daup putih		omedicine	Medicine, ornament
				Clusiaceae	Garcinia dioica	Kandis	0f000t	00ff00: food, fuel	Firewood, food
				Meliaceae	Dysoxylum mollissium	Kayu Bawang	trunk	000f0w: fuel, wood	Construction, firewood
				Meliaceae	Dysoxylum arborescens	Kayu Belalang	trunk	000fm0: fuel, medicine	Firewood, medicine
				Euphorbiaceae	Euphorbia tirucalli	Kayu Tulang		omedicine	Medicine, ornament
				Rubiaceae	Morinda citrifolia	Mengkudu		00f0m0: food, medicine	Food, medicine
				Apiaceae	Centella asiatica	Pegagan/kaki kudo		00f0m0: food, medicine	Food, medicine
				Arecaceae	Doemonorops angustifolia	Rotan getah		f0f000: fibre, food	Food, handicraft
				Arecaceae	Calamus ornatus	Rotan kesur		f0f000: fibre, food	Food, handicraft
				Phyllanthaceae	Baccaurea brevipes	Tupak		00ff00: food, fuel	Firewood, food
				Dioscoreaceae	Dioscorea esculenta	Ubi hitam		00f0m0: food, medicine	Food, medicine
				Zingiberaceae	Zingiber purpureum	Belai Banglai	root	medicine	Medicine
				Euphorbiaceae	Hevea brasiliensis	Karet/para	trunk	fuel	Firewood
				Moraceae	Ficus hispida	Nuing		medicine	Medicine
				Malvaceae	Urena lobota	Pepulut		medicine	Medicine
				Asteraceae	Ageratum conyzoides	Rumput angit/Bandotan		medicine	Medicine
				Asteraceae	Cyanthillium cinereum	Rumput babi		medicine	Medicine
Hurley P.T., Emery M.R.	Locating provisioning ecosystem services in urban forests: Forageable woody species in New York City, USA	2018	United States of America	Simaroubaceae	Ailanthus altissima	Tree of Heaven*	00l00t	d00f0m0: dye, food, medicine	Leaves as famine food, Bark in Traditional Chinese Medicine, Leaves for dye		5 exotic, 40 native	Plants only	Temperate broadleaf and mixed forests	North America	Exotic	304					New York	All Woody			Citywide	Street Trees
	Medicinal functions make up the largest percentage of all woody species uses (37%), while edible functions are a close second at 35 percent, and other functions the smallest percentage (28%). Considering trees and shrubs separately, trees with at least one medicinal use make up the largest number of total uses (128, or 36%). Trees with at least one edible use comprise the second largest number of…			Rosaceae	Prunus serotine	Black Cherry	0f000t	00f0m0: food, medicine	Fruits as pies; Bark extract as syrup														Total	Trees	Shrubs
				Altingiaceae	Liquidambar styraciflua	Sweetgum	resin	00f0m0: food, medicine	Resin for chewing gum, antiseptic, soap													Total Species	304	161	143	65	152
				Fagaceae	Quercus rubra	Northern red oak	0000st	d00f0m0: dye, food, medicine	Acorn as coffee, bark as antiseptic, bark for dye													Forageable Species	251 (83%)	142 (88%)	109 (76%)	63 (93%)	136 (89%)
				Sapindaceae	Acer platanoides	Norway maple*	trunk	d00f000: dye, food	Sap as sweetener, bark as dye						Exotic							# Uses/# Species (Percent Forageable species)
				Moraceae	Morus alba	White mulberry*	fflrst	00f0m0: food, medicine	Fruit, dried raisin substitute, Leaves famine food, Multiple parts in Traditional Chinese Medicine						Exotic							3 uses	123 (48%)	89 (63%)	34 (31%)	43 (68%)	79 (58%)
				Lauraceae	Sassafras albidum	Sassafras	00lr00	00f0m0: food, medicine	Raw leaves for salad, cooked leaves for soups; Root bark as antiseptic													2 uses	81 (33%)	33 (23%)	48 (44%)	13 (21%)	34 (25%)
				Fabaceae	Robinia pseudoacacia	Black locust*!	f000st	ad00f0m0: aromatic, dye, food, medicine	Seed cooked; Flowers cooked for jams; Bark for dye; Flowers for essential oil						Invasive							1 use	47 (19%)	20 (14%)	27 (25%)	7 (11%)	23 (17%)
				Sapindaceae	Acer rubrum	Red maple	trunk	d00f0m0: dye, food, medicine	Sap as syrup, Inner bark for dye													Total # Uses	577	353	224	162	331
				Rosaceae	Pyrus calleryana	Callery pear*	fruit	food	Fruit raw or cooked for jams						Exotic							Use Type (Percent Total Uses)
				Fabaceae	Gleditsia triacanthos	Honey locust	seed	00f0m0: food, medicine	Seed as coffee, seedpod as sweetener													Edible	201 (35%)	117 (33%)	84 (37%)	62 (38%)	119 (36%)
				Fagaceae	Quercus palustris	Pin oak	00l0s0	00f0m0: food, medicine	Acorn as thickener, leaves for insect repellent													Medicinal	214 (37%)	128 (36%)	86 (38%)	50 (31%)	114 (34%)
				Malvaceae	Tilia cordata	Littleleaf linden	f0l00t	f0f0m0: fibre, food, medicine	Leaves as greens, flowers for tea, inner bark for fiber													Other	162 (28%)	108 (31%)	54 (25%)	50 (31%)	99 (30%)
				Oleaceae	Fraxinus pennsylvanica	Green ash	00l00t	df0f0m0: dye, fibre, food, medicine	Leaves as bitter tonic, bark for dye and basketry
				Sapindaceae	Acer saccarhinus	Silver maple	0000st	df0f0m0: dye, fibre, food, medicine	Sap for sweetener, seed cooked, stems for baskets, twigs for dye
				Ginkgoaceae	Ginkgo biloba	Ginkgo	0fl0s0	00f0m0: food, medicine	Seed eaten raw or cooked, Fruit, seed, and leaves in Traditional Chinese Medicine
				Fabaceae	Sophora japonicum	Japanese pagoda tree		00f0m0: food, medicine
				Malvaceae	Tilia tomentosa	Silver linden		00f0m0: food, medicine
				Ulmaceae	Ulmus americana	American elm		00f0m0: food, medicine
				Rosaceae	Prunus cerasifera	Purpleleaf plum		00f0m0: food, medicine
				Ulmaceae	Ulmus parviflora	Chinese elm		00f0m0: food, medicine
				Rosaceae	Malus spp	Crabapple		00f0m0: food, medicine
				Fagaceae	Quercus alba	White oak		00f0m0: food, medicine
				Sapindaceae	Acer ginnala	Amur maple		food
				Pinaceae	Picea pungens	Colorado spruce		food
				Rosaceae	Malus pumila	Common apple		food
				Cornaceae	Cornus kousa	Kousa dogwood		food
				Betulaceae	Carpinus carolinia	American hornbeam		medicine
				Fagaceae	Quercus coccinea	Scarlet oak
				Fabaceae	Maackia amurensis	Amur Maackia		food
				Paulowniaceae	Paulownia tomentosa	Royal paulownia		medicine
				Cupressaceae	Chamaecyparis thyoides	Atlantic white cedar
				Rosaceae	Prunus persica	Nectarine		food
				Ulmaceae	Ulmus rubra	Red elm		medicine
				Hamamelidaceae	Hamamelis virginiana	Witch hazel		medicine
				Pinaceae	Abies balsamea	Balsam fir		medicine
				Malvaceae	Hibiscus syriacus	Rose of Sharon		food
				Sapindaceae	Aesculus hippocastanum	Horse Chestnut		medicine
				Fagaceae	Fagus sylvatica	European beech		food
				Fagaceae	Quercus bicolor	Swamp white oak		food
				Fabaceae	Styphnolobium japonicum	Japanese pagoda tree		medicine
				Fagaceae	Quercus velutina	Black oak		medicine
				Pinaceae	Tsuga canadensis	Eastern hemlock		medicine
				Pinaceae	Pinus strobus	Eastern white pine		medicine
				Salicaceae	Populus balsamifera	Balsam poplar		medicine
Landor-Yamagata J.L., Kowarik I., Fischer L.K.	Urban foraging in Berlin: People, plants and practices within the metropolitan green infrastructure	2018	Germany	Pinaceae	Abies spec.	Tanne					37 exotic, 88 native	Plants and fungi	Temperate broadleaf and mixed forests			125					Berlin	fir
				Sapindaceae	Acer platanoides *	Spitz-Ahorn										37 exotic						Norway maple
				Asteraceae	Achillea millefolium agg.	Gemeine Schafgarbe	f0l000	00f0m0: food, medicine	Food, medicine, tea													common yarrow					(II) Collected parts
				Apiaceae	Aegopodium podagraria	Giersch	0fl0s0	00f0m0: food, medicine	Food, medicine													goutweed					Leaves
				Simaroubaceae	Ailanthus altissima	Götterbaum																tree of heaven					Blossoms
				Brassicaceae	Alliaria petiolata	Knoblauchsrauke	00lrs0	food	Food, spice, flavoring													Jack-by-the-hedge, garlic mustard					Fruit
				Amaryllidaceae	Allium paradoxum	Seltsamer Lauch, Wunder-Lauch	leaf	food	Food													quaint garlic					Chi²; p-value (chi² test)
				Amaryllidaceae	Allium schoenoprasum	Echter Schnittlauch																chives					Aboveground parts *
				Amaryllidaceae	Allium ursinum	Bär-Lauch																ramsons					Other plant parts *
				Rosaceae	Amelanchier ovalis	Gemeine Felsenbirne																snowy mespilus					Nuts and seeds *
				Boraginaceae	Anchusa officinalis	Gebräuchliche Ochsenzunge																alkanet					Roots *
				Asteraceae	Arctium lappa	Große Klette																greater burdock					(III) Uses
				Asteraceae	Artemisia vulgaris	Gewöhnlicher Beifuß	00lrs0	a00f0m0: aromatic, food, medicine	Food, medicine, smudge, tea, vinegar, herb spread													mugwort					Food
				Athyriaceae	Athyrium filix-femina	Gemeiner Frauenfarn																lady fern					Medicine
				Amaranthaceae	Atriplex spec.	Melde																Atriplex					Other
				Brassicaceae	Barbarea vulgaris	Echte Winterkresse, Gewöhnliches Barbarakraut																winter cress
				Asteraceae	Bellis perennis	Gänseblümchen																daisy
				Berberidaceae	Berberis vulgaris	Gemeine Berberitze																common barberry
				Brassicaceae	Berteroa incana	Graukresse																alyssum
				Betulaceae	Betula pendula	Hänge-Birke	leaf	00f0m0: food, medicine	Food, medicine, tea, beverage													silver birch
				Polygonaceae	Bistorta officinalis	Schlangen-Wiesenknöterich																bistort
				Campanulaceae	Campanula spec.	Glockenblume																bellflower
				Brassicaceae	Capsella bursa-pastoris	Gemeines Hirtentäschel																shepherd’s purse
				Brassicaceae	Cardamine pratensis	Wiesen-Schaumkraut																cuckoo flower
					Centaurea cyanus	Kornblume																bachelor’s buttons
				Rosaceae	Chaenomeles spec.	Zierquitte																ornamental quince
				Amaranthaceae	Chelidonium majus	Großes Schöllkraut																greater celandine
				Chenopodiaceae	Chenopodium album	Weißer Gänsefuß																fat hen
				Chenopodiaceae	Chenopodium bonus-henricus	Guter Heinrich																good King Henry
				Asteraceae	Cichorium intybus	Wegwarte																chicory
				Asteraceae	Cirsium spec.	Distel																thistle
				Montiaceae	Claytonia perfoliata	Tellerkraut																spring beauty, miner’s lettuce
				Cornaceae	Cornus mas	Kornelkirsche																Cornelian cherry
				Papaveraceae	Corydalis spec.	Lerchensporn																Corydalis
				Corylaceae	Corylus avellana	Gemeine Hasel	0f00s0	food	Food													hazel
				Corylaceae	Corylus colurna	Baum-Hasel																Turkish hazel
				Brassicaceae	Diplotaxis tenuifolia	Schmalblättriger Doppelsame, Wilde Rucola																perennial wall rocket
				Boraginaceae	Echium vulgare	Gemeiner Natternkopf																viper’s bugloss
				Equisetaceae	Equisetum arvense *	Acker-Schachtelhalm																field horsetail
				Fagaceae	Fagus sylvatica	Rotbuche	0fl000	food	Food													common beech
				Polygonaceae	Fallopia japonica	Japanischer Flügelknöterich																Japanese knotweed
				Ranunculaceae	Ficaria verna	Scharbockskraut																lesser celandine
				Rosaceae	Filipendula ulmaria	Echtes Mädesüß																meadowsweet
[truncated: 2,578 more rows]

## Sheet: Codes
Part	fflrst	flower, fruit, leaf, root, seed, trunk
Use	ffffmwacdos	fibre, fodder, food, fuel, medicine, wood, aromatic, cosmetic, dye, ornamental, spiritual
Clade	Kingdom	Default plant, noted otherwise
Work flow
Ethnobiology Coded list from Shortlist
Articles accessed and checked
Species lists exported and coded
Species list sorted alphabetically
Species, genera, families assigned and counted
Parts and uses coded and counted

## Sheet: Summary
Taxon	Number						Use	Mention	Pc of mentions	Pc of total	Mentions	Total
Genera	1410					Single	Bark	14	0.730689	0.305877	0.7	0.3
Families	336						flower	118	6.15866	2.57811	6	3
Kingdoms	3						fruit	421	21.9729	9.19816	22	9
	Mention	Percentage	%	Genera	Percentage		leaf	789	41.1795	17.2384	41	17
Animalia	187	4.08565	4	144	10.2128		seed	64	3.34029	1.3983	3.3	1.4
Fungi	209	4.56631	5	69	4.89362		root	134	6.99374	2.92768	7	3
Plantae	4181	91.348	91	1197	84.8936		Trunk/stem	135	7.04593	2.94953	7	3
	4577	100					sap	13	0.678497	0.284029	0.7	0.3
							brain	4	0.208768	0.0873935	0.3	0.09
Portulaca oleracea	18	0.393271	0.4				cone	1	0.0521921	0.0218484	0.05	0.02
Urtica dioica	17	0.371422	0.4				flesh	2	0.104384	0.0436967	0.1	0.04
Taraxacum officinale	15	0.327726	0.3				Sporocarp	152	7.93319	3.32095	8	3
Psidium guajava	14	0.305877	0.3				whole	69	3.60125	1.50754	3.6	1.5
Chenopodium album	13	0.284029	0.3						100	41.8615	99.75	41.65
Cichorium intybus	13	0.284029	0.3			Multi	Trunk	307	9.55791	6.70745	10	6.7
Sambucus nigra	13	0.284029	0.3				seed	188	5.85305	4.10749	6	4
Foeniculum vulgare	12	0.26218	0.3				root	259	8.06351	5.65873	8	5.7
Nasturtium officinale	12	0.26218	0.3				leaf	1155	35.9589	25.2349	36	25
Juglans regia	11	0.240332	0.2				fruit	657	20.4545	14.3544	20	14
Malus domestica	11	0.240332	0.2				flower	284	8.84184	6.20494	9	6.2
Mangifera indica	11	0.240332	0.2				sap	26	0.809465	0.568058	0.8	0.6
Rubus idaeus L.*	11	0.240332	0.2				sporocarp	152	4.73225	3.32095	4.7	3.3
Stellaria media	11	0.240332	0.2				flesh	6	0.1868	0.13109	0.2	0.1
Plantago lanceolata	10	0.218484	0.2				brain	6	0.1868	0.13109	0.2	0.1
Allium schoenoprassum L.	9	0.196635	0.2				bark	35	1.08966	0.764693	0.1	0.8
Fragaria vesica	9	0.196635	0.2				cone	1	0.0311333	0.0218484	0.03	0.02
Mentha spinata	9	0.196635	0.2				oil	2	0.0622665	0.0436967	0.06	0.04
Origanum vulgare	9	0.196635	0.2				whole	134	4.17186	2.92768	4.2	3
Prunus persica	9	0.196635	0.2						100	70.177	99.29	69.56
Citrus aurantifolia	8	0.174787				Single	aromatic	4	0.156311	0.0873935	0.2	0.09
Cornus mas	8	0.174787					cosmetic	1	0.0390778	0.0218484	0.04	0.02
Daucus carota	8	0.174787					dye	5	0.195389	0.109242	0.2	0.1
Morus alba	8	0.174787					fibre	17	0.664322	0.371422	0.7	0.4
Persea americana	8	0.174787					fodder	177	6.91676	3.86716	7	4
Prosopis juliflora	8	0.174787					Food	1792	70.0274	39.1523	70	39
Rumex acetosella	8	0.174787					fuel	35	1.36772	0.764693	1.4	0.8
Rumex crispus	8	0.174787					medicine	295	11.5279	6.44527	11.5	6.4
Solanum lycopersicum	8	0.174787					wood	46	1.79758	1.00503	1.8	1
Sonchus oleraceus	8	0.174787					recreation	5	0.195389	0.109242	0.2	0.1
Silene vulgaris	8	0.174787					rubber	1	0.0390778	0.0218484	0.04	0.02
Tamarinds indica	8	0.174787					ornamental	161	6.29152	3.51759	6.3	3.5
Ficus carica	7	0.152939					spiritual	15	0.586166	0.327726	0.6	0.3
		7.42845					Veterinary	5	0.195389	0.109242	0.2	0.1
		5.17806						2559	100	55.91	100.18	55.83
						Multi	aromatic	26	0.60437	0.568058	0.6	0.6
							cosmetic	22	0.51139	0.480664	0.5	0.5
							detergent	5	0.116225	0.109242	0.1	0.1
							dye	53	1.23199	1.15796	1.2	1.2
							fibre	97	2.25477	2.11929	2.3	2
							fodder	419	9.73966	9.15447	10	9
							Food	2210	51.3715	48.2849	51	48
							fuel	247	5.74152	5.39655	6	5.4
							medicine	717	16.6667	15.6653	16.6	16
							wood	191	4.4398	4.17304	4.4	4
							recreation	5	0.116225	0.109242	0.1	0.1
							rubber	1	0.023245	0.0218484	0.02	0.02
							ornamental	243	5.64854	5.30915	6	5.3
							spiritual	48	1.11576	1.04872	1.1	1
							Veterinary	18	0.41841	0.393271	0.4	0.4
								4302	99.3956	93.4236	99.72	93.02
							1 Use	2559	78.6417	55.91	79	56
							2 Uses	467	14.3516	10.2032	14	10
							3 Uses	147	4.51752	3.21171	5	3
							4 Uses	33	1.01414	0.720996	1	0.7
							5 Uses	41	1.25999	0.895783	1	0.8
							6-8 Uses	3	0.0921942	0.0655451	0.1	0.06
									99.8771	71.0072	100.1	70.56
							1 part	1847	77.2803	40.3539	77	40
							2 parts	334	13.9749	7.29736	14	7
							3 parts	80	3.34728	1.74787	3.3	1.7
							4 parts	17	0.711297	0.371422	0.7	0.4
							5 parts	7	0.292887	0.152939	0.3	0.2
							6 parts	36	1.50628	0.786541	1.5	0.8
							whole	69	2.88703	1.50754	3	1.5
								2390	100	52.2176	99.8	51.6

## Sheet: SpList
Kingdom	Family	Species	Sp Count
Plantae	Linnaeaceae	Abelia engleriana Rehder	1
Plantae	Malvaceae	Abelmoschus esculentus	1
Plantae	Pinaceae	Abies	1
Plantae	Pinaceae	Abies alba Mill.	1
Plantae	Pinaceae	Abies balsamea	1
Plantae	Pinaceae	Abies pindrow (Royle ex D.Don) Royle	1
Plantae	Pinaceae	Abies spec.	1
Plantae	Pinaceae	Abies spec.	1
Plantae	Fabaceae	Abrus precatorius L.	1
Plantae	Fabaceae	Abrus precatorius subsp. africanus	1
Plantae	Malvaceae	Abutilon grandifolium	1
Plantae	Fabaceae	Acacia acatlensis	1
Plantae	Fabaceae	Acacia ataxacantha	1
Plantae	Fabaceae	Acacia berlandieri	1
Plantae	Fabaceae	Acacia bivenosa	1
Plantae	Fabaceae	Acacia brachystachya	1
Plantae	Fabaceae	Acacia caboverdeana	1
Plantae	Fabaceae	Acacia caesia (L.) Willd	1
Plantae	Fabaceae	Acacia catechu (L. f.) P.J.H. Hurter & Mabb.	1
Plantae	Fabaceae	Acacia cyclops	1
Plantae	Fabaceae	Acacia farnesiana	1
Plantae	Fabaceae	Acacia gourmaensis	1
Plantae	Fabaceae	Acacia holosericea	1
Plantae	Fabaceae	Acacia longifolia	1
Plantae	Fabaceae	Acacia mangium	1
Plantae	Fabaceae	Acacia mearnsii	1
Plantae	Fabaceae	Acacia pycnantha	1
Plantae	Fabaceae	Acacia rigidula	1
Plantae	Fabaceae	Acacia salicina	1
Plantae	Fabaceae	Acacia saligna	1
Plantae	Fabaceae	Acacia sp.	1
Plantae	Fabaceae	Acacia victoriae	1
Plantae	Fabaceae	Acacia wrightii	1
Plantae	Euphorbiaceae	Acalypha indica L.	1
Plantae	Euphorbiaceae	Acalypha wilkesiana	1
Plantae	Verbenaceae	Acantholippia punensis	1
Plantae	Araliaceae	Acanthopanax gracilistylus W.W.Sm.	1
Plantae	Asteraceae	Acanthospermum hispidum DC.	1
Plantae	Acanthaceae	Acanthus spp.	1
Plantae	Myrtaceae	Acca sellowiana	1
Plantae	Sapindaceae	Acer campbelli Hook.f. & Thomson ex Hiern	1
Plantae	Sapindaceae	Acer ginnala	1
Plantae	Sapindaceae	Acer negundo	1
Plantae	Sapindaceae	Acer oblongum Wall. ex DC.	1
Plantae	Sapindaceae	Acer platanoides	1
Plantae	Sapindaceae	Acer platanoides	1
Plantae	Sapindaceae	Acer platanoides *	1
Plantae	Sapindaceae	Acer rubrum	1
Plantae	Sapindaceae	Acer saccarhinus	1
Plantae	Sapindaceae	Acer saccharinum	1
Plantae	Sapindaceae	Acer saccharum	1
Plantae	Sapindaceae	Acer sp	1
Plantae	Sapindaceae	Acer sp.	1
Animalia	Achantinidae	Achatina fulica	1
Plantae	Asteraceae	Achillea	1
Plantae	Asteraceae	Achillea millefolium	1
Plantae	Asteraceae	Achillea millefolium	1
Plantae	Asteraceae	Achillea millefolium	1
Plantae	Asteraceae	Achillea millefolium	1
Plantae	Asteraceae	Achillea millefolium agg.	1
Plantae	Asteraceae	Achillea millefolium L.	1
Plantae	Asteraceae	Achillea millefolium L.	1
Plantae	Asteraceae	Achillea santolinoides	1
Plantae	Asteraceae	Achillea sp.	1
Plantae	Sapotaceae	Achras zapota	1
Plantae	Amaranthaceae	Achyranthes aspera	1
Plantae	Amaranthaceae	Achyranthes aspera L.	1
Plantae	Amaranthaceae	Achyranthes bidentata Blume	1
Plantae	Amaranthaceae	Achyranthes bidentata Blume	1
Plantae	Asteraceae	Acmella oleracea (L.) R.K.Jansen	1
Plantae	Ranunculaceae	Aconitum carmichaelii Debeaux (more often cultivated)	1
Plantae	Ranunculaceae	Aconitum heterophyllum	1
Plantae	Polygonaceae	Aconogonum rumicifolium Hara	1
Plantae	Acoraceae	Acorus calamus	1
Plantae	Acoraceae	Acorus calamus	1
Plantae	Acoraceae	Acorus calamus L.	1
Plantae	Acoraceae	Acorus calamus L.	1
Plantae	Actinidiaceae	Actinidia chinensis Planch.	1
Plantae	Actinidiaceae	Actinidia polygama Franch. & Sav.	1
Plantae	Actinidiaceae	Actinidia sp	1
Plantae	Malvaceae	Adansonia digitata	1
Plantae	Bombacaceae	Adansonia digitata	1
Plantae	Bombacaceae	Adansonia digitata	1
Plantae	Bombacaceae	Adansonia digitata	1
Plantae	Fabaceae	Adenanthera pavonina	1
Plantae	Campanulaceae	Adenophora spp. (Adenophora capillaris Hemsl., Adenophora polyantha Nakai)	1
Plantae	Fabaceae	Adesmia spinosissima	1
Plantae	Pteridaceae	Adiantum capillus-veneris	1
Plantae	Pteridaceae	Adiantum capillus-veneris	1
Plantae	Pteridaceae	Adiantum venustum D. Don	1
Plantae	Bromeliaceae	Aechmea comata Baker	1
Plantae	Rutaceae	Aegle marmelos (L.) Correa	1
Plantae	Apiaceae	Aegopodium	1
Plantae	Apiaceae	Aegopodium podagraria	1
Plantae	Apiaceae	Aegopodium podagraria	1
Plantae	Apiaceae	Aegopodium podagraria	1
Plantae	Apiaceae	Aegopodium podagraria	1
Plantae	Apiaceae	Aegopodium podagraria	1
Plantae	Crassulaceae	Aeonium gorgoneum	1
Plantae	Amaranthaceae	Aerva javanica	1
Plantae	Sapindaceae	Aesculus	1
Plantae	Sapindaceae	Aesculus flava	1
Plantae	Sapindaceae	Aesculus hippocastanum	1
Plantae	Sapindaceae	Aesculus hippocastanum	1
Plantae	Sapindaceae	Aesculus indica(Wall. ex Cambess.) Hook	1
Plantae	Sapindaceae	Aesculus sp	1
Plantae	Fabaceae	Afzelia africana	1
Fungi	Agaricaceae	Agaricus arvensis Schaeff.	1
Fungi	Agaricaceae	Agaricus augustus	1
Fungi	Agaricaceae	Agaricus campestris	1
Fungi	Agaricaceae	Agaricus campestris L	1
Fungi	Agaricaceae	Agaricus campestris L.	1
Fungi	Agaricaceae	Agaricus campestris L.	1
Fungi	Agaricaceae	Agaricus sp.	1
Fungi	Agaricaceae	Agaricus spp.	1
Plantae	Asparagaceae	Agave americana	1
Plantae	Asparagaceae	Agave angustifolia var. angustifolia	1
Plantae	Asparagaceae	Agave cantala (Haw.) Roxb. ex Salm-Dyck	1
Plantae	Agavaceae	Agave cantala Roxb.	1
Plantae	Agavaceae	Agave sisalana	1
Plantae	Agavaceae	Agave spp.	1
Plantae	Asteraceae	Ageratina adenophora (Spreng.) R.M. King & H. Rob.	1
Plantae	Asteraceae	Ageratina adenophora (Sprengel) R. M. King & H. Rob.	1
Plantae	Asteraceae	Ageratum conyzoides	1
Plantae	Asteraceae	Ageratum conyzoides L.	1
Plantae	Asteraceae	Ageratum conyzoides L.	1
Animalia	Cuniculidae	Agouti paca	1
Plantae	Caryophyllaceae	Agrostemma githago L.	1
Plantae	Poaceae	Agrostis sp.	1
Plantae	Simaroubaceae	Ailanthus altissima	1
Plantae	Simaroubaceae	Ailanthus altissima	1
Plantae	Asteraceae	Ainsliea latifolia Kuntze	1
Animalia	Anatidae	Aix sponsa	1
Plantae	Lardizabalaceae	Akebia trifoliata (Thunb.) Koidz.	1
Plantae	Cornaceae	Alangium salviifolium (L.f.) Wangerin	1
Fungi	Albatrellaceae	Albatrellus confluens (Alb. & Schwein.) Kotl. & Pouzar (folk taxon)	1
Fungi	Albatrellaceae	Albatrellus ovinus (Schaeff.) Kotl. & Pouzar	1
Plantae	Fabaceae	Albizia adianthifolia	1
Plantae	Fabaceae	Albizia inundata	1
Plantae	Fabaceae	Albizia julibrissin	1
Plantae	Fabaceae	Albizia lebbeck	1
Plantae	Fabaceae	Albizia sp	1
Plantae	Malvaceae	Alcea rosea L	1
Plantae	Malvaceae	Alcea rosea L.	1
Animalia	Cervidae	Alces alces	1
Plantae	Rosaceae	Alchemilla	1
Plantae	Rosaceae	Alchemilla fischeri	1
Plantae	Rosaceae	Alchemilla spec.	1
Plantae	Fabaceae	Alhagi maurorum	1
Plantae	Alismataceae	Alisma plantago	1
Plantae	Boraginaceae	Alkanna tinctoria	1
Plantae	Solanaceae	Alkekengi officinarum	1
Plantae	Brassicaceae	Alliaria	1
Plantae	Brassicaceae	Alliaria petiolata	1
Plantae	Brassicaceae	Alliaria petiolata	1
Plantae	Brassicaceae	Alliaria petiolata	1
Plantae	Brassicaceae	Alliaria petiolata	1
Plantae	Brassicaceae	Alliaria petiolata	1
Plantae	Brassicaceae	Alliaria petiolata	1
Plantae	Brassicaceae	Alliaria petiolata (M. Bieb.) Cavara & Grande	1
Plantae	Brassicaceae	Alliaria petiolate	1
Plantae	Brassicaceae	Alliaria petiolate (M. Bieb.) Cavara & Grande	1
Plantae	Amaryllidaceae	Allium	1
Plantae	Amaryllidaceae	Allium ampeloprasum	1
Plantae	Amaryllidaceae	Allium ampeloprasum	1
Plantae	Amaryllidaceae	Allium ampeloprasum	1
Plantae	Amaryllidaceae	Allium ampeloprasum L.	1
Plantae	Amaryllidaceae	Allium ampeloprasum L. (Liliaceae)	1
Plantae	Amaryllidaceae	Allium ascalonicum	1
Plantae	Amaryllidaceae	Allium carolinianum	1
Plantae	Amaryllidaceae	Allium carolinianum	1
Plantae	Amaryllidaceae	Allium cepa	1
Plantae	Amaryllidaceae	Allium cepa	1
Plantae	Amaryllidaceae	Allium corolinianum	1
Plantae	Amaryllidaceae	Allium fistulosum	1
Plantae	Amaryllidaceae	Allium fistulosum	1
Plantae	Amaryllidaceae	Allium funckiacfolium Hand.-Mazz.	1
Plantae	Amaryllidaceae	Allium oleraceum L.	1
Plantae	Amaryllidaceae	Allium ovalifolium Hand.-Mazz., Allium cf victorialis L.	1
Plantae	Amaryllidaceae	Allium paepalanthoides Airy Shaw	1
Plantae	Amaryllidaceae	Allium paradoxum	1
Plantae	Amaryllidaceae	Allium paradoxum	1
Plantae	Amaryllidaceae	Allium prattii C.H. Wright	1
Plantae	Amaryllidaceae	Allium rosenbachianum	1
Plantae	Amaryllidaceae	Allium sativum	1
Plantae	Amaryllidaceae	Allium sativum	1
Plantae	Amaryllidaceae	Allium sativum L	1
Plantae	Amaryllidaceae	Allium sativum L.	1
Plantae	Amaryllidaceae	Allium sativum L.	1
Plantae	Amaryllidaceae	Allium schoenoprassum L.	1
Plantae	Amaryllidaceae	Allium schoenoprasum	1
Plantae	Amaryllidaceae	Allium schoenoprasum	1
Plantae	Amaryllidaceae	Allium schoenoprasum	1
Plantae	Amaryllidaceae	Allium schoenoprasum	1
Plantae	Amaryllidaceae	Allium schoenoprasum	1
Plantae	Amaryllidaceae	Allium schoenoprasum	1
Plantae	Amaryllidaceae	Allium schoenoprasum L.	1
Plantae	Amaryllidaceae	Allium schoenoprasum L. (Liliaceae)	1
Plantae	Amaryllidaceae	Allium scorodoprasum L.	1
Plantae	Amaryllidaceae	Allium senescens L.	1
Plantae	Amaryllidaceae	Allium sp.	1
Plantae	Amaryllidaceae	Allium sp.	1
Plantae	Amaryllidaceae	Allium spp. (Allium cf. senescens L.; Allium macrostemon Bunge)	1
Plantae	Amaryllidaceae	Allium textile	1
Plantae	Amaryllidaceae	Allium tricoccum	1
Plantae	Amaryllidaceae	Allium tricoccum	1
Plantae	Amaryllidaceae	Allium tricoccum	1
Plantae	Amaryllidaceae	Allium tuberosum	1
Plantae	Amaryllidaceae	Allium tuberosum	1
Plantae	Amaryllidaceae	Allium tuberosum Rottler ex Spreng.	1
Plantae	Amaryllidaceae	Allium ursinum	1
Plantae	Amaryllidaceae	Allium ursinum	1
Plantae	Amaryllidaceae	Allium ursinum	1
Plantae	Amaryllidaceae	Allium ursinum	1
Plantae	Amaryllidaceae	Allium ursinum	1
Plantae	Amaryllidaceae	Allium ursinum L	1
Plantae	Amaryllidaceae	Allium ursinum L.	1
Plantae	Amaryllidaceae	Allium vincale L.	1
Plantae	Amaryllidaceae	Allium vineale	1
Plantae	Amaryllidaceae	Allium vineale L.	1
Plantae	Amaryllidaceae	Allium vineale L.	1
Plantae	Amaryllidaceae	Allium wallichii Kunth	1
Plantae	Amaryllidaceae	Allium wallichii Kunth	1
Plantae	Casuarinaceae	Allocasuarina verticillata	1
Plantae	Betulaceae	Alnus nepalensis D. Don	1
Plantae	Betulaceae	Alnus nepalensis D.Don	1
Plantae	Betulaceae	Alnus spec.	1
Plantae	Xanthorrhoaceae	Aloe barbadensis Mill.	1
Plantae	Xanthorrhoaceae	Aloe barbadensis miller	1
Plantae	Xanthorrhoaceae	Aloe greatheadii Sch√∂nland var. davyana (Sch√∂nland) Glen & D.S.Hardy	1
Plantae	Xanthorrhoaceae	Aloe vera	1
Plantae	Xanthorrhoaceae	Aloe vera	1
Plantae	Xanthorrhoaceae	Aloe vera	1
Plantae	Xanthorrhoaceae	Aloe vera	1
Plantae	Xanthorrhoaceae	Aloe vera (L.) Brum.f.	1
Plantae	Xanthorrhoaceae	Aloe vera (L.) Burm. f.	1
Plantae	Xanthorrhoaceae	Aloe vera (L.) Burm. f.	1
Plantae	Poaceae	Alopecurus pratensis L.	1
Animalia	Atelidae	Alouatta macconnelli	1
Plantae	Verbenaceae	Aloysia citrodora	1
Plantae	Zingiberaceae	Alpinia galanga	1
Plantae	Zingiberaceae	Alpinia zerumbet (Pers.) B.L.Burtt and R.M.Sm.	1
Plantae	Apocynaceae	Alstonia angustiloba	1
Plantae	Apocynaceae	Alstonia scholaris	1
Plantae	Amaryllidaceae	Alstroemeria patagonica	1
Plantae	Amaranthaceae	Alternanthera pungens Kunth	1
Plantae	Amaranthaceae	Alternanthera sessilis	1
Plantae	Amaranthaceae	Alternanthera sessilis (L.) R Br. ex DC.	1
Plantae	Amaranthaceae	Alternanthera sessilis (L.) R. Br. ex DC.	1
Plantae	Amaranthaceae	Alternanthera trigyna L	1
Plantae	Malvaceae	Althaea officinalis	1
Plantae	Fabaceae	Alysicarpus ovalifolius	1
Fungi	Amanitaceae	Amanita caesarea (Scop.)Pers.,	1
Fungi	Amanitaceae	Amanita loosii	1
Fungi	Amanitaceae	Amanita pantherina	1
Plantae	Amaranthaceae	Amaranthus bilium L.	1
Plantae	Amaranthaceae	Amaranthus blitum	1
Plantae	Amaranthaceae	Amaranthus caudatus	1
Plantae	Amaranthaceae	Amaranthus caudatus L.	1
Plantae	Amaranthaceae	Amaranthus cruentus	1
Plantae	Amaranthaceae	Amaranthus graecizans subsp. graecizans	1
Plantae	Amaranthaceae	Amaranthus hybridus L.	1
Plantae	Amaranthaceae	Amaranthus hybridus subsp. hybridus	1
Plantae	Amaranthaceae	Amaranthus retroflexus	1
Plantae	Amaranthaceae	Amaranthus retroflexus L.	1
Plantae	Amaranthaceae	Amaranthus retroflexus L. (Amaranthaceae)	1
Plantae	Amaranthaceae	Amaranthus retroflexus L., A. paniculatus L., A. viridis L. etc.	1
Plantae	Amaranthaceae	Amaranthus sp	1
Plantae	Amaranthaceae	Amaranthus sp.	1
Plantae	Amaranthaceae	Amaranthus spinosus	1
Plantae	Amaranthaceae	Amaranthus spinosus	1
Plantae	Amaranthaceae	Amaranthus spinosus L	1
Plantae	Amaranthaceae	Amaranthus spinosus L.	1
Plantae	Amaranthaceae	Amaranthus spinosus L.	1
Plantae	Amaranthaceae	Amaranthus spp.	1
Plantae	Amaranthaceae	Amaranthus spp.	1
Plantae	Amaranthaceae	Amaranthus tortuosus	1
Plantae	Amaranthaceae	Amaranthus tricolor L.	1
Plantae	Amaranthaceae	Amaranthus viridis	1
Plantae	Amaranthaceae	Amaranthus viridis	1
Plantae	Amaranthaceae	Amaranthus viridis	1
Plantae	Amaranthaceae	Amaranthus viridis L.	1
Plantae	Amaranthaceae	Amaranthus viridis L.	1
Plantae	Amaranthaceae	Amarantus album	1
Animalia	Psittacidae	Amazona spp.	1
Plantae	Asteraceae	Ambrosia artemisioides	1
Plantae	Fabaceae	Amburana cearensis	1
Plantae	Fabaceae	Amburana cearensis (Arr. Cam.) A.C. Smith.	1
Plantae	Rosaceae	Amelanchier	1
Plantae	Rosaceae	Amelanchier alnifolia	1
Plantae	Rosaceae	Amelanchier alnifolia	1
Plantae	Rosaceae	Amelanchier arborea	1
Plantae	Rosaceae	Amelanchier arborea	1
Plantae	Rosaceae	Amelanchier canadensis	1
Plantae	Rosaceae	Amelanchier laevis	1
Plantae	Rosaceae	Amelanchier ovalis	1
Plantae	Rosaceae	Amelanchier ovalis	1
Plantae	Rosaceae	Amelanchier sp.	1
Plantae	Rosaceae	Amelanchier sp.	1
Plantae	Rosaceae	Amelanchier spp.	1
Plantae	Rosaceae	Amelanchier x grandiflora	1
Animalia	Ictaluridae	Ameturus melas R.	1
Plantae	Apiaceae	Ammi majus	1
Plantae	Myrtaceae	Amomyrtus luma	1
Plantae	Araceae	Amorphophallus paeoniifolious	1
Plantae	Vitaceae	Ampelopsis arborea	1
Plantae	Vitaceae	Ampelopsis brevipedunculata	1
Plantae	Fabaceae	Amphicarpaea bracteata	1
Plantae	Fabaceae	Amphipterygium adstringens	1
Plantae	Anacardiaceae	Anacardium occidentale	1
Plantae	Anacardiaceae	Anacardium humile	1
Plantae	Anacardiaceae	Anacardium occidentale	1
Plantae	Anacardiaceae	Anacardium occidentale L.	1
Plantae	Anacardiaceae	Anacardium occidentale L.	1
Plantae	Anacardiaceae	Anacardium occidentale L.	1
Plantae	Fabaceae	Anadenanthera colubrina	1
Plantae	Fabaceae	Anadenanthera colubrina	1
Plantae	Mimosaceae	Anadenanthera colubrina (Vell.) Brenan var. cebil (Griseb.) Altschul	1
Plantae	Bromeliaceae	Ananas bracteatus Schult.f.	1
Plantae	Bromeliaceae	Ananas comosus	1
Plantae	Bromeliaceae	Ananas comosus	1
Plantae	Asteraceae	Anaphalis aureopunctata f.flavescens Lingelsh et Borza	1
Plantae	Asteraceae	Anaphalis busua (Buch. -Ham.) Hand. Mazz.	1
Plantae	Asteraceae	Anaphalis margaritacea	1
Plantae	Asteraceae	Anaphalis margaritacea Benth. & Hook.f.	1
Plantae	Asteraceae	Anaphalis triplinervis (Sims) Sims ex C.B.Clarke	1
Plantae	Boraginaceae	Anchusa arvensis (L.) M. Bieb. and other species of the genus (Boraginaceae)	1
Plantae	Boraginaceae	Anchusa hybrida Ten.	1
Plantae	Boraginaceae	Anchusa officinalis	1
Plantae	Boraginaceae	Anchusa sp	1
Plantae	Fabaceae	Andira sp.	1
Plantae	Fabaceae	Andira sp.	1
Plantae	Acanthaceae	Andrographis paniculata (Burm.f.) Nees	1
Plantae	Poaceae	Andropogon gayanus var. tridentatus	1
Plantae	Poaceae	Andropogon nardus	1
Plantae	Primulaceae	Androsace sarmentosa Wall.	1
Plantae	Ranunculaceae	Anemone occidentalis	1
Plantae	Ranunculaceae	Anemone rupicola Cambess. ex Jacquem.	1
Plantae	Saururaceae	Anemopsis califórnica (Nutt.) Hook. & Arn.	1
Plantae	Apiaceae	Anethum graveolens	1
Plantae	Apiaceae	Angelica archangelica L.	1
Plantae	Apiaceae	Angelica archangelica L. ssp. litoralis (Fr.)	1
Plantae	Apiaceae	Angelica glauca	1
Plantae	Apiaceae	Angelica sylvestris	1
Animalia	Anguillidae	Anguilla anguilla L.	1
Plantae	Annonaceae	Annona cherimola	1
Plantae	Annonaceae	Annona cherimola	1
Plantae	Annonaceae	Annona glabra L.*	1
Plantae	Annonaceae	Annona muricata	1
Plantae	Annonaceae	Annona muricata	1
Plantae	Annonaceae	Annona muricata	1
Plantae	Annonaceae	Annona muricata L.	1
Plantae	Annonaceae	Annona neosalicifolia H. Rainer*	1
Plantae	Annonaceae	Annona reticulata	1
Plantae	Annonaceae	Annona reticulata L.*	1
Plantae	Annonaceae	Annona senegalensis	1
Plantae	Annonaceae	Annona senegalensis	1
Plantae	Annonaceae	Annona squamosa	1
Plantae	Annonaceae	Annona squamosa L.	1
Plantae	Annonaceae	Annona squamosa L.	1
Animalia	Hemiodontidae	Anodus spp.	1
Plantae	Combretaceae	Anogeissus leiocarpus	1
Plantae	Basellaceae	Anredera cordifolia	1
Animalia	Anatidae	Anser caerulescens	1
Plantae	Rubiaceae	Anthocephalus cadamba	1
Plantae	Apiaceae	Anthriscus	1
Plantae	Apiaceae	Anthriscus cerefolium (L.)Hoffm.	1
Plantae	Apiaceae	Anthriscus sylvestris	1
Animalia	Gruidae	Antigone canadensis	1
Plantae	Polygonaceae	Antigonon leptopus	1
Animalia	Antilocapridae	Antilocapra americana	1
Plantae	Plantaginaceae	Antirrhinum majus	1
Plantae	Fabaceae	Apios americana	1
Plantae	Apiaceae	Apium australe	1
Plantae	Apiaceae	Apium graveolens	1
Plantae	Apiaceae	Apium graveolens	1
Plantae	Apiaceae	Apium graveolens	1
Plantae	Apiaceae	Apium nodiflorum (L.) Lag	1
Plantae	Apiaceae	Apium nodiflorum L.	1
Animalia	Sciaenidae	Aplodinotus grunniens	1
Plantae	Phyllanthaceae	Aporosa diocia	1
Plantae	Apocynaceae	Apteranthes tuberculata	1
Plantae	Apocynaceae	Apteranthes tuberculata	1
Plantae	Thymeleaceae	Aquilaria malaccensis	1
Plantae	Ranunculaceae	Aquilegia fragrans	1
Animalia	Psittacidae	Ara spp.	1
Plantae	Papilionaceae	Arachis hypogaea	1
Plantae	Papilionaceae	Arachis hypogeae	1
Plantae	Araliaceae	Aralia cachemirica Decne.	1
Plantae	Araliaceae	Aralia chinensis L.	1
Plantae	Araucariaceae	Araucaria araucana	1
Plantae	Araucariaceae	Araucaria araucana	1
Plantae	Ericaceae	Arbutus menziesii	1
Plantae	Ericaceae	Arbutus unedo	1
Plantae	Ericaceae	Arbutus unedo	1
Plantae	Ericaceae	Arbutus unedo	1
Plantae	Fabaceae	Archidendron pauciflorum	1
Plantae	Asteraceae	Arctium	1
Plantae	Asteraceae	Arctium lappa	1
Plantae	Asteraceae	Arctium lappa L.	1
Plantae	Asteraceae	Arctium minus	1
Plantae	Asteraceae	Arctium minus	1
Plantae	Asteraceae	Arctium sp	1
Plantae	Asteraceae	Arctium spp	1
Plantae	Ericaceae	Arctostaphylos uva-ursi	1
Plantae	Arecaceae	Areca catechu	1
Plantae	Arecaceae	Areca catechu	1
Plantae	Caryophyllaceae	Arenaria serpyllifolia L.	1
Plantae	Papaveraceae	Argemone mexicana	1
Plantae	Papaveraceae	Argemone mexicana L.	1
Plantae	Papaveraceae	Argemone mexicana L.	1
Plantae	Rosaceae	Argentina anserina	1
Plantae	Convolvulaceae	Argyreia nervosa	1
Plantae	Poaceae	Aristida adscensionis	1
Plantae	Aristolochiaceae	Aristolochia griffithii Hook.f. & Thomson ex Duch.	1
Plantae	Aristolochiaceae	Aristolochia littoralis	1
Plantae	Eliocarpaceae	Aristotelia chilensis	1
Fungi	Physalacriaceae	Armillaria mellea	1
Fungi	Physalacriaceae	Armillaria mellea (Vahl) P. Kumm.	1
Fungi	Physalacriaceae	Armillaria mellea (Vahl) P. Kumm.	1
Fungi	Physalacriaceae	Armillaria sp.	1
Fungi	Physalacriaceae	Armillaria tabescens	1
Plantae	Brassicaceae	Armoracia rusticana P.Gaertn, B.Mey. & Scherb.	1
Plantae	Boraginaceae	Arnebia euchroma	1
Plantae	Asteraceae	Arnica	1
Plantae	Asteraceae	Arnica fulgens	1
Plantae	Asteraceae	Arnica montana Hook.,	1
Plantae	Rosaceae	Aronia melanocarpa	1
Plantae	Rosaceae	Aronia sp.	1
Plantae	Asteraceae	Artemisia	1
Plantae	Asteraceae	Artemisia absinthium	1
Plantae	Asteraceae	Artemisia absinthium	1
Plantae	Asteraceae	Artemisia absinthium L.	1
Plantae	Asteraceae	Artemisia argyi H.Lév. & Vaniot	1
Plantae	Asteraceae	Artemisia brevifolia	1
Plantae	Asteraceae	Artemisia capillaris Thunb.	1
Plantae	Asteraceae	Artemisia copa	1
Plantae	Asteraceae	Artemisia gorgonum	1
Plantae	Asteraceae	Artemisia gorgonum	1
Plantae	Asteraceae	Artemisia granatensis	1
Plantae	Asteraceae	Artemisia indica Willd.	1
Plantae	Asteraceae	Artemisia indica Willd.	1
Plantae	Asteraceae	Artemisia ludoviciana Nutt.	1
Plantae	Asteraceae	Artemisia sacrorum Ledeb.	1
Plantae	Asteraceae	Artemisia scopulorum	1
Plantae	Asteraceae	Artemisia sp	1
Plantae	Asteraceae	Artemisia sp.	1
Plantae	Asteraceae	Artemisia subdigitata Mattf.	1
Plantae	Asteraceae	Artemisia vulgaris	1
Plantae	Asteraceae	Artemisia vulgaris	1
Plantae	Asteraceae	Artemisia vulgaris	1
Plantae	Asteraceae	Artemisia vulgaris	1
Plantae	Asteraceae	Artemisia vulgaris L.	1
Plantae	Asteraceae	Artemisia vulgaris L.	1
Plantae	Asteraceae	Artemisia vulgaris L.	1
Plantae	Asteraceae	Artemisia vulgaris L.	1
Plantae	Amaranthaceae	Arthrocaulon franzii	1
Plantae	Moraceae	Artocarpus altilis	1
Plantae	Moraceae	Artocarpus altilis	1
Plantae	Moraceae	Artocarpus elasticus	1
Plantae	Moraceae	Artocarpus heterophyllus	1
Plantae	Moraceae	Artocarpus heterophyllus	1
Plantae	Moraceae	Artocarpus heterophyllus	1
Plantae	Moraceae	Artocarpus heterophyllus Lam.	1
Plantae	Moraceae	Artocarpus heterophyllus Lam.*	1
Plantae	Moraceae	Artocarpus indicus	1
Plantae	Moraceae	Artocarpus integer	1
Plantae	Moraceae	Artocarpus integer (Thunb.) Merr.*	1
Plantae	Araceae	Arum maculatum L.	1
Plantae	Araceae	Arum spp	1
Plantae	Poaceae	Arundo donax	1
Plantae	Poaceae	Arundo donax L.	1
Plantae	Aristolochiaceae	Asarum canadense	1
Plantae	Aristolochiaceae	Asarum himalaicum Hook.f. & Thomson ex Klotzsch	1
Plantae	Aristolochiaceae	Asarum sieboldii Miq.	1
Plantae	Apocynaceae	Asclepias curassavica	1
Plantae	Apocynaceae	Asclepias sp	1
Plantae	Apocynaceae	Asclepias sp.	1
Plantae	Apocynaceae	Asclepias syriaca	1
Plantae	Annonaceae	Asimina triloba	1
Plantae	Annonaceae	Asimina triloba	1
Plantae	Asparagaceae	Asparagus acutifolius	1
Plantae	Asparagaceae	Asparagus acutifolius	1
Plantae	Asparagaceae	Asparagus acutifolius	1
Plantae	Asparagaceae	Asparagus acutifolius	1
Plantae	Asparagaceae	Asparagus acutifolius L.	1
Plantae	Asparagaceae	Asparagus falcatus	1
Plantae	Asparagaceae	Asparagus officinalis	1
Plantae	Asparagaceae	Asparagus officinalis	1
Plantae	Asparagaceae	Asparagus officinalis	1
Plantae	Asparagaceae	Asparagus officinalis	1
Plantae	Asparagaceae	Asparagus officinalis	1
Plantae	Asparagaceae	Asparagus officinalis L. (Asparagaceae)	1
Plantae	Asparagaceae	Asparagus racemosus Willd.	1
Plantae	Asparagaceae	Asparagus racemosus Willd.	1
Plantae	Fabaceae	Aspidosperma pyrifolium	1
Plantae	Fabaceae	Aspidosperma pyrifolium	1
Plantae	Apocynaceae	Aspidosperma pyrifolium Mart.	1
Plantae	Aspleniaceae	Asplenium friesiorum	1
Plantae	Aspleniaceae	Asplenium monanthes	1
Plantae	Aspleniaceae	Asplenium yoshinagae Makino	1
Plantae	Asteraceae	Aster alpinus	1
Plantae	Asteraceae	Aster diplostephioides (DC.) C.B.Clarke	1
Plantae	Asteraceae	Asteriscus daltonii subsp. vogelii	1
Plantae	Saxifragaceae	Astilbe rivularis Buch.-Ham. ex D. Don	1
Plantae	Saxifragaceae	Astilbe rivularis Buch.-Ham. ex D.Don	1
Plantae	Fabaceae	Astragalus candolleanus subsp. candolleanus (Benth.) Podlech	1
Animalia	Cichlidae	Astronotus spp.	1
Animalia	Cichlidae	Astronotus spp.	1
Animalia	Atelidae	Ateles paniscus	1
Plantae	Athyriaceae	Athyrium filix-femina	1
Plantae	Athyriaceae	Athyrium filix-femina	1
Plantae	Athyriaceae	Athyrium wallichianum Ching	1
Plantae	Amaranthaceae	Atriplex halimus	1
Plantae	Amaranthaceae	Atriplex hortensis L.	1
Plantae	Amaranthaceae	Atriplex imbricata	1
Plantae	Amaranthaceae	Atriplex laciniata	1
Plantae	Amaranthaceae	Atriplex littoralis L.	1
Plantae	Amaranthaceae	Atriplex prosata Boucher ex DC	1
Plantae	Amaranthaceae	Atriplex rosea L.	1
Plantae	Amaranthaceae	Atriplex sagittata Borkh	1
Plantae	Amaranthaceae	Atriplex spec.	1
Plantae	Amaranthaceae	Atriplex spec.	1
Plantae	Solanaceae	Atropa accuminata	1
Plantae	Solanaceae	Atropa belladon	1
Plantae	Solanaceae	Atropa belladonna	1
Fungi	Auriculariaceae	Auricularia auricula	1
Fungi	Auriculariaceae	Auricularia auricula-judae	1
Fungi	Auriculariaceae	Auricularia sp. (more often cultivated)	1
Plantae	Poaceae	Avena sativa	1
Plantae	Poaceae	Avena sativa	1
Plantae	Oxalidaceae	Averrhoa bilimbi	1
Plantae	Oxalidaceae	Averrhoa bilimbi	1
Plantae	Oxalidaceae	Averrhoa carambola	1
Plantae	Oxalidaceae	Averrhoa carambola	1
Plantae	Oxalidaceae	Averrhoa carambola L.	1
Plantae	Poaceae	Axonopus compressus	1
Plantae	Meliaceae	Azadirachta indica	1
Plantae	Meliaceae	Azadirachta indica	1
Plantae	Meliaceae	Azadirachta indica	1
Plantae	Meliaceae	Azadirachta indica A. Juss.	1
Plantae	Meliaceae	Azadirachta indica A.Juss	1
Plantae	Meliaceae	Azadirachta indica A.Juss.	1
Plantae	Meliaceae	Azadirachta indica Juss.	1
Plantae	Umbelliferae	Azorella compacta	1
Plantae	Apiaceae	Azorella monantho	1
Plantae	Phyllanthaceae	Baccaurea brevipes	1
Plantae	Asteraceae	Baccharis boliviensis (Wedd.) Cabr. (Compositae) Villa- grán 1329, FC, pesco tola	1
Plantae	Asteraceae	Baccharis glutinosa Pers.	1
Plantae	Asteraceae	Baccharis incarum	1
Plantae	Asteraceae	Baccharis petiolata	1
Plantae	Asteraceae	Baccharis spartioides (Hook. & Arn. ex DC.) J. Rémy.	1
Plantae	Asteraceae	Baccharis trimera (Less.) DC.	1
Plantae	Arecaceae	Bactris setosa Mart.*	1
Plantae	Arecaceae	Bactris sp.	1
Plantae	Arecaceae	Bactris sp. Jacq. ex Scop.*	1
Plantae	Balanitaceae	Balanites aegyptiaca	1
Plantae	Zygophyllaceae	Balanites aegyptiaca	1
Plantae	Asteraceae	Balsamita major Desf.,	1
Plantae	Poaceae	Bambusa	1
Plantae	Poaceae	Bambusa bambos (L.) Voss	1
Plantae	Poaceae	Bambusa spp	1
Plantae	Poaceae	Bambusa vulgaris	1
Animalia	Cyprinidae	Bangana der	1
Plantae	Brassicaceae	Barbarea sp.	1
Plantae	Brassicaceae	Barbarea stricta Andrz.	1
Plantae	Brassicaceae	Barbarea verna	1
Plantae	Brassicaceae	Barbarea vulgaris	1
Plantae	Brassicaceae	Barbarea vulgaris	1
Plantae	Brassicaceae	Barbarea vulgaris W.T. Aiton	1
Plantae	Acanthaceae	Barleria mysorensis B.Heyne ex Roth	1
Plantae	Basellaceae	Basella alba	1
Plantae	Basellaceae	Basella alba L.	1
Fungi	Basidiomycota	Basidiomycete mushroom	1
Plantae	Fabaceae	Bauhinia acuminata	1
Plantae	Fabaceae	Bauhinia cheilantha	1
Plantae	Fabaceae	Bauhinia cheilantha (Bong.) Steud.	1
Plantae	Fabaceae	Bauhinia forficata Link	1
Plantae	Fabaceae	Bauhinia galpinii	1
Plantae	Fabaceae	Bauhinia monandra	1
Plantae	Fabaceae	Bauhinia purpurea L.	1
Plantae	Fabaceae	Bauhinia vahlii Wight & Arn.	1
Plantae	Fabaceae	Bauhinia variegata	1
Plantae	Fabaceae	Bauhinia variegata L.	1
Plantae	Begoniaceae	Begonia picta Wall.	1
Plantae	Begoniaceae	Begonia sinensis A.DC.	1
Plantae	Asteraceae	Bellis perennis	1
Plantae	Asteraceae	Bellis perennis	1
Plantae	Asteraceae	Bellis perennis	1
Plantae	Asteraceae	Bellis perennis L.	1
Plantae	Asteraceae	Bellis perennis L.	1
Plantae	Asteraceae	Bellis perennis L.	1
Plantae	Berberidaceae	Berberis aristata DC.	1
Plantae	Berberidaceae	Berberis asiatica DC.	1
Plantae	Berberidaceae	Berberis asiatica Roxb. ex DC.	1
Plantae	Berberidaceae	Berberis buxifolia	1
Plantae	Berberidaceae	Berberis crataegina	1
Plantae	Berberidaceae	Berberis darwinii	1
Plantae	Berberidaceae	Berberis lycium	1
Plantae	Berberidaceae	Berberis lycium	1
Plantae	Berberidaceae	Berberis lycium	1
Plantae	Berberidaceae	Berberis thunbergii	1
Plantae	Berberidaceae	Berberis vulgaris	1
Plantae	Berberidaceae	Berberis vulgaris L.	1
Plantae	Berberidaceae	Berberis vulgaris L.	1
Plantae	Rhamnaceae	Berchemia sinica Schneid.	1
Plantae	Saxifragaceae	Bergenia ciliata	1
Plantae	Saxifragaceae	Bergenia ciliata (Haw.) Sternb.	1
Plantae	Saxifragaceae	Bergenia ciliata Sternb.	1
Plantae	Saxifragaceae	Bergenia scopulosa T.P.Wang	1
Plantae	Brassicaceae	Berteroa incana	1
Plantae	Lecythidaceae	Bertholletia excelsa	1
Plantae	Amaranthaceae	Beta maritima	1
Plantae	Amaranthaceae	Beta vulgaris	1
Plantae	Amaranthaceae	Beta vulgaris	1
Plantae	Amaranthaceae	Beta vulgaris	1
Plantae	Amaranthaceae	Beta vulgaris L. ssp. maritima (L.)Thell.	1
Plantae	Amaranthaceae	Beta vulgaris subsp. cicla	1
Plantae	Betulaceae	Betula	1
Plantae	Betulaceae	Betula alnoides Buch.-Ham. ex D.Don	1
Plantae	Betulaceae	Betula lenta	1
Plantae	Betulaceae	Betula nigra	1
Plantae	Betulaceae	Betula nigra	1
Plantae	Betulaceae	Betula papyrifera	1
Plantae	Betulaceae	Betula pendula	1
Plantae	Betulaceae	Betula pendula	1
Plantae	Betulaceae	Betula pendula	1
Plantae	Betulaceae	Betula sp	1
Plantae	Betulaceae	Betula sp.	1
Plantae	Betulaceae	Betula spp.	1
Plantae	Betulaceae	Betula utilis D.Don	1
Plantae	Asteraceae	Bidens bipinnata	1
Plantae	Asteraceae	Bidens macroptera	1
Plantae	Asteraceae	Bidens pilosa	1
Animalia	Bovidae	Bison bison	1
Plantae	Polygonaceae	Bistorta officinalis	1
Animalia	Bivalvia	Bivalvia sp	1
Plantae	Bixaceae	Bixa orellana	1
Plantae	Bixaceae	Bixa orellana L.	1
Plantae	Bixaceae	Bixa orellana L.	1
Plantae	Asteraceae	Blainvillea gayana	1
Plantae	Orchidaceae	Bletilla striata Rchb.f.	1
Plantae	Amaranthaceae	Blitum bonus-henricus	1
Plantae	Asteraceae	Blumea balsamifera	1
Plantae	Urticaceae	Boehmeria gracilis C.H.Wright	1
Plantae	Urticaceae	Boehmeria macrophylla Hornem.	1
Plantae	Urticaceae	Boehmeria tricuspis Makino	1
Plantae	Rutaceae	Boenninghausenia albiflora (Hook.) Rchb. ex Meisn.	1
Plantae	Nyctaginaceae	Boerhavia coccinea	1
Plantae	Nyctaginaceae	Boerhavia diffusa	1
Plantae	Nyctaginaceae	Boerhavia diffusa L.	1
Plantae	Nyctaginaceae	Boerhavia diffusa L.	1
Plantae	Nyctaginaceae	Boerhavia repens	1
Fungi	Boletaceae	Boletaceae Family	1
Fungi	Boletaceae	Boletales	1
Fungi	Boletaceae	Boletus	1
Fungi	Boletaceae	Boletus edulis	1
Fungi	Boletaceae	Boletus edulis	1
Fungi	Boletaceae	Boletus edulis	1
Fungi	Boletaceae	Boletus edulis	1
Fungi	Boletaceae	Boletus edulis	1
Fungi	Boletaceae	Boletus edulis	1
Fungi	Boletaceae	Boletus edulis Bull.	1
Fungi	Boletaceae	Boletus pinophilus Pilát & Dermek	1
Fungi	Boletaceae	Boletus reticulatus	1
Fungi	Boletaceae	Boletus reticulatus Schaeff.	1
Fungi	Boletaceae	Boletus spp.	1
Fungi	Boletaceae	Boletus spp.	1
Fungi	Boletaceae	Boletus spp.,	1
Plantae	Bombacaceae	Bombax costatum	1
Plantae	Bombacaceae	Bombax costatum	1
Animalia	Phasianidae	Bonasa umbellus	1
Fungi	Bondarzewiaceae	Bondarzewia berkeleyi	1
Plantae	Boraginaceae	Borago officinalis	1
Plantae	Boraginaceae	Borago officinalis L.	1
Plantae	Boraginaceae	Borago officinalis L.,	1
Plantae	Boraginaceae	Borago officinalis L.L.	1
Plantae	Arecaceae	Borassus flabellifer	1
Plantae	Poaceae	Bothriochloa bladhii	1
Plantae	Ophioglossaceae	Botrychium lanuginosum Wall. ex Hook. & Grev.	1
Plantae	Nyctaginaceae	Bougainvillea glabra	1
Plantae	Nyctaginaceae	Bougainvillea glabra Choisy	1
Plantae	Nyctaginaceae	Bougainvillea spectabilis	1
Plantae	Poaceae	Bouteloua simplex	1
Animalia	Pimelodidae	Brachiplatystoma spp.	1
Plantae	Fabaceae	Brachystegia boehmii	1
Plantae	Fabaceae	Brachystegia spiciformis	1
Animalia	Decapoda	Brachyura	1
Animalia	Anatidae	Branta canadensis	1
Plantae	Brassicaceae	Brassica campestris L.	1
Plantae	Brassicaceae	Brassica fruticulosa	1
Plantae	Brassicaceae	Brassica juncea	1
Plantae	Brassicaceae	Brassica napus L. ssp. napobrassica (L.) Rchb.	1
Plantae	Brassicaceae	Brassica nigra	1
Plantae	Brassicaceae	Brassica nigra	1
Plantae	Brassicaceae	Brassica oleracea	1
Plantae	Brassicaceae	Brassica oleracea L.	1
Plantae	Brassicaceae	Brassica oleracea L. (Brassicaceae)	1
Plantae	Brassicaceae	Brassica oleracea var. acephala	1
Plantae	Brassicaceae	Brassica rapa	1
Plantae	Brassicaceae	Brassica rapa	1
Plantae	Brassicaceae	Brassica rapa L.	1
Plantae	Brassicaceae	Brassica rapa L.	1
Plantae	Brassicaceae	Brassica sp.	1
Plantae	Brassicaceae	Brassicaceae Family	1
Plantae	Phyllanthaceae	Breynia disticha	1
Plantae	Phyllanthaceae	Bridelia micrantha	1
Plantae	Phyllanthaceae	Bridelia monoica	1
Plantae	Poaceae	Briza media	1
Plantae	Moraceae	Broussonetia papyrifera	1
Plantae	Moraceae	Broussonetia papyrifera (L.) Vent.	1
Plantae	Crassulaceae	Bryophyllum pinnatum (Lam.) Oken	1
Plantae	Santalaceae	Buckleya henryi Diels	1
Plantae	Scrophulariaceae	Buddleja asiatica Loureiro	1
Plantae	Cyperaceae	Bulbostylis barbata	1
Plantae	Sapotaceae	Bumelia celastrina	1
Plantae	Brassicaceae	Bunias erucago L.	1
Plantae	Brassicaceae	Bunias erucago L. (Brassicaceae)	1
Plantae	Apiaceae	Bunium persicum	1
Plantae	Apiaceae	Bupleurum candoleii Wall. ex DC.	1
Plantae	Fabaceae	Burkea africana	1
Plantae	Fabaceae	Butea buteiformis (Voigt) Mabb.	1
Plantae	Fabaceae	Butea monosperma (Lam.) Taub	1
Plantae	Arecaceae	Butia capitata	1
Plantae	Arecaceae	Butia catarinensis Noblick & Lorenzi	1
Plantae	Arecaceae	Butia eriospatha (Mart. ex Drude) Becc.*	1
Plantae	Arecaceae	Butia sp. (Becc.) Becc.*	1
Plantae	Buxaceae	Buxus rugulosa Hatus.	1
Plantae	Buxaceae	Buxus wallichiana	1
Plantae	Asteraceae	Cacalia roborowskii (Maxim.) Y.Ling	1
Plantae	Fabaceae	Caesalpinia coriaria	1
Plantae	Fabaceae	Caesalpinia echinata Lam.	1
Plantae	Fabaceae	Caesalpinia ferrea	1
Plantae	Fabaceae	Caesalpinia ferrea Mart.	1
Plantae	Fabaceae	Caesalpinia platyloba	1
Plantae	Fabaceae	Caesalpinia pulcherrima	1
Plantae	Fabaceae	Caesalpinia pyramidalis	1
Plantae	Fabaceae	Caesalpinia pyramidalis Tul.	1
Plantae	Fabaceae	Caesalpinia pyramidalis Tul.	1
Animalia	Alligatoridae	Caiman crocodilus	1
Animalia	Alligatoridae	Caiman crocodilus	1
Plantae	Loasaceae	Caiophora superba	1
Plantae	Fabaceae	Cajanus cajan	1
Plantae	Fabaceae	Cajanus cajan (L.) Millsp.	1
Plantae	Brassicaceae	Cakile maritime Scop.	1
Plantae	Araceae	Caladium bicolor	1
Plantae	Poaceae	Calamagrostis ampliflora	1
Plantae	Poaceae	Calamagrostis sp.	1
Plantae	Arecaceae	Calamus ornatus	1
Plantae	Orchidaceae	Calanthe plantaginea Lindl.	1
Plantae	Scrophulariaceae	Calceolaria stellariifolia	1
Plantae	Asteraceae	Calendula arvensis	1
Plantae	Asteraceae	Calendula arvensis	1
Plantae	Asteraceae	Calendula arvensis	1
Plantae	Asteraceae	Calendula arvensis L.	1
Plantae	Asteraceae	Calendula officinalis L.	1
Plantae	Lamiaceae	Calepina irregularis (Asso) Thell.	1
Plantae	Lamiaceae	Callicarpa	1
Animalia	Odontophoridae	Callipepla californica	1
Plantae	Ericaceae	Calluna vulgaris (L.) Hull.	1
Plantae	Apocynaceae	Calotropis gigantea (L.) Dryand	1
Plantae	Apocynaceae	Calotropis gigantea (L.) Dryand.	1
Plantae	Apocynaceae	Calotropis procera	1
Plantae	Apocynaceae	Calotropis procera	1
Plantae	Apocynaceae	Calotropis procera	1
Plantae	Asteraceae	Caltha palustris L.	1
Fungi	Agaricaceae	Calvatia booniana	1
Fungi	Agaricaceae	Calvatia gigantea	1
Fungi	Agaricaceae	Calvatia gigantea	1
Fungi	Agaricaceae	Calvatia gigantea	1
Plantae	Convolvulaceae	Calystegia hederacea Wall.	1
Plantae	Liliaceae	Camassia quamash	1
Plantae	Campanulaceae	Campanula jacobaea	1
Plantae	Campanulaceae	Campanula rapunculus L.	1
Plantae	Campanulaceae	Campanula spec.	1
Plantae	Campanulaceae	Campanula spp	1
Plantae	Campanulaceae	Campanula trachelium L.	1
Plantae	Myrtaceae	Campomanesia adamantium (Cambess.) O. Berg*	1
Plantae	Myrtaceae	Campomanesia guaviroba (DC.) Kiaersk.*	1
Plantae	Bignoniaceae	Campsis radicans	1
Plantae	Plantaginaceae	Campylanthus glaber	1
Animalia	Phasianidae	Canachites canadensis	1
Plantae	Fabaceae	Canavalia ensiformis	1
Plantae	Fabaceae	Canavalia sp.	1
Animalia	Canidae	Canis latrans	1
Animalia	Canidae	Canis lupus	1
Plantae	Cannaceae	Canna discolor	1
Plantae	Cannaceae	Canna indica	1
Plantae	Cannabaceae	Cannabis sativa L.	1
Plantae	Cannabaceae	Cannabis sativa L.	1
Fungi	Cantharellaceae	Cantharellus cibarius	1
Fungi	Cantharellaceae	Cantharellus cibarius	1
Fungi	Cantharellaceae	Cantharellus cibarius	1
Fungi	Cantharellaceae	Cantharellus cibarius	1
Fungi	Cantharellaceae	Cantharellus cibarius	1
Fungi	Cantharellaceae	Cantharellus cibarius Fr.	1
Fungi	Cantharellaceae	Cantharellus cibarius Fr.	1
Fungi	Cantharellaceae	Cantharellus cibarius Fr.,	1
Fungi	Cantharellaceae	Cantharellus cinnabarinus	1
Fungi	Cantharellaceae	Cantharellus heinemannianus	1
Fungi	Cantharellaceae	Cantharellus miomboensis	1
Fungi	Cantharellaceae	Cantharellus spp.	1
Fungi	Cantharellaceae	Cantharellus symoensii	1
Plantae	Capparaceae	Capparis decidua	1
Plantae	Capparaceae	Capparis flexulosa	1
Plantae	Capparaceae	Capparis flexulosa	1
Plantae	Capparaceae	Capparis flexuosa L.	1
Plantae	Capparaceae	Capparis jacobinae Moric.	1
Plantae	Capparaceae	Capparis orientalis Veill. (Capparaceae)	1
Plantae	Capparaceae	Capparis spinos	1
Plantae	Capparaceae	Capparis spinosa	1
Plantae	Capparaceae	Capparis spinosa	1
Plantae	Brassicaceae	Capsella bursa-pastoris	1
Plantae	Brassicaceae	Capsella bursa-pastoris	1
Plantae	Brassicaceae	Capsella bursa-pastoris	1
Plantae	Brassicaceae	Capsella bursa-pastoris (L.) Medik	1
Plantae	Brassicaceae	Capsella bursa-pastoris L	1
Plantae	Brassicaceae	Capsella bursa-pastoris Medik.	1
Plantae	Brassicaceae	Capsella bursa-pastoris Medik.	1
Plantae	Solanaceae	Capsicum	1
Plantae	Solanaceae	Capsicum annum	1
Plantae	Solanaceae	Capsicum annum var glabriusculum (Dunal) Heiser & Pickersgill	1
Plantae	Solanaceae	Capsicum annuum	1
Plantae	Solanaceae	Capsicum annuum	1
Plantae	Solanaceae	Capsicum annuum	1
Plantae	Solanaceae	Capsicum annuum L.	1
Plantae	Solanaceae	Capsicum annuum var. glabriusculum	1
Plantae	Solanaceae	Capsicum baccatum	1
Plantae	Solanaceae	Capsicum chinense	1
Plantae	Solanaceae	Capsicum frutescens	1
Plantae	Solanaceae	Capsicum frutescens	1
Plantae	Solanaceae	Capsicum parvifolium Sendt.	1
Plantae	Solanaceae	Capsicum spp.	1
Plantae	Fabaceae	Caragana arborescens Lam.	1
Plantae	Brassicaceae	Cardamine amara L.	1
Plantae	Brassicaceae	Cardamine engleriana O.E.Schultz.	1
Plantae	Brassicaceae	Cardamine hirsuta	1
Plantae	Brassicaceae	Cardamine hirsuta	1
Plantae	Brassicaceae	Cardamine hirsuta L.	1
Plantae	Brassicaceae	Cardamine macrophylla Willd.	1
Plantae	Brassicaceae	Cardamine pratensis	1
Plantae	Brassicaceae	Cardamine pratensis L.	1
Plantae	Brassicaceae	Cardamine pratensis L.	1
Plantae	Brassicaceae	Cardamine sp.	1
Plantae	Brassicaceae	Cardamine spp. (other smaller species e.g. Cardamine flexuosa With., C. hirsuta L.)	1
Plantae	Liliaceae	Cardiocrinum giganteum (Wall.) Makina	1
Plantae	Sapindaceae	Cardiospermum halicacabum	1
Plantae	Sapindaceae	Cardiospermum halicacabum L.	1
Plantae	Asteraceae	Carduus crispus L.	1
Plantae	Asteraceae	Carduus pycnocephalus	1
Plantae	Asteraceae	Carduus pycnocephalus L.	1
Plantae	Asteraceae	Carex spp.	1
Plantae	Caricaceae	Carica papaya	1
Plantae	Caricaceae	Carica papaya	1
Plantae	Caricaceae	Carica papaya	1
Plantae	Caricaceae	Carica papaya	1
Plantae	Caricaceae	Carica papaya	1
Plantae	Caricaceae	Carica papaya L.	1
Plantae	Caricaceae	Carica papaya L.	1
Plantae	Apocynaceae	Carissa macrocarpa	1
Plantae	Apocynaceae	Carissa spinarum	1
Plantae	Asteraceae	Carlina acanthifolia	1
Plantae	Amaranthaceae	Caroxylon imbricatum	1
Plantae	Betulaceae	Carpinus betulus	1
Plantae	Betulaceae	Carpinus carolinia	1
Plantae	Betulaceae	Carpinus caroliniana	1
Plantae	Aizoaceae	Carpobrotus edulis	1
Plantae	Asteraceae	Carthamus oxyacanthus	1
Plantae	Asteraceae	Carthamus tinctorius L.,	1
Plantae	Apiaceae	Carum carvi	1
Plantae	Apiaceae	Carum carvi	1
Plantae	Apiaceae	Carum carvi L.	1
Plantae	Apiaceae	Carum carvi L.	1
Plantae	Juglandaceae	Carya cordiformis	1
Plantae	Juglandaceae	Carya glabra	1
Plantae	Juglandaceae	Carya illinoinensis	1
Plantae	Juglandaceae	Carya illinoinensis	1
Plantae	Juglandaceae	Carya laciniosa	1
Plantae	Juglandaceae	Carya ovata	1
Plantae	Juglandaceae	Carya sp.	1
Plantae	Juglandaceae	Carya tomentosa	1
Plantae	Caryocaraceae	Caryocar brasiliense	1
Plantae	Caryocaraceae	Caryocar villosum	1
Plantae	Lamiaceae	Caryopteris divaricata Maxim.	1
Plantae	Apocynaceae	Cascabela thevetia	1
Plantae	Rutaceae	Casimiroa edulis	1
Plantae	Fabaceae	Cassia fistula	1
Plantae	Fabaceae	Cassia fistula	1
Plantae	Fagaceae	Castanea dentata	1
Plantae	Fagaceae	Castanea mollissima	1
Plantae	Fagaceae	Castanea mollissima	1
Plantae	Fagaceae	Castanea mollissima Blume	1
Plantae	Fagaceae	Castanea sativa	1
Plantae	Fagaceae	Castanea sativa	1
Plantae	Fagaceae	Castanea sativa	1
Plantae	Fagaceae	Castanea sativa	1
Plantae	Fagaceae	Castanea sativa Mill.,	1
Plantae	Fagaceae	Castanea sp.	1
Plantae	Fagaceae	Castanopsis hystrix Hook. f. & Thomson ex A. DC.	1
Plantae	Combretaceae	Casuarina equisetifolia	1
Plantae	Apocynaceae	Catharanthus roseus	1
Plantae	Apocynaceae	Catharanthus roseus	1
Plantae	Apocynaceae	Catharanthus roseus (L.) G. Don.	1
Animalia	Cyprinidae	Catla catla	1
Plantae	Zingiberaceae	Cautleya spicata (Sm.) Baker	1
Animalia	Caviidae	Cavia aperea	1
Plantae	Resedaceae	Caylusea hexagyna	1
Animalia	Cebidae	Cebus apella	1
Plantae	Pinaceae	Cedrus deodara	1
Plantae	Bombaceae	Ceiba pentandra	1
Plantae	Bombaceae	Ceiba pentandra	1
Plantae	Bombaceae	Ceiba pentandra	1
Plantae	Bombaceae	Ceiba pentandra	1
Plantae	Bombaceae	Ceiba speciosa	1
Plantae	Celastraceae	Celastrus orbiculatus Thunb.	1
Plantae	Amaranthaceae	Celosia argentea var. argentea	1
Plantae	Amaranthaceae	Celosia cristata	1
Plantae	Amaranthaceae	Celosia trigyna	1
Plantae	Cannabaceae	Celtis australis	1
Plantae	Cannabaceae	Celtis australis L.	1
Plantae	Cannabaceae	Celtis australis L.	1
Plantae	Cannabaceae	Celtis glycicarpa	1
Plantae	Cannabaceae	Celtis laevigata	1
Plantae	Cannabaceae	Celtis occidentalis	1
Plantae	Cannabaceae	Celtis occidentalis	1
Plantae	Cannabaceae	Celtis pallida	1
Plantae	Cannabaceae	Celtis sinensis	1
Plantae	Cannabaceae	Celtis sp	1
Plantae	Poaceae	Cenchrus ciliaris	1
Plantae	Poaceae	Cenchrus ciliaris	1
Plantae	Poaceae	Cenchrus pedicellatus subsp. pedicellatus	1
Plantae	Poaceae	Cenchrus pedicellatus subsp. unispiculus	1
Plantae	Orchidaceae	Cenostigma pyramidale	1
Plantae	Asteraceae	Centaurea calcitrapa	1
Plantae	Asteraceae	Centaurea cyanus	1
Plantae	Asteraceae	Centaurea cyanus L.	1
Plantae	Asteraceae	Centaurea cyanus L.	1
Plantae	Asteraceae	Centaurea jacea	1
Plantae	Asteraceae	Centaurea scabiosa L. (Asteraceae)	1
Plantae	Asteraceae	Centauria cyanus	1
Plantae	Gentianaceae	Centaurium tenuiflorum subsp. viridense	1
Plantae	Apiaceae	Centella asiatica	1
Plantae	Apiaceae	Centella asiatica (L.) Urb	1
Plantae	Apiaceae	Centella asiatica (L.) Urb.	1
Plantae	Apiaceae	Centella asiatica (L.) Urb.	1
Animalia	Phasianidae	Centrocercus urophasianus	1
Plantae	Cephalotaxaceae	Cephalotaxus sinensis (Rehder & E.H.Wilson) H.L.Li	1
Plantae	Caryophyllaceae	Cerastium sp.	1
Plantae	Fabaceae	Ceratonia siliqua	1
Plantae	Fabaceae	Ceratonia siliqua	1
Plantae	Fabaceae	Ceratotheca sesamoides	1
Plantae	Fabaceae	Cercis canadensis	1
Plantae	Fabaceae	Cercis canadensis	1
Plantae	Fabaceae	Cercis chinensis Bunge	1
Plantae	Cactaceae	Cereus jamacaru DC.	1
Plantae	Cactaceae	Cereus jamacaru DC.*	1
Animalia	Cervidae	Cervus canadensis	1
Fungi	Parmeliaceae	Cetraria	1
Fungi	Parmeliaceae	Cetraria islandica	1
Plantae	Rosaceae	Chaenomeles japonica	1
Plantae	Rosaceae	Chaenomeles spec.	1
Plantae	Apiaceae	Chaerophyllum bulbosum L.	1
Plantae	Asteraceae	Chaetanthera sphaeroidalis	1
Plantae	Cupressaceae	Chamaecyparis thyoides	1
Plantae	Euphorbiaceae	Chamaecytisus prolifer	1
Plantae	Euphorbiaceae	Chamaesyce hyssopifolia (L.) Small.	1
Plantae	Onagraceae	Chamerion angustifolium	1
Plantae	Asteraceae	Chamomilla recutita (L.) Rauschert	1
Plantae	Pteridaceae	Cheilanthes albomarginata C.B. Clarke	1
Plantae	Adiantaceae	Cheilanthes farinosa	1
Plantae	Adiantaceae	Cheilanthes pruinata	1
Plantae	Costaceae	Cheilocostus speciosus (J. Koenig) C.D.S Specht	1
Plantae	Papaveraceae	Chelidonium majus	1
Plantae	Papaveraceae	Chelidonium majus	1
Plantae	Papaveraceae	Chelidonium majus	1
Plantae	Papaveraceae	Chelidonium majus L.,	1
Animalia	Testudinidae	Chelonoidis spp.	1
Plantae	Amaranthaceae	Chenopodium	1
Plantae	Amaranthaceae	Chenopodium album	1
Plantae	Amaranthaceae	Chenopodium album	1
Plantae	Amaranthaceae	Chenopodium album	1
Plantae	Amaranthaceae	Chenopodium album	1
Plantae	Amaranthaceae	Chenopodium album	1
Plantae	Amaranthaceae	Chenopodium album	1
Plantae	Amaranthaceae	Chenopodium album	1
Plantae	Amaranthaceae	Chenopodium album	1
Plantae	Amaranthaceae	Chenopodium album L	1
Plantae	Amaranthaceae	Chenopodium album L.	1
Plantae	Amaranthaceae	Chenopodium album L.	1
Plantae	Amaranthaceae	Chenopodium album L.	1
Plantae	Amaranthaceae	Chenopodium album L., Chenopodium giganteum D. Don	1
Plantae	Amaranthaceae	Chenopodium ambrosioides L.	1
Plantae	Amaranthaceae	Chenopodium berlandieri	1
Plantae	Amaranthaceae	Chenopodium bonus-henricus	1
Plantae	Amaranthaceae	Chenopodium bonus-henricus L.	1
Plantae	Amaranthaceae	Chenopodium bonus-henricus L.,	1
Plantae	Amaranthaceae	Chenopodium botrys	1
Plantae	Amaranthaceae	Chenopodium foliosum	1
Plantae	Amaranthaceae	Chenopodium giganteum D.Don	1
Plantae	Amaranthaceae	Chenopodium giganteum D.Don	1
Plantae	Amaranthaceae	Chenopodium glaucum L.	1
Plantae	Amaranthaceae	Chenopodium polyspermum L.	1
Plantae	Amaranthaceae	Chenopodium sp	1
Plantae	Amaranthaceae	Chenopodium sp.	1
Plantae	Amaranthaceae	Chenopodium sp.	1
Plantae	Amaranthaceae	Chenopodium umbicum L.	1
Plantae	Asteraceae	Chersodoma arequipensis	1
Plantae	Poaceae	Chloris gayana	1
Plantae	Poaceae	Chloris pilosa	1
Plantae	Poaceae	Chloris roxburghiana	1
Fungi	Agaricaceae	Chlorophyllum rhacodes (Lepiota rachodes)	1
Plantae	Asparagaceae	Chlorophytum nepalense (Lindl.) Baker	1
Plantae	Rutaceae	Chloroxylon swietenia	1
Plantae	Anacardiaceae	Choerospondias axillaris ( Roxb.) B.L. Burtt & A.W. Hill	1
Plantae	Asteraceae	Chondrilla juncea	1
Plantae	Asteraceae	Chondrilla juncea	1
Plantae	Bombacaceae	Chorisia glaziovii (O. Kuntze) E.M. Santos	1
Plantae	Asteraceae	Chromolaena odorata	1
Animalia	Emydidae	Chrysemys picta	1
Plantae	Chrysobalanaceae	Chrysobalanus icaco	1
Fungi	Agaricaceae	Chrysophyllum cainito	1
Plantae	Poaceae	Chrysopogon aciculatus (Retz.) Trin.	1
Plantae	Saxifragaceae	Chrysosplenium biondianum Engl.	1
Plantae	Saxifragaceae	Chrysosplenium sinicum Maxim.	1
Plantae	Asteraceae	Chuquiraga kuschelii	1
Plantae	Asteraceae	Chuquiraga spinosa	1
Plantae	Poaceae	Chusquea culeou	1
Animalia	Cichlidae	Cichla spp.	1
Plantae	Asteraceae	Cichorium endivia	1
Plantae	Asteraceae	Cichorium intybus	1
Plantae	Asteraceae	Cichorium intybus	1
Plantae	Asteraceae	Cichorium intybus	1
Plantae	Asteraceae	Cichorium intybus	1
Plantae	Asteraceae	Cichorium intybus	1
Plantae	Asteraceae	Cichorium intybus	1
Plantae	Asteraceae	Cichorium intybus	1
Plantae	Asteraceae	Cichorium intybus	1
Plantae	Asteraceae	Cichorium intybus	1
Plantae	Asteraceae	Cichorium intybus	1
Plantae	Asteraceae	Cichorium intybus	1
Plantae	Asteraceae	Cichorium intybus	1
Plantae	Asteraceae	Cichorium intybus L.	1
Plantae	Asteraceae	Cichorium spinosum L.	1
Plantae	Asteraceae	Cichorum intybus	1
Plantae	Rubiaceae	Cinchona pubescens	1
Plantae	Lauraceae	Cinnamomum burmanni	1
Plantae	Lauraceae	Cinnamomum camphora	1
Plantae	Lauraceae	Cinnamomum parthenoxylon	1
Plantae	Lauraceae	Cinnamomum porrectum	1
Plantae	Lauraceae	Cinnamomum tamala (Buch.-Ham.) T. Nees & Nees	1
Plantae	Lauraceae	Cinnamomum tamala (Buch.-Ham.) T.Nees & Eberm.	1
Plantae	Lauraceae	Cinnamomum verum	1
Plantae	Lauraceae	Cinnamomum verum J.Presl	1
Plantae	Lauraceae	Cinnamomum verum J.Presl	1
Animalia	Saturniidae	Cirina butyrospermi	1
Animalia	Cyprinidae	Cirrhinus cirrhosus	1
Plantae	Asteraceae	Cirsium arvense	1
Plantae	Asteraceae	Cirsium arvense	1
Plantae	Asteraceae	Cirsium arvense (L.) Scop.	1
Plantae	Asteraceae	Cirsium arvense var. setosum (Willd.) C.A.Mey	1
Plantae	Asteraceae	Cirsium dender	1
Plantae	Asteraceae	Cirsium oleraceum	1
Plantae	Asteraceae	Cirsium segetum Bunge	1
Plantae	Asteraceae	Cirsium sp.	1
Plantae	Asteraceae	Cirsium spec.	1
Plantae	Asteraceae	Cirsium spp. eg Cirsium botryoides Petrak ex Hand.-Mzt.	1
Plantae	Asteraceae	Cirsium verutum (D.Don) Spreng.	1
Plantae	Asteraceae	Cirsium vulgare	1
Plantae	Asteraceae	Cirsium vulgare	1
Plantae	Asteraceae	Cirsium vulgare (Savi) Ten.	1
Plantae	Asteraceae	Cirsium wallichii DC.	1
Plantae	Menispermaceae	Cissampelos pareira L.	1
Plantae	Menispermaceae	Cissampelos pareira L.	1
Plantae	Cistaceae	Cistus creticus	1
Plantae	Rutaceae	Citrofortunella microcarpa	1
Plantae	Cucurbitaceae	Citrullus colocynthis	1
Plantae	Cucurbitaceae	Citrullus colocynthis	1
Plantae	Cucurbitaceae	Citrullus lanatus	1
Plantae	Cucurbitaceae	Citrullus lanatus	1
Plantae	Rutaceae	Citrus _ aurantium	1
Plantae	Rutaceae	Citrus _ limon var. bergamia [a]	1
Plantae	Rutaceae	Citrus _ limon var. limon	1
Plantae	Rutaceae	Citrus × latifolia (Yu.Tanaka) Tanaka	1
Plantae	Rutaceae	Citrus × sinensis (L.) Osbeck	1
Plantae	Rutaceae	Citrus aurantifolia	1
Plantae	Rutaceae	Citrus aurantifolia	1
Plantae	Rutaceae	Citrus aurantifolia	1
Plantae	Rutaceae	Citrus aurantiifolia	1
Plantae	Rutaceae	Citrus aurantium	1
Plantae	Rutaceae	Citrus aurantium L.	1
Plantae	Rutaceae	Citrus hystrix	1
Plantae	Rutaceae	Citrus japonica	1
Plantae	Rutaceae	Citrus limon	1
Plantae	Rutaceae	Citrus limon (L.) Osbeck	1
Plantae	Rutaceae	Citrus limon L.	1
Plantae	Rutaceae	Citrus maxima	1
Plantae	Rutaceae	Citrus maxima	1
Plantae	Rutaceae	Citrus medica	1
Plantae	Rutaceae	Citrus medica	1
Plantae	Rutaceae	Citrus medica L.	1
Plantae	Rutaceae	Citrus nobilis Lour	1
Plantae	Rutaceae	Citrus paradisi	1
Plantae	Rutaceae	Citrus reticulata	1
Plantae	Rutaceae	Citrus reticulata	1
Plantae	Rutaceae	Citrus sinensis	1
Plantae	Rutaceae	Citrus sinensis	1
Plantae	Rutaceae	Citrus sinensis	1
Plantae	Rutaceae	Citrus sinensis	1
Plantae	Rutaceae	Citrus sp.	1
Plantae	Rutaceae	Citrus tangerina	1
Plantae	Rutaceae	Citrus x aurantifolia	1
Plantae	Rutaceae	Citrus x aurantiifolia	1
Plantae	Rutaceae	Citrus x aurantium	1
Plantae	Rutaceae	Citrus x aurantium L.,	1
Plantae	Rutaceae	Citrus x clementina	1
Plantae	Rutaceae	Citrus x meyeri	1
Plantae	Rutaceae	Clausena excavata	1
Fungi	Clavariaceae	Clavaria sp., (folk taxon)	1
Fungi	Clavariaceae	Clavicorona sp., (folk taxon)	1
Fungi	Clavulinaceae	Clavulina sp., (folk taxon)	1
Fungi	Clavulinaceae	Clavulina wisoli	1
Fungi	Clavariaceae	Clavulinopsis sp., (folk taxon)	1
Plantae	Montiaceae	Claytonia perfoliata	1
Plantae	Montiaceae	Claytonia perfoliata	1
Plantae	Montiaceae	Claytonia sp	1
Plantae	Montiaceae	Claytonia virginica	1
Plantae	Ranunculaceae	Clematis brachiata	1
Plantae	Ranunculaceae	Clematis buchananiana DC.	1
Plantae	Ranunculaceae	Clematis montana Buch.-Ham ex DC.	1
Plantae	Ranunculaceae	Clematis vitalba	1
Plantae	Ranunculaceae	Clematis vitalba	1
Plantae	Ranunculaceae	Clematis vitalba L. (Ranunculaceae)	1
Plantae	Ranunculaceae	Clematis vitalba L.,	1
Plantae	Cleomaceae	Cleome brachycarpa	1
Plantae	Cleomaceae	Cleome monophylla L.	1
Plantae	Capparaceae	Cleome spinosa Jacq.	1
Plantae	Lamiaceae	Clerodendrum speciosissimum	1
Plantae	Lamiaceae	Clerodendrum trichotomum Thunb.	1
Plantae	Lamiaceae	Clerodendrum umbellatum	1
Plantae	Lamiaceae	Clinopodium	1
Fungi	Tricholomataceae	Clitocybe nebularis (Batsch) P. Kumm.	1
Fungi	Tricholomataceae	Clitocybe nuda	1
Plantae	Fabaceae	Clitoria ternatea	1
Plantae	Euphorbiaceae	Cnidoscolus aconitifolius (Mill.) I.M.Johnst.	1
Plantae	Euphorbiaceae	Cnidoscolus bahianus	1
Plantae	Euphorbiaceae	Cnidoscolus quercifolius	1
Plantae	Euphorbiaceae	Cnidoscolus quercifolius	1
Plantae	Euphorbiaceae	Cnidoscolus urens (L.) Arthur	1
Plantae	Cucurbitaceae	Coccinia grandis (L.) Voigt	1
Plantae	Cucurbitaceae	Coccinia grandis (L.) Voigt.	1
Plantae	Polygonaceae	Coccoloba uvifera	1
Plantae	Polygonaceae	Coccoloba uvifera	1
Plantae	Menispermaceae	Cocculus hirsutus (L.) W.Theob.	1
Plantae	Menispermaceae	Cocculus trilobus (Thunb.) DC.	1
Plantae	Brassicaceae	Cochlearia officinalis	1
Plantae	Brassicaceae	Cochlearia sp.	1
Plantae	Brassicaceae	Cochlospermum vitifolium	1
Plantae	Arecaceae	Cocos nucifera	1
Plantae	Arecaceae	Cocos nucifera	1
Plantae	Arecaceae	Cocos nucifera	1
Plantae	Arecaceae	Cocos nucifera	1
Plantae	Arecaceae	Cocos nucifera	1
Plantae	Arecaceae	Cocos nucifera L.	1
Plantae	Arecaceae	Cocos nucifera L.	1
Plantae	Campanulaceae	Codonopsis rotundifolia	1
Plantae	Orchidaceae	Coelogyne cristata Lindl.	1
Animalia	Erethizontidae	Coendou prehensilis	1
Plantae	Rubiaceae	Coffea arabica	1
Plantae	Rubiaceae	Coffea arabica	1
Plantae	Rubiaceae	Coffea arabica	1
Plantae	Rubiaceae	Coffea arabica	1
Plantae	Rubiaceae	Coffea robusta	1
Plantae	Poaceae	Coix lacryma	1
Plantae	Malvaceae	Cola lateritia	1
Plantae	Araceae	Colacasia esculenta (L.) Schott	1
Plantae	Liliaceae	Colchicum leutum	1
Plantae	Araceae	Colocasia esculenta	1
Plantae	Araceae	Colocasia esculenta	1
Plantae	Araceae	Colocasia esculenta	1
Plantae	Araceae	Colocasia esculenta	1
Plantae	Araceae	Colocasia esculenta (L.) Schott	1
Plantae	Araceae	Colocasia esculenta (L.) Schott *	1
Plantae	Fabaceae	Colophospermum mopane	1
Animalia	Columbidae	Columba livia domestica	1
Plantae	Santalaceae	Comandra umbellata	1
Plantae	Combretaceae	Combretum apiculatum Sond. subsp. apiculatum	1
Plantae	Combretaceae	Combretum farinosum	1
Plantae	Combretaceae	Combretum ghaselensis	1
Plantae	Combretaceae	Combretum imberbe Wawra	1
Plantae	Combretaceae	Combretum molle	1
Plantae	Combretaceae	Combretum molle	1
Plantae	Commelinaceae	Commelina benghalensis	1
Plantae	Commelinaceae	Commelina benghalensis L	1
Plantae	Commelinaceae	Commelina benghalensis L.	1
Plantae	Commelinaceae	Commelina communis L.	1
Plantae	Malvaceae	Commersonia bartamia	1
Plantae	Nyctaginaceae	Commicarpus helenae	1
Plantae	Bursaraceae	Commiphora leptophloeos	1
Plantae	Bursaraceae	Commiphora leptophloeos	1
Plantae	Rhamnaceae	Condalia hookeri	1
Plantae	Rhamnaceae	Condalia microphylla Cav.	1
Animalia	Mephitidae	Conepatus semistriatuss	1
Plantae	Convolvulaceae	Convolvulus arvensis	1
Plantae	Convolvulaceae	Convolvulus arvensis	1
Plantae	Convolvulaceae	Convolvulus arvensis L.	1
Plantae	Asteraceae	Conyza canadensis (L.) Cronquist	1
Plantae	Asteraceae	Conyza feae [c]	1
Fungi	Agaricaceae	Coprinus comatus	1
Fungi	Agaricaceae	Coprinus comatus	1
Fungi	Agaricaceae	Coprinus comatus (O.F. Müll.) Pers.	1
Fungi	Agaricaceae	Coprinus sp.	1
Fungi	Agaricaceae	Coprinus sp.	1
Plantae	Malvaceae	Corchorus olitorius	1
Plantae	Malvaceae	Corchorus olitorius	1
Plantae	Malvaceae	Corchorus olitorius L.	1
Plantae	Boraginaceae	Cordia boissieri	1
Plantae	Boraginaceae	Cordia elaeagnoides	1
Plantae	Boraginaceae	Cordia globosa (Jacq.) H.B.K.	1
Plantae	Boraginaceae	Cordia leucocephala Moric	1
Plantae	Boraginaceae	Cordia sebestena	1
Plantae	Boraginaceae	Cordia sp	1
Plantae	Asparagaceae	Cordyline fruticosa	1
Animalia	Salmonidae	Coregonus clupeaformis	1
Plantae	Apiaceae	Coriandrum sativum	1
Plantae	Apiaceae	Coriandrum sativum L.	1
Plantae	Coriariaceae	Coriaria nepalensiis Wall.	1
Plantae	Coriariaceae	Coriaria nepalensis Wall.	1
Plantae	Cornaceae	Cornus capitata Wall.	1
Plantae	Cornaceae	Cornus kousa	1
Plantae	Cornaceae	Cornus kousa	1
Plantae	Cornaceae	Cornus kousa Bürger ex Miq.	1
Plantae	Cornaceae	Cornus mas	1
Plantae	Cornaceae	Cornus mas	1
Plantae	Cornaceae	Cornus mas	1
Plantae	Cornaceae	Cornus mas	1
Plantae	Cornaceae	Cornus mas	1
Plantae	Cornaceae	Cornus mas	1
Plantae	Cornaceae	Cornus mas L.	1
Plantae	Cornaceae	Cornus mas L.,	1
Plantae	Cornaceae	Cornus sp.	1
Plantae	Poaceae	Cortaderia atacamensis	1
Plantae	Apiaceae	Cortia depressa (D.Don) C.Norman	1
Fungi	Cortinariaceae	Cortinarius caperatus (Pers.) Fr.	1
Plantae	Papaveraceae	Corydalis casimiriana Duthie & Prain ex Prain	1
Plantae	Papaveraceae	Corydalis spec.	1
Plantae	Betulaceae	Corylus	1
Plantae	Betulaceae	Corylus americana	1
Plantae	Betulaceae	Corylus avellana	1
Plantae	Betulaceae	Corylus avellana	1
Plantae	Betulaceae	Corylus avellana	1
Plantae	Betulaceae	Corylus avellana L.	1
Plantae	Betulaceae	Corylus avellana L.	1
Plantae	Betulaceae	Corylus avellana L.,	1
Plantae	Betulaceae	Corylus colurna	1
Plantae	Betulaceae	Corylus heterophylla Fisch. ex Besser	1
Plantae	Betulaceae	Corylus sp.	1
Plantae	Betulaceae	Corylus spp.	1
Plantae	Myrtaceae	Corymbia citriodora	1
Plantae	Rosaceae	Cotoneaster frigidus Wall. ex Lindl.	1
Plantae	Rosaceae	Cotoneaster microphyllus Wall. ex Lindl.	1
Plantae	Rosaceae	Cotoneaster nummularius	1
Plantae	Brassicaceae	Crambe maritime L.	1
Plantae	Rosaceae	Crataegus	1
Plantae	Rosaceae	Crataegus	1
Plantae	Rosaceae	Crataegus caucasica K. Koch	1
Plantae	Rosaceae	Crataegus douglasii	1
Plantae	Rosaceae	Crataegus germanica (L.) Kuntze	1
Plantae	Rosaceae	Crataegus hupehensis Sarg.	1
Plantae	Rosaceae	Crataegus mono	1
Plantae	Rosaceae	Crataegus monogyna	1
Plantae	Rosaceae	Crataegus monogyna	1
Plantae	Rosaceae	Crataegus monogyna	1
Plantae	Rosaceae	Crataegus orientalis (Mill.) M. Bieb.	1
Plantae	Rosaceae	Crataegus phaenopyrum	1
Plantae	Rosaceae	Crataegus series Aestivales	1
Plantae	Rosaceae	Crataegus sp.	1
Plantae	Rosaceae	Crataegus spec.	1
Plantae	Rosaceae	Crataegus spp.	1
Plantae	Rosaceae	Crataegus spp.,	1
Plantae	Capparaceae	Crataeva tapia	1
Plantae	Capparaceae	Crataeva tapia L.	1
Fungi	Cantharellaceae	Craterellus cornucopioides	1
Fungi	Cantharellaceae	Craterellus cornucopioides (L.) Pers.	1
Fungi	Cantharellaceae	Craterellus cornucopioides L.,	1
Fungi	Cantharellaceae	Craterellus lutescens (Fr.) Fr.	1
Fungi	Cantharellaceae	Craterellus sp.	1
Fungi	Cantharellaceae	Craterellus tubaeformis (Fr.) Quél.	1
Plantae	Capparaceae	Crateva unilocularis Buch-Ham.	1
Plantae	Hypericaceae	Cratoxylon formosum	1
Animalia	Cracidae	Crax alector	1
Animalia	Cichlidae	Crenicichla cincta	1
Plantae	Asteraceae	Crepis biennis	1
Plantae	Asteraceae	Crepis capillaris (L.) Wallr.	1
Plantae	Asteraceae	Crepis fraasii Sch.Bip.	1
Plantae	Asteraceae	Crepis leontodontoides All.	1
Plantae	Asteraceae	Crepis sancta (L.) Babcock	1
Plantae	Asteraceae	Crepis sancta (L.) Bornm	1
Plantae	Asteraceae	Crepis sancta (L.) Bornm.	1
Plantae	Asteraceae	Crepis spp.	1
Plantae	Asteraceae	Crepis vesicaria	1
Plantae	Asteraceae	Crepis zacintha (L.) Babc. (Asteraceae)	1
Plantae	Bignoniaceae	Crescentia alata	1
Plantae	Bignoniaceae	Crescentia cujete	1
Plantae	Apiaceae	Crithmum maritimum	1
Plantae	Apiaceae	Crithmum maritimum	1
Plantae	Apiaceae	Crithmum maritimum L.	1
Plantae	Apiaceae	Crithmum maritimum L. (Apiaceae)	1
Plantae	Iridaceae	Crocus pulchellus	1
Plantae	Iridaceae	Crocus vernus	1
Animalia	Cyprinidae	Crossocheilus diplochilus	1
Animalia	Cyprinidae	Crossocheilus latius	1
Animalia	Cyprinidae	Crossocheilus latius	1
Plantae	Fabaceae	Crotalaria retusa var. retusa	1
Plantae	Fabaceae	Crotalaria senegalensis	1
Plantae	Euphorbiaceae	Croton argirophylloides Muell. Arg.	1
Plantae	Euphorbiaceae	Croton blanchetianus	1
Plantae	Euphorbiaceae	Croton rhaminifolius Muell. Arg.	1
Plantae	Euphorbiaceae	Croton rhamnifoliodes	1
Plantae	Euphorbiaceae	Croton rhamnifoliodes	1
Plantae	Euphorbiaceae	Croton sonderianus	1
Plantae	Euphorbiaceae	Croton sonderianus Muell. Arg.	1
Plantae	Boraginaceae	Cryptantha aff. Hispida	1
Plantae	Apiaceae	Cryptotaenia japonica Hassk.	1
Plantae	Cucurbitaceae	Cucumis anguria	1
Plantae	Cucurbitaceae	Cucumis melo	1
Plantae	Cucurbitaceae	Cucumis melo	1
Plantae	Cucurbitaceae	Cucumis melo var. dudaim (L.) Naudin	1
Plantae	Cucurbitaceae	Cucumis sativus	1
Plantae	Cucurbitaceae	Cucurbita maxima	1
Plantae	Cucurbitaceae	Cucurbita maxima Duchesne	1
Plantae	Cucurbitaceae	Cucurbita maxima Duchesne *	1
Plantae	Cucurbitaceae	Cucurbita moschata	1
Plantae	Cucurbitaceae	Cucurbita pepo	1
Plantae	Cucurbitaceae	Cucurbita pepo	1
Plantae	Cucurbitaceae	Cucurbita pepo subsp. pepo	1
Plantae	Cucurbitaceae	Cucurbita sp	1
Plantae	Cucurbitaceae	Cucurbita sp	1
Plantae	Cucurbitaceae	Cucurbita spp.	1
Plantae	Apiaceae	Cuminum cyminum	1
Plantae	Apiaceae	Cuminum cyminum L.	1
Plantae	Apiaceae	Cuminum cyminum L.	1
Animalia	Cuniculidae	Cuniculus paca	1
Plantae	Lythraceae	Cuphea carthagenensis (Jacq.) J.F.MacBr.	1
Plantae	Cupressaceae	Cupressus sempervirens	1
Plantae	Cupressaceae	Cupressus sempervirens	1
Plantae	Zingiberaceae	Curcuma angustifolia Roxb.	1
Plantae	Zingiberaceae	Curcuma angustifolia Roxb.	1
Plantae	Zingiberaceae	Curcuma aromatica Salisb.	1
Plantae	Zingiberaceae	Curcuma domestica	1
Plantae	Zingiberaceae	Curcuma longa L.	1
Plantae	Zingiberaceae	Curcuma longa L.	1
Plantae	Zingiberaceae	Curcuma longa L.	1
Plantae	Convolvulaceae	Cuscuta cf chinensis L.	1
Plantae	Convolvulaceae	Cuscuta reflexa Roxb.	1
Plantae	Convolvulaceae	Cuscuta reflexa Roxb.	1
Plantae	Commelinaceae	Cyanotis cristata (L.) D.Don	1
Plantae	Asteraceae	Cyanthillium cinereum	1
Plantae	Amaranthaceae	Cyathula tomentosa (Roth) Moq.	1
Plantae	Primulaceae	Cyclamen hederifolium	1
Fungi	Strophariaceae	Cyclocybe aegerita (V. Brig.) Vizzini	1
Plantae	Apiaceae	Cyclospermum leptophyllum	1
Plantae	Rosaceae	Cydonia oblonga	1
Plantae	Rosaceae	Cydonia oblonga	1
Plantae	Rosaceae	Cydonia oblonga	1
Plantae	Rosaceae	Cydonia oblonga	1
Animalia	Anatidae	Cygnus buccinator	1
Animalia	Anatidae	Cygnus columbianus	1
Plantae	Poaceae	Cymbalaria muralis	1
Plantae	Poaceae	Cymbopogon citratis (DC. ex Nees) Stapf.	1
Plantae	Poaceae	Cymbopogon citratus	1
Plantae	Poaceae	Cymbopogon citratus	1
Plantae	Poaceae	Cymbopogon citratus (DC.) Stapf	1
Plantae	Poaceae	Cymbopogon citratus (DC.) Stapf*	1
Plantae	Poaceae	Cymbopogon citratus (DC) Stapf.	1
Plantae	Poaceae	Cymbopogon sp	1
Plantae	Poaceae	Cymbopogon sp.	1
Plantae	Apocynaceae	Cynanchum daltonii (Decne.) Liede & Meve	1
Plantae	Apocynaceae	Cynanchum giraldii Schltr.	1
Plantae	Asteraceae	Cynara cardunculus L	1
Plantae	Asteraceae	Cynara cardunculus subsp. cardunculus	1
Plantae	Asteraceae	Cynara cardunculus var. scolymus	1
Plantae	Asteraceae	Cynara cornigea L	1
Plantae	Asteraceae	Cynara scolymus L.	1
Plantae	Poaceae	Cynodon dactylon	1
Plantae	Poaceae	Cynodon dactylon	1
Plantae	Poaceae	Cynodon dactylon	1
Plantae	Poaceae	Cynodon dactylon (L.) Pers.	1
Plantae	Poaceae	Cynodon dactylon (L.) Pers.	1
Plantae	Poaceae	Cynodon dactylon (L.) Pers.,	1
Plantae	Boraginaceae	Cynoglossum amplifolium	1
Plantae	Boraginaceae	Cynoglossum officinale	1
Plantae	Boraginaceae	Cynoglossum zeylanicum (Vahl ex Hornem.) Thunb. ex Lehm.	1
Plantae	Boraginaceae	Cynoglossum zeylanicum (Vahl) Brand	1
Plantae	Cyperaceae	Cyperus alternifolius subsp. flabelliformis	1
Plantae	Cyperaceae	Cyperus articulatus	1
Plantae	Cyperaceae	Cyperus esculentus	1
Plantae	Cyperaceae	Cyperus esculentus	1
Plantae	Cyperaceae	Cyperus hortensis	1
Plantae	Cyperaceae	Cyperus rotundus	1
Animalia	Cyprinidae	Cyprinus carpio	1
Animalia	Cyprinidae	Cyprinus carpio L.	1
Plantae	Dryopteridaceae	Cyrtomium anomophyllum Fraser-Jenk.	1
Plantae	Dryopteridaceae	Cyrtomium fortunei J.Sm.	1
Fungi	Cyttariaceae	Cyttaria darwini	1
Fungi	Cyttariaceae	Cyttaria hariotti	1
Fungi	Cyttariaceae	Cyttaria hookeri	1
Plantae	Poaceae	Dactylis glomerata	1
Plantae	Poaceae	Dactylis glomerata L.	1
Plantae	Poaceae	Dactyloctenium aegyptium	1
Plantae	Orchidaceae	Dactylorhiza hatagirea (D. Don)	1
Plantae	Orchidaceae	Dactylorhiza hatagirea (D. Don) Soo	1
Plantae	Orchidaceae	Dactylorhiza hetagirea	1
Plantae	Fabaceae	Dalbergia sissoo	1
Plantae	Fabaceae	Daniellia oliveri	1
Plantae	Thymeleaceae	Daphne bholua Buch.-Ham. ex D.Don	1
Plantae	Daphniphyllaceae	Daphniphyllum himalense (Benth.) Müll. Arg.	1
Animalia	Dasypodidae	Dasypodi	1
Animalia	Dasyproctidae	Dasyprocta agouti	1
Animalia	Dasyproctidae	Dasyprocta agouti	1
Animalia	Dasyproctidae	Dasyprocta prymnolopha	1
Animalia	Dasypodidae	Dasypus novemcinctus	1
Animalia	Dasypodidae	Dasypus novemcinctus	1
Plantae	Solanaceae	Datura innoxia	1
Plantae	Solanaceae	Datura metel L.	1
Plantae	Solanaceae	Datura stramonium	1
Plantae	Solanaceae	Datura stramonium	1
Plantae	Apiaceae	Daucus carota	1
Plantae	Apiaceae	Daucus carota	1
Plantae	Apiaceae	Daucus carota	1
Plantae	Apiaceae	Daucus carota L.	1
Plantae	Apiaceae	Daucus carota L.	1
Plantae	Apiaceae	Daucus carota L.	1
Plantae	Apiaceae	Daucus carota L.	1
Plantae	Apiaceae	Daucus carota subsp. annua	1
Plantae	Urticaceae	Debregeasia longifolia (Burm.f.) Wedd.	1
Plantae	Lardizabalaceae	Decaisnea fargesii Franch.	1
Plantae	Fabaceae	Delonix regia	1
Plantae	Fabaceae	Delonix regia	1
Plantae	Fabaceae	Delonix regia (Boj. ex Hook) Raf.	1
Plantae	Ranunculaceae	Delphinium brunonianum	1
Plantae	Ranunculaceae	Delphinium himalayae Munz	1
Plantae	Ranunculaceae	Delphinium wellbyi	1
Animalia	Phasianidae	Dendragapus obscurus	1
Plantae	Orchidaceae	Dendrobium densiflorum Lindl.	1
Plantae	Poaceae	Dendrocalamus hamiltonii Nees& Arn. ex Munro	1
Plantae	Brassicaceae	Descurainia sophia	1
Plantae	Brassicaceae	Descurainia sophia (L.) Webb ex Prantl	1
Plantae	Fabaceae	Desmanthus virgatus	1
Plantae	Fabaceae	Desmodium confertum DC.	1
Plantae	Fabaceae	Desmodium elegans DC.	1
Plantae	Fabaceae	Desmodium microphyllum (Thunb.) DC.	1
Plantae	Fabaceae	Desmodium oojeinense (Roxb.) H.Ohashi	1
Plantae	Fabaceae	Desmodium ospriostreblum	1
Plantae	Fabaceae	Desmodium tortuosum	1
Plantae	Poaceae	Desmostachys bipinnata (L.) Stapf.	1
Plantae	Fabaceae	Detarium microcarpum	1
Plantae	Hydrangeaceae	Deutzia staminea R.Br. ex Wall.	1
Plantae	Caryophyllaceae	Dianthus caryophyllus	1
Plantae	Caryophyllaceae	Dianthus caryophyllus L.	1
Plantae	Caryophyllaceae	Dianthus cruentus	1
Plantae	Poaceae	Dichanthium annulatum	1
Plantae	Poaceae	Dichanthium foveolatum	1
Plantae	Hydrangeaceae	Dichroa febrifuga Lour.	1
Plantae	Fabaceae	Dichrostachys cinerea	1
Plantae	Fabaceae	Dichrostachys cinerea	1
Plantae	Fabaceae	Dichrostachys cinerea (L.) Wight & Arn.	1
Plantae	Acanthaceae	Dicliptera verticillata	1
Plantae	Fabaceae	Dicrostachys glomerata	1
Animalia	Didelphidae	Didelphis albiventris	1
Plantae	Gerneriaceae	Didymocarpus albicalyx C.B. Clarke	1
Plantae	Amaranthaceae	Digera muricata	1
Plantae	Amaranthaceae	Digera muricata (L.) Mart.	1
Plantae	Scrophulariaceae	Digitalis lanata	1
Plantae	Poaceae	Digitaria ciliaris	1
Plantae	Poaceae	Digitaria horizontalis	1
Plantae	Poaceae	Digitaria nodosa	1
Plantae	Dilleniaceae	Dillenia excelsa	1
Plantae	Fabaceae	Dioclea grandiflora Mart.	1
Plantae	Rubiaceae	Diodia teres	1
Plantae	Dioscoreaceae	Dioscorea	1
Plantae	Dioscoreaceae	Dioscorea alata	1
Plantae	Dioscoreaceae	Dioscorea batatas Decne.	1
Plantae	Dioscoreaceae	Dioscorea bulbifera L.	1
Plantae	Dioscoreaceae	Dioscorea communis	1
Plantae	Dioscoreaceae	Dioscorea communis	1
Plantae	Dioscoreaceae	Dioscorea communis (L.) Caddick & Wilkin	1
Plantae	Dioscoreaceae	Dioscorea deltoidea Wall. ex Griseb.	1
Plantae	Dioscoreaceae	Dioscorea esculenta	1
Plantae	Dioscoreaceae	Dioscorea esculenta	1
Plantae	Dioscoreaceae	Dioscorea esculenta (Lour.) Burkill	1
Plantae	Dioscoreaceae	Dioscorea hispida	1
Plantae	Dioscoreaceae	Dioscorea japonica	1
Plantae	Ebenaceae	Diospyros digyna Jacq.	1
Plantae	Ebenaceae	Diospyros inconstans Jacq.	1
Plantae	Ebenaceae	Diospyros kaki	1
Plantae	Ebenaceae	Diospyros lotus	1
Plantae	Ebenaceae	Diospyros lotus L.	1
Plantae	Ebenaceae	Diospyros sp	1
Plantae	Ebenaceae	Diospyros sp.	1
Plantae	Ebenaceae	Diospyros texana	1
Plantae	Ebenaceae	Diospyros texana	1
Plantae	Ebenaceae	Diospyros virginiana	1
Plantae	Ebenaceae	Diospyros virginiana	1
Plantae	Ebenaceae	Diospyrospalmeri	1
Plantae	Ebenaceae	Diospyrous mespiliformis	1
Plantae	Fabaceae	Diphysa minutifolia	1
Plantae	Athyriaceae	Diplazium esculentum (Retz.) Sw.	1
Plantae	Sapotaceae	Diploknema Butyracea (Roxb.) H.J. Lam	1
Plantae	Sapotaceae	Diploknema butyracea (Roxb.) H.J.Lam	1
Plantae	Asteraceae	Diplostephium meyenii	1
Plantae	Brassicaceae	Diplotaxis glauca	1
Plantae	Brassicaceae	Diplotaxis temifolia (L.) DC	1
Plantae	Brassicaceae	Diplotaxis tenuifolia	1
Plantae	Brassicaceae	Diplotaxis tenuifolia	1
Plantae	Brassicaceae	Diplotaxis tenuifolia	1
Plantae	Brassicaceae	Diplotaxis tenuifolia (L.) DC. (Brassicaceae)	1
Plantae	Brassicaceae	Diplotaxis varia	1
Plantae	Apiaceae	Diposis patagonica	1
Plantae	Dipsacaceae	Dipsacus inermis Wall.	1
Plantae	Poaceae	Distichlis humilis	1
Plantae	Convolvulaceae	Distimake aegyptius	1
Plantae	Poaceae	Diverse spp.,	1
Plantae	Sapindaceae	Dodonaea viscosa	1
Plantae	Sapindaceae	Dodonaea viscosa	1
Plantae	Sapindaceae	Dodonaea viscosa Jacq.	1
Plantae	Arecaceae	Doemonorops angustifolia	1
Plantae	Bignoniaceae	Dolichandra unguis-cati	1
Plantae	Asteraceae	Doronicum orientale Hoffm.	1
Plantae	Moraceae	Dorstenia drakena L.	1
Plantae	Moraceae	Dorstenia soerensenii	1
Plantae	Asparagaceae	Dracaena angustifiola	1
Plantae	Asparagaceae	Dracaena caboverdeana	1
Plantae	Asparagaceae	Dracaena caboverdeana	1
Plantae	Asparagaceae	Dracaena hyacinthoides	1
Plantae	Lamiaceae	Dracocephalum heterophyllum Benth.	1
Plantae	Poaceae	Drepanostachyum falcatum (Nees) Keng f.	1
Plantae	Caryophyllaceae	Drymaria cordata (L.) Willd. ex Schult.	1
Plantae	Dryopteridaceae	Dryopteris cochleata (D. Don) C. Chr.	1
Plantae	Dryopteridaceae	Dryopteris sp.	1
Plantae	Rosaceae	Duchesnea indica (Andrews) Focke	1
Plantae	Asteraceae	Duhaldea cappa (Buch. -Ham. ex D. Don) Pruski & Anderb.	1
Plantae	Malvaceae	Durio zibethinus	1
Plantae	Malvaceae	Durio zibethinus	1
Plantae	Meliaceae	Dysoxylum arborescens	1
Plantae	Meliaceae	Dysoxylum mollissium	1
Plantae	Meliaceae	Dysoxylum mollissium	1
Plantae	Amaranthaceae	Dysphania ambrosioides	1
Plantae	Amaranthaceae	Dysphania ambrosioides	1
Plantae	Amaranthaceae	Dysphania ambrosioides (L.) Mosyakin & Clemants	1
Plantae	Amaranthaceae	Dysphania ambrosioides (L.) Mosyakin & Clements	1
Plantae	Asteraceae	Echinacea purpurea	1
Plantae	Asteraceae	Echinacea sp	1
Plantae	Poaceae	Echinochloa colonum	1
Plantae	Poaceae	Echinochloa crus-galli	1
Plantae	Poaceae	Echinocloa colonum (L.) Link.	1
Plantae	Asteraceae	Echinops spinossimum Turra	1
Plantae	Boraginaceae	Echium hypertropicum	1
Plantae	Boraginaceae	Echium hypertropicum	1
Plantae	Boraginaceae	Echium plantagineum L.	1
Plantae	Boraginaceae	Echium stenosiphon subsp. Glabrescens	1
Plantae	Boraginaceae	Echium stenosiphon subsp. Lindbergii	1
Plantae	Boraginaceae	Echium stenosiphon subsp. Stenosiphon	1
Plantae	Boraginaceae	Echium vulcanorum	1
Plantae	Boraginaceae	Echium vulgare	1
Plantae	Asteraceae	Eclipta prostrata (L.) L.	1
Plantae	Asteraceae	Eclipta prostrata L.	1
Plantae	Asteraceae	Egletes viscosa Less.	1
Plantae	Boraginaceae	Ehretia anacua	1
Plantae	Elaeagnaceae	Elaeagnus angustifolia	1
Plantae	Elaeagnaceae	Elaeagnus angustifolia	1
Plantae	Elaeagnaceae	Elaeagnus angustifolia	1
Plantae	Elaeagnaceae	Elaeagnus parvifolia Wall. ex Royla	1
Plantae	Elaeagnaceae	Elaeagnus sp	1
Plantae	Elaeagnaceae	Elaeagnus umbellata	1
Plantae	Elaeagnaceae	Elaeagnus umbellata	1
Plantae	Elaeagnaceae	Elaeagnus umbellata Thunb.	1
Plantae	Arecaceae	Elaeis guineensis	1
Plantae	Arecaceae	Elaeis guineensis	1
Plantae	Arecaceae	Elaeis guineensis	1
Plantae	Arecaceae	Elaeis guineensis Jacq.	1
Plantae	Elaeocarpaceae	Elaeocarpus sphaericus (Gaertn.) K. Schum.	1
Plantae	Urticaceae	Elatostema sessile J.R.Forst. & G.Forst.	1
Plantae	Asteraceae	Elephantopus scaber	1
Plantae	Asteraceae	Elephantopus scaber L.	1
Plantae	Poaceae	Eleusine indica (L.) Geartn.	1
Plantae	Poaceae	Eleusine indica subsp. indica	1
Plantae	Lamiaceae	Elsholtzia blanda (Benth.) Benth.	1
Plantae	Lamiaceae	Elsholtzia flava (Benth.) Benth.	1
Plantae	Poaceae	Elymus repens (L.) Gould (syn. Elytrigia repens (L.) Desv ex. Nevski)	1
Plantae	Poaceae	Elytrigia repens	1
Plantae	Humiriaceae	Endopleura uchi	1
Plantae	Sapotaceae	Englerophytum magalismontanum	1
Plantae	Fabaceae	Entada africana	1
Plantae	Fabaceae	Entada phaseoloides	1
Plantae	Fabaceae	Enterolobium cyclocarpum	1
Plantae	Poaceae	Enteropogon macrostachyus	1
Fungi	Entolomataceae	Entoloma abortivum	1
Plantae	Gnetaceae	Ephedra breana	1
Plantae	Ephedraceae	Ephedra chilensis	1
Plantae	Ephedraceae	Ephedra frustillata	1
Plantae	Ephedraceae	Ephedra gegardiana	1
Plantae	Ephedraceae	Ephedra gerardiana Wall. ex Stapf	1
Plantae	Ephedraceae	Ephedra intermedia	1
Plantae	Onagraceae	Epilobium	1
Plantae	Onagraceae	Epilobium sikkimense Hausskn.	1
Plantae	Equisetaceae	Equisetum	1
Plantae	Equisetaceae	Equisetum arvense	1
Plantae	Equisetaceae	Equisetum arvense	1
Plantae	Equisetaceae	Equisetum arvense *	1
Plantae	Equisetaceae	Equisetum arvense L.	1
Plantae	Equisetaceae	Equisetum arvense L.	1
Plantae	Equisetaceae	Equisetum debile Roxb. ex Vaucher	1
Plantae	Equisetaceae	Equisetum diffusum D.Don.	1
Plantae	Equisetaceae	Equisetum ramosissimum	1
Plantae	Equisetaceae	Equisetum telmateia	1
Plantae	Poaceae	Eragrostis cilianensis	1
Plantae	Poaceae	Eragrostis ciliaris	1
Plantae	Poaceae	Eragrostis minor	1
Plantae	Poaceae	Eragrostis peruviana (N. Jacq.) Trin. (Gramineae) Villa- grán and Armesto 2294, FC,	1
Plantae	Poaceae	Eragrostis superba	1
Plantae	Poaceae	Eragrostis tenella	1
Plantae	Acanthaceae	Eranthemum pulchellum	1
Plantae	Asphodelaceae	Eremurus himailicus	1
Plantae	Liliaceae	Eremurus spectabilis	1
Animalia	Erethizontidae	Erethizon dorsatum	1
Plantae	Ericaceae	Erica	1
Plantae	Ericaceae	Erica arborea	1
Plantae	Asteraceae	Ericameria nauseosa	1
Plantae	Asteraceae	Erigeron acer L.	1
Plantae	Asteraceae	Erigeron annuus (L.) Pers.	1
Plantae	Asteraceae	Erigeron karvinskianus DC.	1
Plantae	Rosaceae	Eriobotrya elliptica Lindl.	1
Plantae	Rosaceae	Eriobotrya japonica	1
Plantae	Rosaceae	Eriobotrya japonica	1
Plantae	Rosaceae	Eriobotrya japonica (Thunb.) Lindl.*	1
Plantae	Rosaceae	Eriolobus trilobatus	1
Plantae	Geraniaceae	Erodium cicutarium	1
Plantae	Geraniaceae	Erodium cicutarium (L.) L’Her	1
Plantae	Geraniaceae	Erodium cicutarium (L.) L’Hér. ex Aiton (Geraniaceae)	1
Plantae	Brassicaceae	Eruca sativa	1
Plantae	Brassicaceae	Eruca sativa Miller (Brassicaceae)	1
Plantae	Brassicaceae	Eruca vesicaria	1
Plantae	Brassicaceae	Eruca vesicaria	1
Plantae	Brassicaceae	Eruca vesicaria	1
Plantae	Brassicaceae	Eruca vesicaria (L.) Cav.	1
Plantae	Apiaceae	Eryngium campestre	1
Plantae	Asteraceae	Eryngium campestre	1
Plantae	Apiaceae	Eryngium foetidum L.	1
Plantae	Apiaceae	Eryngium maritimum	1
Plantae	Apiaceae	Eryngium maritimum L. and E. campestre L. (Apiaceae)	1
Plantae	Fabaceae	Erythrina americana	1
Plantae	Fabaceae	Erythrina lysistemon	1
Plantae	Fabaceae	Erythrina variegata	1
Plantae	Fabaceae	Erythrina velutina	1
Plantae	Fabaceae	Erythrina velutina	1
Plantae	Fabaceae	Erythrina velutina Willd.	1
Plantae	Liliaceae	Erythronium americanum	1
Plantae	Liliaceae	Erythronium grandiflorum	1
Plantae	Liliaceae	Erythronium sp	1
Plantae	Fabaceae	Erythrostemon gilliesii	1
Plantae	Erythroxylaceae	Erythroxylum spp	1
Animalia	Esocidae	Esox lucius	1
Animalia	Esocidae	Esox lucius L.	1
Animalia	Esocidae	Esox masquinongy	1
Plantae	Zingiberaceae	Etlingera elatior	1
Plantae	Myrtaceae	Eucalyptus camaldulensis Dehnh.	1
Plantae	Myrtaceae	Eucalyptus camaldulensis subsp. Camaldulensis	1
Plantae	Myrtaceae	Eucalyptus globulus	1
Plantae	Myrtaceae	Eucalyptus gomphocephala	1
Plantae	Myrtaceae	Eucalyptus pruinosa	1
Plantae	Myrtaceae	Eucalyptus sp	1
Plantae	Myrtaceae	Eucalyptus sp.	1
Plantae	Myrtaceae	Eucalyptus spp	1
Plantae	Myrtaceae	Eucalyptus spp.	1
Plantae	Myrtaceae	Eucalyptus tereticornis	1
Plantae	Myrtaceae	Eucalyptus viminalis	1
Plantae	Myrtaceae	Eugenia brasiliensis Lam.*	1
Plantae	Myrtaceae	Eugenia dysenterica	1
Plantae	Myrtaceae	Eugenia itaguahiensis Nied.*	1
Plantae	Myrtaceae	Eugenia pyriformis Cambess	1
Plantae	Myrtaceae	Eugenia sp.	1
Plantae	Myrtaceae	Eugenia sp.	1
Plantae	Myrtaceae	Eugenia uniflora	1
Plantae	Myrtaceae	Eugenia uniflora	1
Plantae	Myrtaceae	Eugenia uniflora	1
Plantae	Myrtaceae	Eugenia uniflora	1
Plantae	Myrtaceae	Eugenia uniflora L.	1
Plantae	Myrtaceae	Eugenia uniflora L.	1
Plantae	Poaceae	Eulaliopsis binata (Retz.) C.E.Hubb.	1
Plantae	Celastraceae	Euonymus alatus (Thunb.) Siebold	1
Plantae	Celastraceae	Euonymus fimbriatus Wall.	1
Plantae	Euphorbiaceae	Euphorbia chamaesyce	1
Plantae	Euphorbiaceae	Euphorbia heterophylla	1
Plantae	Euphorbiaceae	Euphorbia heterophylla L.	1
Plantae	Euphorbiaceae	Euphorbia hirta	1
Plantae	Euphorbiaceae	Euphorbia hirta L	1
Plantae	Euphorbiaceae	Euphorbia hirta L.	1
Plantae	Euphorbiaceae	Euphorbia hyssopifolia	1
Plantae	Euphorbiaceae	Euphorbia milii	1
Plantae	Euphorbiaceae	Euphorbia milii	1
Plantae	Euphorbiaceae	Euphorbia minuta	1
Plantae	Euphorbiaceae	Euphorbia prostrata Ait.	1
Plantae	Euphorbiaceae	Euphorbia pulcherrima	1
Plantae	Euphorbiaceae	Euphorbia royleana Bioss.	1
Plantae	Euphorbiaceae	Euphorbia royleana Boiss.	1
Plantae	Euphorbiaceae	Euphorbia splendens	1
Plantae	Euphorbiaceae	Euphorbia tirucalli	1
Plantae	Euphorbiaceae	Euphorbia tirucalli	1
Plantae	Euphorbiaceae	Euphorbia tirucalli L.	1
Plantae	Euphorbiaceae	Euphorbia tithymaloides	1
Plantae	Euphorbiaceae	Euphorbia tuckeyana	1
Plantae	Euphorbiaceae	Euphorbia tuckeyana	1
Animalia	Chlamyphoridae	Euphractus sexcinctus	1
Plantae	Orobanchaceae	Euphrasia	1
Plantae	Pentaphylacaceae	Eurya accuminata DC.	1
Plantae	Arecaceae	Euterpe edulis Mart.	1
Plantae	Arecaceae	Euterpe oleracea	1
Plantae	Arecaceae	Euterpe oleracea Mart.	1
Plantae	Arecaceae	Euterpe oleracea Mart.	1
Fungi	Parmeliaceae	Evernia spp.	1
Plantae	Fabaceae	Eysenhardtia polystachya	1
Plantae	Fabaceae	Eysenhardtia polystachya	1
Plantae	Fabaceae	Eysenhardtia polystachya (Ortega) Sarg.	1
Plantae	Solanaceae	Fabiana bryoides	1
Plantae	Solanaceae	Fabiana densa	1
Plantae	Solanaceae	Fabiana denudata	1
Plantae	Zygophyllaceae	Fagonia cretica	1
Plantae	Zygophyllaceae	Fagonia latifolia	1
Plantae	Polygonaceae	Fagopyrum gracilipes (Hemsl.) Dammer	1
Plantae	Fagaceae	Fagus grandifolia	1
Plantae	Fagaceae	Fagus grandifolia	1
Plantae	Fagaceae	Fagus sylvatica	1
Plantae	Fagaceae	Fagus sylvatica	1
Plantae	Fagaceae	Fagus sylvatica	1
Plantae	Fagaceae	Fagus sylvatica	1
Plantae	Polygonaceae	Fallopia aubertii	1
Plantae	Polygonaceae	Fallopia aubertii (L. Henry) Holub	1
Plantae	Polygonaceae	Fallopia japonica	1
Plantae	Polygonaceae	Fallopia japonica	1
Plantae	Polygonaceae	Fallopia japonica	1
Plantae	Proteaceae	Faurea saligna	1
Plantae	Cactaceae	Ferocactus wislizenii (Engelm.) Britton & Rose	1
Plantae	Apiaceae	Ferula assa-foetida	1
Plantae	Apiaceae	Ferula elaeochytris	1
Plantae	Apiaceae	Ferula foetida	1
Plantae	Apiaceae	Ferulago trachycarpa	1
Plantae	Poaceae	Festuca chrysophylla	1
Plantae	Poaceae	Festuca hypsophila	1
Plantae	Ranunculaceae	Ficaria verna	1
Plantae	Ranunculaceae	Ficaria verna	1
Plantae	Ranunculaceae	Ficaria verna Huds.	1
Plantae	Moraceae	Ficus auriculata Lour.	1
Plantae	Moraceae	Ficus benghalensis L.	1
Plantae	Moraceae	Ficus benghalensis L.	1
Plantae	Moraceae	Ficus benjamina	1
Plantae	Moraceae	Ficus carica	1
Plantae	Moraceae	Ficus carica	1
Plantae	Moraceae	Ficus carica	1
Plantae	Moraceae	Ficus carica	1
Plantae	Moraceae	Ficus carica L.	1
Plantae	Moraceae	Ficus carica L.	1
Plantae	Moraceae	Ficus carica L.*	1
Plantae	Moraceae	Ficus elastica	1
Plantae	Moraceae	Ficus elastica	1
Plantae	Moraceae	Ficus hederacea Roxb.	1
Plantae	Moraceae	Ficus hispida	1
Plantae	Moraceae	Ficus lacor Buch.-Ham.	1
Plantae	Moraceae	Ficus leonensis	1
Plantae	Moraceae	Ficus lutea	1
Plantae	Moraceae	Ficus neriifolia Sm.	1
Plantae	Moraceae	Ficus palmata	1
Plantae	Moraceae	Ficus palmata	1
Plantae	Moraceae	Ficus palmata Forssk.	1
Plantae	Moraceae	Ficus religiosa	1
Plantae	Moraceae	Ficus religiosa L.	1
Plantae	Moraceae	Ficus religiosa L.	1
Plantae	Moraceae	Ficus semicordata Buch.-Ham ex Sm.	1
Plantae	Moraceae	Ficus septica	1
Plantae	Moraceae	Ficus sp.	1
Plantae	Moraceae	Ficus sur	1
Plantae	Moraceae	Ficus sur	1
Plantae	Moraceae	Ficus sycomorus	1
Plantae	Moraceae	Ficus sycomorus	1
Plantae	Moraceae	Ficus thonningii	1
Plantae	Rosaceae	Filipendula	1
Plantae	Rosaceae	Filipendula ulmaria	1
Plantae	Cyperaceae	Fimbristylis ferruginea	1
Fungi	Fistulinaceae	Fistulina hepatica	1
Fungi	Fistulinaceae	Fistulina hepatica	1
Plantae	Apiaceae	Foeniculum vulgare	1
Plantae	Apiaceae	Foeniculum vulgare	1
Plantae	Apiaceae	Foeniculum vulgare	1
Plantae	Apiaceae	Foeniculum vulgare	1
Plantae	Apiaceae	Foeniculum vulgare	1
Plantae	Apiaceae	Foeniculum vulgare	1
Plantae	Apiaceae	Foeniculum vulgare	1
Plantae	Apiaceae	Foeniculum vulgare Mill	1
Plantae	Apiaceae	Foeniculum vulgare Mill.	1
Plantae	Apiaceae	Foeniculum vulgare Mill.	1
Plantae	Apiaceae	Foeniculum vulgare Mill.	1
Plantae	Apiaceae	Foeniculum vulgare Miller	1
Plantae	Oleaceae	Forestiera angustifolia	1
Plantae	Urticaceae	Forsskaolea procridifolia	1
Plantae	Urticaceae	Forsskaolea procridifolia	1
Plantae	Rosaceae	Fragaria	1
Plantae	Rosaceae	Fragaria _ ananassa	1
Plantae	Rosaceae	Fragaria ananassa	1
Plantae	Rosaceae	Fragaria chiloensis	1
Plantae	Rosaceae	Fragaria nubicola	1
Plantae	Rosaceae	Fragaria nubicola (Hook. f.) Lindl. ex Lacaita	1
Plantae	Rosaceae	Fragaria sp.	1
Plantae	Rosaceae	Fragaria spp. (Fragaria corymbosa Losinsk., Fragaria pentaphylla Losinsk.)	1
Plantae	Rosaceae	Fragaria vesca	1
Plantae	Rosaceae	Fragaria vesca	1
Plantae	Rosaceae	Fragaria vesca	1
Plantae	Rosaceae	Fragaria vesca	1
Plantae	Rosaceae	Fragaria vesca	1
Plantae	Rosaceae	Fragaria vesca	1
Plantae	Rosaceae	Fragaria vesca	1
Plantae	Rosaceae	Fragaria vesca L.	1
Plantae	Rosaceae	Fragaria vesca L.,	1
Plantae	Rosaceae	Fragaria virginiana	1
Plantae	Rosaceae	Fragaria viridis	1
Plantae	Frankeniaceae	Frankenia caboverdeana	1
Plantae	Oleaceae	Fraxinus	1
Plantae	Oleaceae	Fraxinus greggii	1
Plantae	Oleaceae	Fraxinus ornus	1
Plantae	Oleaceae	Fraxinus pennsylvanica	1
Animalia	Rallidae	Fulica americana	1
Plantae	Papaveraceae	Fumaria indica	1
Plantae	Asparagaceae	Furcraea foetida	1
Plantae	Lamiaceae	Galeobdolon luteum	1
Plantae	Asteraceae	Galingsoga	1
Plantae	Asteraceae	Galinsoga parviflora	1
Plantae	Asteraceae	Galinsoga parviflora	1
Plantae	Asteraceae	Galinsoga parviflora	1
Plantae	Asteraceae	Galinsoga parviflora Cav.	1
Plantae	Asteraceae	Galinsoga parviflora Cav.	1
Plantae	Rubiaceae	Galium	1
Plantae	Rubiaceae	Galium album	1
Plantae	Rubiaceae	Galium aparine	1
Plantae	Rubiaceae	Galium aparine	1
Plantae	Rubiaceae	Galium aparine	1
Plantae	Rubiaceae	Galium aparine L.	1
Plantae	Rubiaceae	Galium elegens Wall. ex Roxb.	1
Plantae	Rubiaceae	Galium mollugo	1
Plantae	Rubiaceae	Galium odoratum	1
Plantae	Rubiaceae	Galium odoratum	1
Plantae	Rubiaceae	Galium odoratum Scop.	1
Plantae	Rubiaceae	Galium rotundifolium L.	1
Plantae	Rubiaceae	Galium verum	1
Animalia	Poeciliidae	Gambusia affinis	1
Animalia	Poeciliidae	Gambusiahol brooki	1
Fungi	Ganodermataceae	Ganoderma applanatum (Polyporus applanatus)	1
Fungi	Ganodermataceae	Ganoderma lucidum	1
Fungi	Ganodermataceae	Ganoderma lucidum	1
Fungi	Ganodermataceae	Ganoderma oregonense	1
Fungi	Ganodermataceae	Ganoderma sessile	1
Fungi	Ganodermataceae	Ganoderma sp.	1
Plantae	Clusiaceae	Garcinia brasiliensis Mart.	1
Plantae	Clusiaceae	Garcinia dioica	1
Plantae	Clusiaceae	Garcinia gardneriana (Planch. & Triana) Zappi*	1
Plantae	Clusiaceae	Garcinia mangostana	1
Plantae	Clusiaceae	Garcinia mangostana	1
Plantae	Rubiaceae	Gardenia aquala	1
Plantae	Rubiaceae	Gardenia latifolia	1
Plantae	Bursaraceae	Garuga pinnata Roxb.	1
Plantae	Orchidaceae	Gastrodia elata Blume	1
Plantae	Ericaceae	Gaultheria fragrantissima Wall.	1
Plantae	Ericaceae	Gaultheria poeppigii	1
Plantae	Ericaceae	Gaultheria procumbens	1
Plantae	Ericaceae	Gaultheria shallon	1
Plantae	Ericaceae	Gaultheria shallon	1
Plantae	Ericaceae	Gaylussacia brasiliensis Meisn.	1
Plantae	Ericaceae	Gaylussacia sp.	1
Plantae	Fabaceae	Genista stenopetala	1
Plantae	Gentianaceae	Gentiana affinis	1
Plantae	Gentianaceae	Gentiana capitata Buch.-Ham. ex D.Don	1
Plantae	Gentianaceae	Gentiana kurroo	1
Plantae	Gentianaceae	Gentiana ligustica R.Vilm. & Chopinet,	1
Plantae	Gentianaceae	Gentiana lutea Ruiz & Pav. ex G.Don,	1
Animalia	Testudinidae	Geochelone spp.	1
Plantae	Fabaceae	Geoffroea decorticans (Gillies ex Hook. & Arn.) Burkart	1
Plantae	Fabaceae	Geoffroea spinosa	1
Plantae	Geraniaceae	Geranium bicknellii	1
Plantae	Geraniaceae	Geranium lucidum L.	1
Plantae	Geraniaceae	Geranium molle L.	1
Plantae	Geraniaceae	Geranium nepalense Sweet	1
Plantae	Geraniaceae	Geranium pratense	1
Plantae	Geraniaceae	Geranium pretense	1
Plantae	Geraniaceae	Geranium spp	1
Plantae	Rosaceae	Geum rivale	1
Plantae	Rosaceae	Geum urbanum	1
Plantae	Rosaceae	Geum urbanum	1
Plantae	Polemoniaceae	Gilia glutinosa	1
Plantae	Ginkgoaceae	Ginkgo biloba	1
Plantae	Ginkgoaceae	Ginkgo biloba	1
Plantae	Ginkgoaceae	Ginkgo biloba	1
Plantae	Ginkgoaceae	Ginkgo biloba	1
Plantae	Urticaceae	Girardinia diversifolia (Link) Friis	1
Plantae	Urticaceae	Girardinia diversifolia (Link) Friis	1
Plantae	Asteraceae	Glebionis coronaria	1
Plantae	Asteraceae	Glebionis segetum Fourr	1
Plantae	Lamiaceae	Glechoma hederacea	1
Plantae	Lamiaceae	Glechoma hederacea	1
Plantae	Lamiaceae	Glechoma hederacea	1
Plantae	Lamiaceae	Glechoma hederacea L.	1
Plantae	Fabaceae	Gleditsia triacanthos	1
Plantae	Fabaceae	Gleditsia triacanthos	1
Plantae	Fabaceae	Gliricidia sepium	1
Plantae	Fabaceae	Gliricidia sepium	1
Plantae	Zingiberaceae	Globba racemosa Sm.	1
Plantae	Plantaginaceae	Globularia amygdalifolia	1
Plantae	Plantaginaceae	Globularia amygdalifolia	1
Plantae	Phyllanthaceae	Glochidion velutinum Wight	1
Plantae	Asteraceae	Glossocardia bosvallia (L.f.) DC	1
Plantae	Fabaceae	Glycyrrhiza	1
Plantae	Fabaceae	Glycyrrhiza glabra	1
Plantae	Fabaceae	Glycyrrhiza glabra L.	1
Animalia	Sisoridae	Glyptothorax kashmirensis	1
Plantae	Asteraceae	Gnaphalium glandulosum	1
Plantae	Asteraceae	Gnaphalium lacteum Meyen et Walp. (Compositae) Vil- lagrán and Armesto 2288, FC,	1
Plantae	Gnetaceae	Gnetum gnemon	1
Plantae	Asteraceae	Gochnatia hypoleuca	1
Plantae	Amaranthaceae	Gomphidius glutinosus (Schaeff.) Fr.	1
Plantae	Amaranthaceae	Gomphrena globosa	1
Plantae	Amaranthaceae	Gomphrena vaga Mart.	1
Plantae	Urticaceae	Gonostegia hirta (Blume) Miq.	1
Plantae	Orchidaceae	Goodyera repens (L.) R.Br.	1
Plantae	Malvaceae	Gossypium herbaceum L.	1
Plantae	Malvaceae	Gossypium hirsutum	1
Plantae	Proteaceae	Grevillea robusta	1
Plantae	Malvaceae	Grewia biloba G.Don. Var. Parviflora (Bge) Hand.-Mzt.	1
Plantae	Malvaceae	Grewia flava DC.	1
Plantae	Malvaceae	Grewia microthyrsa	1
Plantae	Malvaceae	Grewia mollis	1
Plantae	Malvaceae	Grewia optiva J.R. Drumm. ex Burret	1
Plantae	Malvaceae	Grewia villosa	1
Fungi	Meripilaceae	Grifola frondosa	1
Fungi	Meripilaceae	Grifola frondosa	1
Plantae	Grifolaceae	Grifola frondosa (Dicks.) Grey,	1
Fungi	Meripilaceae	Grifola umbellata (Pers.) Pilát	1
Plantae	Asteraceae	Grindelia chiloensis (Cornel.) Cabrera	1
Plantae	Fabaceae	Grona hirta	1
Plantae	Malvaceae	Guazuma ulmifolia	1
Plantae	Fabaceae	Guilandina bonduc	1
Plantae	Asteraceae	Gundelia tournefortii	1
Plantae	Gunneraceae	Gunnera tinctoria	1
Plantae	Fabaceae	Gymnocladus dioicus	1
Plantae	Fabaceae	Gymnocladus dioicus	1
Plantae	Celastraceae	Gymnosporia royleana	1
Plantae	Cucurbitaceae	Gynostemma pentaphyllum (Thunb.) Makino	1
Plantae	Caryophyllaceae	Gypsophila arrostii	1
Plantae	Caryophyllaceae	Gypsophila paniculata	1
Fungi	Discinaceae	Gyromitra esculenta (Pers.) Fr.	1
Plantae	Poaceae	Hackelochloa granularis	1
Plantae	Anacardiaceae	Haematostaphis barteri	1
Plantae	Malvaceae	Haematoxylon brasiletto	1
Plantae	Fabaceae	Haematoxylum brasiletto H. Karst	1
Plantae	Hamamelidaceae	Hamamelis sp	1
Plantae	Hamamelidaceae	Hamamelis virginiana	1
Plantae	Bignoniaceae	Handroanthus impetiginosus	1
Plantae	Bignoniaceae	Handroanthus impetiginosus (Mart. ex DC.) Mattos	1
Plantae	Asteraceae	Haplopappus rigidus	1
Plantae	Araliaceae	Hedera helix	1
Plantae	Araliaceae	Hedera helix	1
Plantae	Araliaceae	Hedera nepalensis K.Koch	1
Plantae	Zingiberaceae	Hedychium ellipticum Buch.-Ham. ex Sm.	1
Plantae	Zingiberaceae	Hedychium gardnerianum	1
Plantae	Cistaceae	Helianthemum gorgoneum	1
Plantae	Cactaceae	Helianthocereus atacamensis	1
Plantae	Asteraceae	Helianthus annuus	1
Plantae	Asteraceae	Helianthus annuus	1
Plantae	Asteraceae	Helianthus annuus	1
Plantae	Asteraceae	Helianthus annuus	1
Plantae	Asteraceae	Helianthus tuberosus	1
Plantae	Asteraceae	Helianthus tuberosus	1
Plantae	Asteraceae	Helianthus tuberosus L.	1
Plantae	Asteraceae	Helichrysum formosissimum	1
Plantae	Malvaceae	Helicteres isora L.	1
Plantae	Rutaceae	Heliettaparvifolia	1
Plantae	Malvaceae	Heliocarpus velutinus	1
Plantae	Boraginaceae	Heliotropium arborescens	1
Plantae	Boraginaceae	Heliotropium indicum L.	1
Plantae	Boraginaceae	Heliotropium ramosissimum	1
Plantae	Helwingiaceae	Helwingia japonica (Thunb.) F.Dietr.	1
Plantae	Liliaceae	Hemerocallis fulva	1
Plantae	Liliaceae	Hemerocallis fulva	1
Plantae	Liliaceae	Hemerocallis sp.	1
Plantae	Liliaceae	Hemerocallis spp. (Hemerocallis dumortierii C.Morren, Hemerocallis fulva L.)	1
Animalia	Hemiodontidae	Hemiodus spp.	1
Plantae	Apiaceae	Heracleum maximum	1
Plantae	Apiaceae	Heracleum sphondylium	1
Plantae	Apiaceae	Heracleum sphondylium	1
Fungi	Hericiaceae	Hericium erinaceus	1
Fungi	Hericiaceae	Hericium sp.	1
Animalia	Felidae	Herpailurus yaguarundi	1
Plantae	Cupressaceae	Hesperocyparis arizonica	1
Plantae	Cupressaceae	Hesperocyparis lusitanica	1
[truncated: 2,578 more rows]

## Sheet: Counts
Species	Part used	Part code	Uses	Use code		Part code	Part count	Part used			Use code	Use count	Use name			Kingdom	Family	Genus	Species		Family	Genus	Count			Family	Genus	Count	Percentage	Rounded
Abelia engleriana Rehder	leaf	leaf	food	Food		3	3	334	2 parts		13	12		2 uses		Plantae	Linnaeaceae	Abelia	Abelia engleriana Rehder		Linnaeaceae	Abelia	1			Rosaceae	Prunus	80	1.74787	1.7
Abelmoschus esculentus			food	food		8	8	334	334		22	22		467		Plantae	Malvaceae	Abelmoschus	Abelmoschus esculentus		Malvaceae	Abelmoschus	1			Amaryllidaceae	Allium	61	1.33275	1.3
Abies						44	44				0					Plantae	Pinaceae	Abies	Abies		Pinaceae	Abies	6			Rosaceae	Rubus	59	1.28905	1.3
Abies alba Mill.	leaf	leaf	food	food		35	35				8	8				Plantae	Pinaceae		Abies alba Mill.		Fabaceae	Abrus	2			Solanaceae	Solanum	39	0.852087	0.9
Abies balsamea			medicine	medicine		0					1	1				Plantae	Pinaceae		Abies balsamea		Malvaceae	Abutilon	1			Rutaceae	Citrus	37	0.80839	0.8
Abies pindrow (Royle ex D.Don) Royle						0					17	17				Plantae	Pinaceae		Abies pindrow (Royle ex D.Don) Royle		Fabaceae	Acacia	22			Polygonaceae	Rumex	37	0.80839	0.8
Abies spec.			food	food		19	19				175	175				Plantae	Pinaceae		Abies spec.		Euphorbiaceae	Acalypha	2			Moraceae	Ficus	33	0.720996	0.7
Abies spec.						20	20				20	20				Plantae	Pinaceae		Abies spec.		Verbenaceae	Acantholippia	1			Lamiaceae	Mentha	32	0.699148	0.7
Abrus precatorius L.						1	1				3	3				Plantae	Fabaceae	Abrus	Abrus precatorius L.		Araliaceae	Acanthopanax	1			Fagaceae	Quercus	32	0.699148	0.7
Abrus precatorius subsp. africanus			ff0000	ff0000		40	40				20	20				Plantae	Fabaceae		Abrus precatorius subsp. africanus		Asteraceae	Acanthospermum	1			Rosaceae	Rosa	32	0.699148	0.7
Abutilon grandifolium			fodder	fodder		4	4				19	19				Plantae	Malvaceae	Abutilon	Abutilon grandifolium		Acanthaceae	Acanthus	1			Plantaginaceae	Plantago	30	0.655451
Acacia acatlensis	trunk	trunk	medicine	medicine		3	3				4	4				Plantae	Fabaceae	Acacia	Acacia acatlensis		Myrtaceae	Acca	1			Amaranthaceae	Amaranthus	29	0.633603
Acacia ataxacantha			Fuel, Medicine, Fodder	0f0fm0		62	62				45	45				Plantae	Fabaceae		Acacia ataxacantha		Sapindaceae	Acer	13			Amaranthaceae	Chenopodium	29	0.633603
Acacia berlandieri	trunk	trunk	000f0w	000f0w		66	66				8	8				Plantae	Fabaceae		Acacia berlandieri		Achantinidae	Achatina	1	53		Asteraceae	Artemisia	27	0.589906
Acacia bivenosa			fodder	fodder		5	5				0					Plantae	Fabaceae		Acacia bivenosa		Asteraceae	Achillea	10			Rosaceae	Malus	27	0.589906
Acacia brachystachya			fodder	fodder		1	1				1	1				Plantae	Fabaceae		Acacia brachystachya		Sapotaceae	Achras	1			Asteraceae	Taraxacum	26	0.568058
Acacia caboverdeana			f00f00: fibre, fuel	f00f00		1	1				3	3				Plantae	Fabaceae		Acacia caboverdeana		Amaranthaceae	Achyranthes	4			Malvaceae	Malva	25	0.546209
Acacia caesia (L.) Willd	leaf	leaf	food	food		0					2	2				Plantae	Fabaceae		Acacia caesia (L.) Willd		Asteraceae	Acmella	1			Urticaceae	Urtica	25	0.546209
Acacia catechu (L. f.) P.J.H. Hurter & Mabb.	Bark, wood	B00000t	Oral			5	5				1	1				Plantae	Fabaceae		Acacia catechu (L. f.) P.J.H. Hurter & Mabb.		Ranunculaceae	Aconitum	2			Moraceae	Morus	24	0.524361
Acacia cyclops			fodder	fodder		2	2				1	1				Plantae	Fabaceae		Acacia cyclops		Polygonaceae	Acogonum	1			Fabaceae	Acacia	22	0.480664
Acacia farnesiana	trunk	trunk	f00f0w	f00f0w		0					4	4				Plantae	Fabaceae		Acacia farnesiana		Acoraceae	Acorus	4			Pinaceae	Pinus	22	0.480664
Acacia gourmaensis			0f0f00: fodder, fuel	0f0f00		1	1				1	1				Plantae	Fabaceae		Acacia gourmaensis		Actinidiaceae	Actinidia	3			Euphorbiaceae	Euphorbia	21	0.458816
Acacia holosericea			food,fodder	0ff000		2	2				6	6				Plantae	Fabaceae		Acacia holosericea		Bombaceae	Adansonia	4			Juglandaceae	Juglans	21	0.458816
Acacia longifolia			fodder	fodder		2	2				2	2				Plantae	Fabaceae		Acacia longifolia		Fabaceae	Adenanthera	1			Myrtaceae	Psidium	21	0.458816
Acacia mangium	trunk	trunk	000f0w: fuel, wood	000f0w		2	2				1	1				Plantae	Fabaceae		Acacia mangium		Campanulaceae	Adenophora	1			Oxalidaceae	Oxalis	20	0.436967
Acacia mearnsii			fodder	fodder		3	3				24	24				Plantae	Fabaceae		Acacia mearnsii		Fabaceae	Adesmia	1			Lamiaceae	Salvia	20	0.436967
Acacia pycnantha			fodder	fodder		1	1				23	23				Plantae	Fabaceae		Acacia pycnantha		Pteridaceae	Adiantum	3			Fabaceae	Trifolium	20	0.436967
Acacia rigidula	trunk	trunk	f00f0w	f00f0w		2	2				1	1				Plantae	Fabaceae		Acacia rigidula		Bromeliaceae	Aechema	1			Rosaceae	Fragaria	19
Acacia salicina			fodder	fodder		2	2				9	9				Plantae	Fabaceae		Acacia salicina		Rutaceae	Aegle	1			Lamiaceae	Ocimum	18
Acacia saligna			fodder	fodder		0		80	3 parts		1	1				Plantae	Fabaceae		Acacia saligna		Apiaceae	Aegopodium	6			Portulacaceae	Portulaca	18
Acacia sp.			wood	wood		4	4		80		1	1				Plantae	Fabaceae		Acacia sp.		Crassulaceae	Aeonium	1			Fabaceae	Prosopis	18
Acacia victoriae			fodder	fodder		3	3				1	1				Plantae	Fabaceae		Acacia victoriae		Amaranthaceae	Aerva	1			Anacardiaceae	Ribes	18
Acacia wrightii	trunk	trunk	000f0w	000f0w		18	18				4	4				Plantae	Fabaceae		Acacia wrightii		Asteraceae	Aesculus	6			Adoxaceae	Sambucus	18
Acalypha indica L.	leaf	leaf	00f0m0	00f0m0		4	4				7	7				Plantae	Euphorbiaceae	Acalypha	Acalypha indica L.		Fabaceae	Afzelia	1	106		Violaceae	Viola	18
Acalypha wilkesiana			ornamental	ornamental		1	1				2	2				Plantae	Euphorbiaceae		Acalypha wilkesiana		Agaricaceae	Agaricus	8			Rosaceae	Crataegus	17
Acantholippia punensis	00l00t	00l00t	0ff0m0	0ff0m0		3	3				1	1				Plantae	Verbenaceae	Acantholippia	Acantholippia punensis		Asparagaceae	Agave	6			Rosaceae	Pyrus	17
Acanthopanax gracilistylus W.W.Sm.	leaf	leaf	food	food		1	1				11	11				Plantae	Araliaceae	Acanthopanax	Acanthopanax gracilistylus W.W.Sm.		Asteraceae	Ageratina	2			Fabaceae	Senna	17
Acanthospermum hispidum DC.			medicine	medicine		2	2				2	2				Plantae	Asteraceae	Acanthospermum	Acanthospermum hispidum DC.		Asteraceae	Ageratum	3			Brassicaceae	Brassica	16
Acanthus spp.	leaf	leaf	vmedicine	vmedicine		1	1				1	1				Plantae	Acanthaceae	Acanthus	Acanthus spp.		Cuniculidae	Agouti	1			Asteraceae	Cichorium	16
Acca sellowiana						10	10				3	3				Plantae	Myrtaceae	Acca	Acca sellowiana		Caryophyllaceae	Agrostemma	1			Annonaceae	Annona	15
Acer campbelli Hook.f. & Thomson ex Hiern						2	2				5	5		3 uses		Plantae	Sapindaceae	Acer	Acer campbelli Hook.f. & Thomson ex Hiern		Simaroubaceae	Agrostis	1			Asteraceae	Cirsium	15
Acer ginnala			food	food		7	7				4	4		147		Plantae	Sapindaceae		Acer ginnala		Simaroubaceae	Ailanthus	2			Euphorbiaceae	Jatropha	15
Acer negundo						2	2				4	4				Plantae	Sapindaceae		Acer negundo		Anatidae	Ainsliea	1			Lamiaceae	Origanum	15
Acer oblongum Wall. ex DC.						1	1				0					Plantae	Sapindaceae		Acer oblongum Wall. ex DC.		Lardizabalaceae	Aix	1			Myrtaceae	Syzygium	15
Acer platanoides						0					4	4				Plantae	Sapindaceae		Acer platanoides		Lardizabalaceae	Akebia	1			Ericaceae	Vaccinium	15
Acer platanoides	trunk	trunk	d00f000: dye, food	dyefood		6	6				12	12				Plantae	Sapindaceae		Acer platanoides		Cornaceae	Alangium	1			Asparagaceae	Asparagus	14
Acer platanoides *						1	1				9	9				Plantae	Sapindaceae		Acer platanoides *		Albatrellaceae	Albatrellus	2			Boletaceae	Boletus	14
Acer rubrum	trunk	trunk	d00f0m0: dye, food, medicine	dyefoodmed		7	7				6	6				Plantae	Sapindaceae		Acer rubrum		Fabaceae	Albizia	5			Solanaceae	Capsicum	14
Acer saccarhinus	0000st	0000st	df0f0m0: dye, fibre, food, medicine	df0f0m0		1	1				2	2				Plantae	Sapindaceae		Acer saccarhinus		Malvaceae	Alcea	2			Caryophyllaceae	Silene	14
Acer saccharinum						5	5				0					Plantae	Sapindaceae		Acer saccharinum		Cervidae	Alces	1			Asteraceae	Sonchus	14
Acer saccharum						1	1				9	9				Plantae	Sapindaceae		Acer saccharum		Rosaceae	Alchemilla	3			Lamiaceae	Thymus	14
Acer sp						1	1	12	4 parts		21	21				Plantae	Sapindaceae		Acer sp		Alismataceae	Alhagi	1			Malvaceae	Tilia	14
Acer sp.			food	food		0			17		5	5				Plantae	Sapindaceae		Acer sp.		Boraginaceae	Alisma	1			Rhamnaceae	Ziziphus	14
Achatina fulica	Others		Food	food		0					0					Animalia	Achantinidae	Achatina	Achatina fulica		Solanaceae	Alkanna	1			Sapindaceae	Acer	13
Achillea						0					0					Plantae	Asteraceae	Achillea	Achillea		Solanaceae	Alkekengi	1	151		Rosaceae	Amelanchier	13
Achillea millefolium						3	3				2	2				Plantae	Asteraceae		Achillea millefolium		Brassicaceae	Alliaria	10			Berberidaceae	Berberis	13
Achillea millefolium	flower	flower	ornamental	ornamental		2	2				3	3				Plantae	Asteraceae		Achillea millefolium		Amaryllidaceae	Allium	61			Betulaceae	Betula	13
Achillea millefolium	leaf	leaf	medicine	medicine		1	1				13	13				Plantae	Asteraceae		Achillea millefolium		Casuarinaceae	Allocasuarina	1			Cantharellaceae	Cantharellus	13
Achillea millefolium	leaf	leaf				0					8	8				Plantae	Asteraceae		Achillea millefolium		Betulaceae	Alnus	3			Cornaceae	Cornus	13
Achillea millefolium agg.	f0l000	f0l000	00f0m0: food, medicine	00f0m0		2	2				15	15				Plantae	Asteraceae		Achillea millefolium agg.		Xanthorrhoaceae	Aloe	10			Dioscoreaceae	Dioscorea	13
Achillea millefolium L.	flower	flower	food	food		1	1				1	1				Plantae	Asteraceae		Achillea millefolium L.		Poaceae	Alopecurus	1			Ebenaceae	Diospyros	13
Achillea millefolium L.	f0l000	f0l000	food	food		5	5				1	1				Plantae	Asteraceae		Achillea millefolium L.		Atelidae	Alouatta	1			Rubiaceae	Galium	13
Achillea santolinoides	Flowers, Fruits, Leaves	ffl000	Medicinal: Flowers and fruits heated on a metal plate (Teghna) and ingested, or boiled to treat chest pain, dysgeusia, cough, and fever; infusion (fresh flowers) for gastric gas and acidity. Veterinary: Leaves as fodder for goats. Other: Leaves used for fuel.	medicine		1	1				2	2				Plantae	Asteraceae		Achillea santolinoides		Verbenaceae	Aloysia	1			Anacardiaceae	Mangifera	13
Achillea sp.			food	food		1	1				7	7				Plantae	Asteraceae		Achillea sp.		Zingiberaceae	Alpinia	2			Tropaeolaceae	Nasturtium	13
Achras zapota	fruit	fruit	food	food		0		7	5 parts		1	1				Plantae	Sapotaceae	Achras	Achras zapota		Apocynaceae	Alstonia	2			Anacardiaceae	Spondias	13
Achyranthes aspera	Flowers	flower	Medicinal: Powdered and mixed with honey as an anti-cough remedy.	medicine		0			7		4	4				Plantae	Amaranthaceae	Achyranthes	Achyranthes aspera		Amaryllidaceae	Alstromeria	1			Adoxaceae	Viburnum	13
Achyranthes aspera L.						0					4	4				Plantae	Amaranthaceae		Achyranthes aspera L.		Alternanthera	Alternanthera	5			Betulaceae	Corylus	12
Achyranthes bidentata Blume	leaf	leaf	food	food		3	3				1	1				Plantae	Amaranthaceae		Achyranthes bidentata Blume		Malvaceae	Althea	1			Myrtaceae	Eugenia	12
Achyranthes bidentata Blume	Whole plant	Whole	Oral			0					1	1				Plantae	Amaranthaceae		Achyranthes bidentata Blume		Fabaceae	Alysicarpus	1			Apiaceae	Foeniculum	12
Acmella oleracea (L.) R.K.Jansen	Not specified	Not specified	Unconventional			0					1	1				Plantae	Asteraceae	Acmella	Acmella oleracea (L.) R.K.Jansen		Amanitaceae	Amanita	3			Cupressaceae	Juniperus	12
Aconitum carmichaelii Debeaux (more often cultivated)	root	root	food	food		2	2				2	2				Plantae	Ranunculaceae	Aconitum	Aconitum carmichaelii Debeaux (more often cultivated)		Amaranthaceae	Amaranthus	29			Morchellaceae	Morchella	12
Aconitum heterophyllum	root	root	medicine	medicine		1	1				1	1				Plantae	Ranunculaceae		Aconitum heterophyllum		Psittacidae	Amazona	1	284		Cactaceae	Opuntia	12
Aconogonum rumicifolium Hara						1	1				1	1				Plantae	Polygonaceae	Acogonum	Aconogonum rumicifolium Hara		Asteraceae	Ambrosia	1			Fabaceae	Robinia	12
Acorus calamus	root	root	food	food		1	1	36	6 parts		1	1				Plantae	Acoraceae	Acorus	Acorus calamus		Fabaceae	Amburana	2			Russulaceae	Russula	12
Acorus calamus	root	root	food	food		35	35		36		2	2		4 uses		Plantae	Acoraceae		Acorus calamus		Rosaceae	Amelanchier	13			Moraceae	Artocarpus	11
Acorus calamus L.	leaf	leaf	food	food		14	14	Bark			1	1		33		Plantae	Acoraceae		Acorus calamus L.		Ictaluridae	Ameturus	1			Brassicaceae	Cardamine	11
Acorus calamus L.						118	118	flower			0					Plantae	Acoraceae		Acorus calamus L.		Apiaceae	Ammi	1			Myrtaceae	Eucalyptus	11
Actinidia chinensis Planch.	fruit	fruit	food	food		421	421	fruit			4	4				Plantae	Actinidiaceae	Actinidia	Actinidia chinensis Planch.		Myrtaceae	Amomyrtus	1			Malvaceae	Hibiscus	11
Actinidia polygama Franch. & Sav.	fruit	fruit	food	food		789	789	leaf			11	11				Plantae	Actinidiaceae		Actinidia polygama Franch. & Sav.		Araceae	Amorphophallus	1			Convolvulaceae	Ipomoea	11
Actinidia sp						64	64	seed			0					Plantae	Actinidiaceae		Actinidia sp		Vitaceae	Ampelopsis	3			Phyllanthaceae	Phyllanthus	11
Adansonia digitata	ffl000	ffl000	food	food		134	134	root			1	1				Plantae	Malvaceae	Adansonia	Adansonia digitata		Fabaceae	Amphipterygium	2			Anacardiaceae	Rhus	11
Adansonia digitata			00ff00: food, fuel	00ff00		135	135	Trunk/stem			0					Plantae	Bombacaceae		Adansonia digitata		Anacardiaceae	Anacardium occidentale	6			Salicaceae	Salix	11
Adansonia digitata	leaf	leaf	food	food		13	13	sap			0					Plantae	Bombacaceae		Adansonia digitata		Fabaceae	Anadenanthera	3			Caryophyllaceae	Stellaria	11
Adansonia digitata			food	food		4	4	brain			0					Plantae	Bombacaceae		Adansonia digitata		Bromeliaceae	Ananas	3			Asteraceae	Achillea	10
Adenanthera pavonina			ornamental	ornamental		1	1	cone			3	3				Plantae	Fabaceae	Adenanthera	Adenanthera pavonina		Asteraceae	Anaphalis	5			Brassicaceae	Alliaria	10
Adenophora spp. (Adenophora capillaris Hemsl., Adenophora polyantha Nakai)	00lr00	00lr00	food	food		2	2	flesh			1	1				Plantae	Campanulaceae	Adenophora	Adenophora spp. (Adenophora capillaris Hemsl., Adenophora polyantha Nakai)		Boraginaceae	Anchusa	4			Xanthorrhoaceae	Aloe	10
Adesmia spinosissima	000r0t	000r0t	0ff000	0ff000		152	152	Sporocarp			0					Plantae	Fabaceae	Adesmia	Adesmia spinosissima		Fabaceae	Andira	2			Amaranthaceae	Atriplex	10
Adiantum capillus-veneris	Whole plant	Whole	Medicinal: Decoction to treat measles, intestinal pain, fever, and diarrhea in children; also applied topically for itching.	medicine		69	69	whole			3	3				Plantae	Pteridaceae	Adiantum	Adiantum capillus-veneris		Acanthaceae	Andrographis	1			Fabaceae	Bauhinia	10
Adiantum capillus-veneris			ornamental	ornamental		94	1916				1	1				Plantae	Pteridaceae		Adiantum capillus-veneris		Poaceae	Andropogon	2			Fagaceae	Castanea	10
Adiantum venustum D. Don						2090	1847				1	1				Plantae	Pteridaceae		Adiantum venustum D. Don		Primulaceae	Androsace	1			Cannabaceae	Celtis	10
Aechmea comata Baker	ffl000	ffl000	food	food		4574					1	1				Plantae	Bromeliaceae	Aechema	Aechmea comata Baker		Ranunculaceae	Anemone	2			Asteraceae	Crepis	10
Aegle marmelos (L.) Correa						2390					1	1				Plantae	Rutaceae	Aegle	Aegle marmelos (L.) Correa		Saururaceae	Anemopsis	1			Cucurbitaceae	Cucurbita	10
Aegopodium											1	1				Plantae	Apiaceae	Aegopodium	Aegopodium		Apiaceae	Anethum	1			Equisetaceae	Equisetum	10
Aegopodium podagraria	f0l000	f0l000	food	food			Includes				1	1				Plantae	Apiaceae		Aegopodium podagraria		Apiaceae	Angelica	4			Russulaceae	Lactarius	10
Aegopodium podagraria	leaf	leaf	food	food		307	Trunk				1	1				Plantae	Apiaceae		Aegopodium podagraria		Anguillidae	Anguilla	1			Papaveraceae	Papaver	10
Aegopodium podagraria	0fl0s0	0fl0s0	00f0m0: food, medicine	00f0m0		188	seed				5	5		5 uses		Plantae	Apiaceae		Aegopodium podagraria		Annonaceae	Annona	15			Fabaceae	Caesalpinia	9
Aegopodium podagraria						259	root				3	3		41		Plantae	Apiaceae		Aegopodium podagraria		Hemiodontidae	Anodus	1			Capparaceae	Capparis	9
Aegopodium podagraria	leaf	leaf	food	food		1155	leaf				1	1				Plantae	Apiaceae		Aegopodium podagraria		Combretaceae	Anogeissus	1			Lauraceae	Cinnamomum	9
Aeonium gorgoneum			ornamental	ornamental		657	fruit				1	1				Plantae	Crassulaceae	Aeonium	Aeonium gorgoneum		Basellaceae	Anredera	1			Lamiaceae	Lamium	9
Aerva javanica			ff0fm0	ff0fm0		284	flower				5	5				Plantae	Amaranthaceae	Aerva	Aerva javanica		Anatidae	Anser	1			Brassicaceae	Lepidium	9
Aesculus						26	sap				3	3				Plantae	Sapindaceae	Aesculus	Aesculus		Rubiaceae	Anthocephalus	1			Berberidaceae	Mahonia	9
Aesculus flava						152	sporocarp				1	1				Plantae	Sapindaceae		Aesculus flava		Apiaceae	Anthriscus	3			Euphorbiaceae	Manihot	9
Aesculus hippocastanum						6	flesh				1	1				Plantae	Sapindaceae		Aesculus hippocastanum		Gruidae	Antigone	1			Passifloraceae	Passiflora	9
Aesculus hippocastanum			medicine	medicine		6	brain				1	1				Plantae	Sapindaceae		Aesculus hippocastanum		Polygonaceae	Antigonon	1			Lauraceae	Persea	9
Aesculus indica(Wall. ex Cambess.) Hook						35	bark				5	5				Plantae	Sapindaceae		Aesculus indica(Wall. ex Cambess.) Hook		Antilocapridae	Antilocapra	1			Fabaceae	Pithecellobium	9
Aesculus sp						1	cone				1	1				Plantae	Sapindaceae		Aesculus sp		Plantaginaceae	Antirrhinum	1			Polygonaceae	Polygonum	9
Afzelia africana			0f0f00: fodder, fuel	0f0f00		2	oil				1	1				Plantae	Fabaceae	Afzelia	Afzelia africana		Fabaceae	Apios	1			Vitaceae	Vitis	9
Agaricus arvensis Schaeff.	sporocarp	sporocarp	food	food		134	whole				5	5				Fungi	Agaricaceae	Agaricus	Agaricus arvensis Schaeff.		Apiaceae	Apium	6			Agaricaceae	Agaricus	8
Agaricus augustus	sporocarp	sporocarp	food	food		3212					3	3				Fungi	Agaricaceae		Agaricus augustus		Sciaenidae	Aplodinotus	1			Juglandaceae	Carya	8
Agaricus campestris	sporocarp	sporocarp	food	food							5	5		6-8 uses		Fungi	Agaricaceae		Agaricus campestris		Phyllanthaceae	Aporosa	1			Apocynaceae	Cymbopogon	8
Agaricus campestris L	sporocarp	sporocarp	food	food							3			3		Fungi	Agaricaceae		Agaricus campestris L		Apocynaceae	Apteranthes	2			Apiaceae	Daucus	8
Agaricus campestris L.	sporocarp	sporocarp	food	food							4	aromatic		1 use		Fungi	Agaricaceae		Agaricus campestris L.		Thymeleaceae	Aquilaria	1			Boraginaceae	Echium	8
Agaricus campestris L.	Fruiting body	sporocarp	Food	food							1	cosmetic		2559		Fungi	Agaricaceae		Agaricus campestris L.		Ranunculaceae	Aquilegia	1			Elaeagnaceae	Elaeagnus	8
Agaricus sp.	sporocarp	sporocarp	food	food							5	dye				Fungi	Agaricaceae		Agaricus sp.		Psittacidae	Ara	1			Elaeagnaceae	Hippophae	8
Agaricus spp.	Aerial parts	sporocarp	Food: Fried in oil with other greens. Medicinal: Used for intestinal spasms.	food							17	fibre				Fungi	Agaricaceae		Agaricus spp.		Papilionaceae	Arachis	2			Hypericaceae	Hypericum	8
Agave americana			food,fodder	0ff000							177	fodder				Plantae	Asparagaceae	Agave	Agave americana		Araliaceae	Aralia	2			Asteraceae	Matricaria	8
Agave angustifolia var. angustifolia	leaf	leaf	medicine	medicine							1792	Food				Plantae	Asparagaceae		Agave angustifolia var. angustifolia		Araucariaceae	Araucaria	2			Mimosaceae	Mimosa	8
Agave cantala (Haw.) Roxb. ex Salm-Dyck											35	fuel				Plantae	Asparagaceae		Agave cantala (Haw.) Roxb. ex Salm-Dyck		Ericaceae	Arbutus	3			Musaceae	Musa	8
Agave cantala Roxb.	Leaves	leaf	Oral								295	medicine				Plantae	Agavaceae		Agave cantala Roxb.		Fabaceae	Archidendron	1	397		Oleaceae	Olea	8
Agave sisalana			ornamental	ornamental							46	wood				Plantae	Agavaceae		Agave sisalana		Asteraceae	Arctium	7			Salmonidae	Oncorhynchus	8
Agave spp.	leaf	leaf	00f0m0	00f0m0							5	recreation				Plantae	Agavaceae		Agave spp.		Ericaceae	Arctostaphylos	1			Arecaceae	Phoenix	8
Ageratina adenophora (Spreng.) R.M. King & H. Rob.	Twigs	leaf	Topical								1	rubber				Plantae	Asteraceae	Ageratina	Ageratina adenophora (Spreng.) R.M. King & H. Rob.		Arecaceae	Areca	2			Phytolaccaceae	Phytolacca	8
Ageratina adenophora (Sprengel) R. M. King & H. Rob.											161	ornamental				Plantae	Asteraceae		Ageratina adenophora (Sprengel) R. M. King & H. Rob.		Caryophyllaceae	Arenaria	1			Moringaceae	Polygonatum	8
Ageratum conyzoides			medicine	medicine							15	spiritual				Plantae	Asteraceae	Ageratum	Ageratum conyzoides		Papaveraceae	Argemone	3			Ranunculaceae	Ranunculus	8
Ageratum conyzoides L.			medicine	medicine							5	Veterinary				Plantae	Asteraceae		Ageratum conyzoides L.		Rosaceae	Argentina	1			Polygonaceae	Rheum	8
Ageratum conyzoides L.	Leaves	leaf	Topical								3254					Plantae	Asteraceae		Ageratum conyzoides L.		Convolvulaceae	Argyreia	1			Smilacaceae	Smilax	8
Agouti paca			food	food							1321					Animalia	Cuniculidae	Agouti	Agouti paca		Poaceae	Aristida	1			Asteraceae	Solidago	8
Agrostemma githago L.			Food	food							4575					Plantae	Caryophyllaceae	Agrostemma	Agrostemma githago L.		Aristolochiaceae	Aristolochia	2			Rosaceae	Sorbus	8
Agrostis sp.	leaf	leaf	food	food							2559					Plantae	Poaceae	Agrostis	Agrostis sp.		Eliocarpaceae	Aristotelia	1			Fabaceae	Tamarindus	8
Ailanthus altissima	00l00t	00l00t	d00f0m0: dye, food, medicine	dyefoodmed												Plantae	Simaroubaceae	Ailanthus	Ailanthus altissima		Physalacriaceae	Armillaria	5			Combretaceae	Terminalia	8
Ailanthus altissima												Includes				Plantae	Simaroubaceae		Ailanthus altissima		Brassicaceae	Armoracia	1			Fabaceae	Vachellia	8
Ainsliea latifolia Kuntze											26	aromatic				Plantae	Asteraceae	Ainsliea	Ainsliea latifolia Kuntze		Boraginaceae	Arnebia	1			Caprifoliaceae	Valeriana	8
Aix sponsa											22	cosmetic				Animalia	Anatidae	Aix	Aix sponsa		Asteraceae	Arnica	3			Asteraceae	Arctium	7
Akebia trifoliata (Thunb.) Koidz.	fruit	fruit	food	food							5	detergent				Plantae	Lardizabalaceae	Akebia	Akebia trifoliata (Thunb.) Koidz.		Rosaceae	Aronia	2			Meliaceae	Azadirachta	7
Alangium salviifolium (L.f.) Wangerin	0fl000	0fl000	sfood	sfood							53	dye				Plantae	Cornaceae	Alangium	Alangium salviifolium (L.f.) Wangerin		Asteraceae	Artemisia	27			Brassicaceae	Capsella	7
Albatrellus confluens (Alb. & Schwein.) Kotl. & Pouzar (folk taxon)	sporocarp	sporocarp	food	food							97	fibre				Fungi	Albatrellaceae	Albatrellus	Albatrellus confluens (Alb. & Schwein.) Kotl. & Pouzar (folk taxon)		Amaranthaceae	Arthrocaulon	1			Caricaceae	Carica	7
Albatrellus ovinus (Schaeff.) Kotl. & Pouzar	sporocarp	sporocarp	food	food							419	fodder				Fungi	Albatrellaceae		Albatrellus ovinus (Schaeff.) Kotl. & Pouzar		Moraceae	Artocarpus	11			Asteraceae	Centaurea	7
Albizia adianthifolia			Fuel, Medicine, Fodder	0f0fm0							2210	Food				Plantae	Fabaceae	Albizia	Albizia adianthifolia		Araceae	Arum	2			Ranunculaceae	Clematis	7
Albizia inundata											247	fuel				Plantae	Fabaceae		Albizia inundata		Poaceae	Arundo	2			Arecaceae	Cocos	7
Albizia julibrissin	flower	flower	food	food							717	medicine				Plantae	Fabaceae		Albizia julibrissin		Aristolochiaceae	Asarum	3			Araceae	Colocasia	7
Albizia lebbeck			ofood	ofood							191	wood				Plantae	Fabaceae		Albizia lebbeck		Apocynaceae	Asclepias	4			Euphorbiaceae	Croton	7
Albizia sp											5	recreation				Plantae	Fabaceae		Albizia sp		Annonaceae	Asimina	2			Zingiberaceae	Curcuma	7
Alcea rosea L			Food	food							1	rubber				Plantae	Malvaceae	Alcea	Alcea rosea L		Asparagaceae	Asparagus	14	481		Brassicaceae	Diplotaxis	7
Alcea rosea L.	Leaves	leaf	Food	food							243	ornamental				Plantae	Malvaceae		Alcea rosea L.		Fabaceae	Aspidosperma	3			Geraniaceae	Geranium	7
Alces alces											48	spiritual				Animalia	Cervidae	Alces	Alces alces		Aspleniaceae	Asplenium	3			Asteraceae	Helianthus	7
Alchemilla											18	Veterinary				Plantae	Rosaceae	Alchemilla	Alchemilla		Asteraceae	Aster	2			Hymenochaetaceae	Inga	7
Alchemilla fischeri	leaf	leaf	medicine	medicine							4302					Plantae	Rosaceae		Alchemilla fischeri		Asteraceae	Asteriscus	1			Asteraceae	Lactuca	7
Alchemilla spec.			food	food												Plantae	Rosaceae		Alchemilla spec.		Saxifragaceae	Astilbe	2			Lamiaceae	Lavandula	7
Alhagi maurorum	Leaves, Flowers	Fl0000	Medicinal: Infusion to lower body temperature.	medicine												Plantae	Fabaceae	Alhagi	Alhagi maurorum		Fabaceae	Astragalus	1			Pleurotaceae	Pleurotus	7
Alisma plantago	fruit	fruit	vmedicine	vmedicine												Plantae	Alismataceae	Alisma	Alisma plantago		Cichlidae	Astronotus	2			Poaceae	Poa	7
Alkanna tinctoria	Root bark	root	Medicinal: Powdered and mixed with Brassica oil for burns or with ghee to heal internal wounds.	medicine												Plantae	Boraginaceae	Alkanna	Alkanna tinctoria		Atelidae	Ateles	1			Rosaceae	Potentilla	7
Alkekengi officinarum			food	food												Plantae	Solanaceae	Alkekengi	Alkekengi officinarum		Athyriaceae	Athyrium	3			Primulaceae	Primula	7
Alliaria																Plantae	Brassicaceae	Alliaria	Alliaria		Amaranthaceae	Atriplex	10			Rutaceae	Ruta	7
Alliaria petiolata	leaf	leaf	food	food												Plantae	Brassicaceae		Alliaria petiolata		Solanaceae	Atropa	3			Crassulaceae	Sedum	7
Alliaria petiolata	fruit	fruit	food	food												Plantae	Brassicaceae		Alliaria petiolata		Auriculariaceae	Auricularia	3			Asteraceae	Tanacetum	7
Alliaria petiolata																Plantae	Brassicaceae		Alliaria petiolata		Poaceae	Avenna	2			Asteraceae	Tragopogon	7
Alliaria petiolata	leaf	leaf	food	food												Plantae	Brassicaceae		Alliaria petiolata		Oxalidaceae	Averrhoa	5			Ulmaceae	Ulmus	7
Alliaria petiolata	00lrs0	00lrs0	food	food												Plantae	Brassicaceae		Alliaria petiolata		Poaceae	Axonopus	1			Lamiaceae	Vitex	7
Alliaria petiolata																Plantae	Brassicaceae		Alliaria petiolata		Meliaceae	Azadirachta	7			Zingiberaceae	Zingiber	7
Alliaria petiolata (M. Bieb.) Cavara & Grande	00l0s0	00l0s0	food	food												Plantae	Brassicaceae		Alliaria petiolata (M. Bieb.) Cavara & Grande		Umbelliferae	Azorella	2			Pinaceae	Abies	6
Alliaria petiolate			food	food												Plantae	Brassicaceae		Alliaria petiolate		Phyllanthaceae	Baccaurea	1			Apiaceae	Aegopodium	6
Alliaria petiolate (M. Bieb.) Cavara & Grande			Food	food												Plantae	Brassicaceae		Alliaria petiolate (M. Bieb.) Cavara & Grande		Asteraceae	Baccharis	6			Asteraceae	Aesculus	6
Allium																Plantae	Amaryllidaceae	Allium	Allium		Arecaceae	Bactris	3			Asparagaceae	Agave	6
Allium ampeloprasum	fflrst	fflrst	food	food												Plantae	Amaryllidaceae		Allium ampeloprasum		Balanitaceae	Balanites	2			Anacardiaceae	Anacardium occidentale	6
Allium ampeloprasum	root	root	aromatic	aromatic												Plantae	Amaryllidaceae		Allium ampeloprasum		Asteraceae	Balsamita	1			Apiaceae	Apium	6
Allium ampeloprasum			food	food												Plantae	Amaryllidaceae		Allium ampeloprasum		Poaceae	Bambusa	4			Asteraceae	Baccharis	6
Allium ampeloprasum L.	Whole plant	Whole	Food	food												Plantae	Amaryllidaceae		Allium ampeloprasum L.		Cyprinidae	Bangana	1			Brassicaceae	Barbarea	6
Allium ampeloprasum L. (Liliaceae)	f0l000	f0l000	food	food												Plantae	Amaryllidaceae		Allium ampeloprasum L. (Liliaceae)		Brassicaceae	Barbarea	6			Asteraceae	Bellis	6
Allium ascalonicum			food	food												Plantae	Amaryllidaceae		Allium ascalonicum		Acanthaceae	Barleria	1			Amaranthaceae	Beta	6
Allium carolinianum	Leaves	leaf	Medicinal	medicine												Plantae	Amaryllidaceae		Allium carolinianum		Basellaceae	Basella	2			Combretaceae	Combretum	6
Allium carolinianum	Bulb, Leaves	00l0s0	Food: Raw snacks or fried with tomatoes, chilies, and greens.	food												Plantae	Amaryllidaceae		Allium carolinianum		Basidiomycota	Basidiomycetes sp	1			Boraginaceae	Cordia	6
Allium cepa																Plantae	Amaryllidaceae		Allium cepa		Fabaceae	Bauhinia	10			Cantharellaceae	Craterellus	6
Allium cepa			food	food												Plantae	Amaryllidaceae		Allium cepa		Begoniaceae	Begonia	2			Poaceae	Cynodon	6
Allium corolinianum	root	root	food	food												Plantae	Amaryllidaceae		Allium corolinianum		Asteraceae	Bellis	6			Cyperaceae	Cyperus	6
Allium fistulosum	leaf	leaf	food	food												Plantae	Amaryllidaceae		Allium fistulosum		Berberidaceae	Berberis	13			Fabaceae	Desmodium	6
Allium fistulosum			food	food												Plantae	Amaryllidaceae		Allium fistulosum		Rhamnaceae	Berchemia	1			Ephedraceae	Ephedra	6
Allium funckiacfolium Hand.-Mazz.	leaf	leaf	food	food												Plantae	Amaryllidaceae		Allium funckiacfolium Hand.-Mazz.		Saxifragaceae	Bergenia	4			Poaceae	Eragrostis	6
Allium oleraceum L.	root	root	food	food												Plantae	Amaryllidaceae		Allium oleraceum L.		Brassicaceae	Berteroa	1			Brassicaceae	Eruca	6
Allium ovalifolium Hand.-Mazz., Allium cf victorialis L.	00lr00	00lr00	food	food												Plantae	Amaryllidaceae		Allium ovalifolium Hand.-Mazz., Allium cf victorialis L.		Lecythidaceae	Bertholletia	1			Fabaceae	Erythrina	6
Allium paepalanthoides Airy Shaw	00lr00	00lr00	food	food												Plantae	Amaryllidaceae		Allium paepalanthoides Airy Shaw		Amaranthaceae	Beta	6			Fagaceae	Fagus	6
Allium paradoxum	leaf	leaf	food	food												Plantae	Amaryllidaceae		Allium paradoxum		Betulaceae	Betula	13			Asteraceae	Galingsoga	6
Allium paradoxum	leaf	leaf	food	food												Plantae	Amaryllidaceae		Allium paradoxum		Asteraceae	Bidens	3			Ganodermataceae	Ganoderma	6
Allium prattii C.H. Wright																Plantae	Amaryllidaceae		Allium prattii C.H. Wright		Bovidae	Bison	1			Malvaceae	Grewia	6
Allium rosenbachianum	Leaves, Roots	00lr00	Food: Raw snacks or boiled and fried. Other: Root extract used as glue.	food												Plantae	Amaryllidaceae		Allium rosenbachianum		Polygonaceae	Bistorta	1			Cannabaceae	Humulus	6
Allium sativum																Plantae	Amaryllidaceae		Allium sativum		Bivalvia	Bivalvia	1			Lauraceae	Laurus	6
Allium sativum			food	food												Plantae	Amaryllidaceae		Allium sativum		Bixaceae	Bixa	3			Caprifoliaceae	Lonicera	6
Allium sativum L	root	root	food, cosmetic	cosfood												Plantae	Amaryllidaceae		Allium sativum L		Asteraceae	Blainvillea	1			Cucurbitaceae	Momordica	6
Allium sativum L.	Bulb	trunk	Oral													Plantae	Amaryllidaceae		Allium sativum L.		Orchidaceae	Bletilla	1			Moringaceae	Moringa	6
Allium sativum L.	bulb	trunk	hair cosmetic (3), unspecified general medical use (3), digestive (3), respiratory (2), skin (7), cardiovascular (4), condiment (9)	cosmedfood												Plantae	Amaryllidaceae		Allium sativum L.		Amaranthaceae	Blitum	1			Polygonaceae	Persicaria	6
Allium schoenoprassum L.	Aerial parts	00l0s0	Food	food												Plantae	Amaryllidaceae		Allium schoenoprassum L.		Asteraceae	Blumea	1			Lythraceae	Punica	6
Allium schoenoprasum																Plantae	Amaryllidaceae		Allium schoenoprasum		Urticaceae	Boehmeria	3			Ericaceae	Rhododendron	6
Allium schoenoprasum			food	food												Plantae	Amaryllidaceae		Allium schoenoprasum		Rutaceae	Boenninghausenia	1			Lamiaceae	Rosmarinus	6
Allium schoenoprasum																Plantae	Amaryllidaceae		Allium schoenoprasum		Nyctaginaceae	Boerhavia	5			Anacardiaceae	Schinus	6
Allium schoenoprasum																Plantae	Amaryllidaceae		Allium schoenoprasum		Boletaceae	Boletales	2			Asteraceae	Senecio	6
Allium schoenoprasum	leaf	leaf														Plantae	Amaryllidaceae		Allium schoenoprasum		Boletaceae	Boletus	14			Brassicaceae	Sinapis	6
Allium schoenoprasum			food	food												Plantae	Amaryllidaceae		Allium schoenoprasum		Bombacaceae	Bombax	2			Tropaeolaceae	Tropaeolum	6
Allium schoenoprasum L.	root	root	food	food												Plantae	Amaryllidaceae		Allium schoenoprasum L.		Phasianidae	Bonasa	1			Typhaceae	Typha	6
Allium schoenoprasum L. (Liliaceae)	leaf	leaf	food	food												Plantae	Amaryllidaceae		Allium schoenoprasum L. (Liliaceae)		Bondarzewiaceae	Bondarzewia	1			Scrophulariaceae	Verbascum	6
Allium scorodoprasum L.	00l0s0	00l0s0	food	food												Plantae	Amaryllidaceae		Allium scorodoprasum L.		Boraginaceae	Borago	4			Rutaceae	Zanthoxylum	6
Allium senescens L.	leaf	leaf	food	food												Plantae	Amaryllidaceae		Allium senescens L.		Arecaceae	Borassus	1				Unidentified mushroom	6
Allium sp.	f0lrs0	f0lrs0	food	food												Plantae	Amaryllidaceae		Allium sp.		Poaceae	Bothriochloa	1			Fabaceae	Albizia	5
Allium sp.	Whole plant	Whole	Food: Fried in oil.	food												Plantae	Amaryllidaceae		Allium sp.		Ophioglossaceae	Botrychium	1			Alternanthera	Alternanthera	5
Allium spp. (Allium cf. senescens L.; Allium macrostemon Bunge)	leaf	leaf	food	food												Plantae	Amaryllidaceae		Allium spp. (Allium cf. senescens L.; Allium macrostemon Bunge)		Nyctaginaceae	Bougainvillea	3			Asteraceae	Anaphalis	5
Allium textile	root	root														Plantae	Amaryllidaceae		Allium textile		Poaceae	Bouteloua	1			Physalacriaceae	Armillaria	5
Allium tricoccum																Plantae	Amaryllidaceae		Allium tricoccum		Pimelodidae	Brachiplatystoma	1			Oxalidaceae	Averrhoa	5
Allium tricoccum	root	root	food	food												Plantae	Amaryllidaceae		Allium tricoccum		Fabaceae	Brachystegia	2			Nyctaginaceae	Boerhavia	5
Allium tricoccum	leaf	leaf														Plantae	Amaryllidaceae		Allium tricoccum		Decapoda	Brachyura	1			Asteraceae	Calendula	5
Allium tuberosum																Plantae	Amaryllidaceae		Allium tuberosum		Anatidae	Branta	1			Apocynaceae	Calotropis	5
Allium tuberosum			food	food												Plantae	Amaryllidaceae		Allium tuberosum		Brassicaceae	Brassica	16			Campanulaceae	Campanula	5
Allium tuberosum Rottler ex Spreng.	leaf	leaf	food	food												Plantae	Amaryllidaceae		Allium tuberosum Rottler ex Spreng.		Phyllanthaceae	Breynia	1			Bombacaceae	Ceiba	5
Allium ursinum	fflrst	fflrst	food	food												Plantae	Amaryllidaceae		Allium ursinum		Phyllanthaceae	Bridelia	2			Euphorbiaceae	Cnidoscolus	5
Allium ursinum																Plantae	Amaryllidaceae		Allium ursinum		Poaceae	Briza	1			Rubiaceae	Coffea	5
Allium ursinum																Plantae	Amaryllidaceae		Allium ursinum		Moraceae	Broussonetia	2			Agaricaceae	Coprinus	5
Allium ursinum																Plantae	Amaryllidaceae		Allium ursinum		Crassulaceae	Bryophyllum	1			Cucurbitaceae	Cucumis	5
Allium ursinum																Plantae	Amaryllidaceae		Allium ursinum		Santalaceae	Buckleya	1			Apiaceae	Cydonia	5
Allium ursinum L	leaf	leaf	food	food												Plantae	Amaryllidaceae		Allium ursinum L		Scrophulariaceae	Buddleja	1			Asteraceae	Cynara	5
Allium ursinum L.	root	root	food	food												Plantae	Amaryllidaceae		Allium ursinum L.		Cyperaceae	Bulbostylis	1			Apiaceae	Eryngium	5
Allium vincale L.	Whole plant	Whole	Food	food												Plantae	Amaryllidaceae		Allium vincale L.		Sapotaceae	Bumelia	1			Polygonaceae	Fallopia	5
Allium vineale	f0lrs0	f0lrs0	food	food												Plantae	Amaryllidaceae		Allium vineale		Brassicaceae	Bunias	2			Clusiaceae	Garcinia	5
Allium vineale L.	root	root	food	food												Plantae	Amaryllidaceae		Allium vineale L.		Apiaceae	Bunium	1			Ericaceae	Gaultheria	5
Allium vineale L.	fflrst	fflrst	food	food												Plantae	Amaryllidaceae		Allium vineale L.		Apiaceae	Bupleurum	1			Gentianaceae	Gentiana	5
Allium wallichii Kunth																Plantae	Amaryllidaceae		Allium wallichii Kunth		Fabaceae	Burkea	1			Hydnaceae	Hydnum	5
Allium wallichii Kunth	Bulb	trunk	Plastered													Plantae	Amaryllidaceae		Allium wallichii Kunth		Fabaceae	Butea	1			Aquifoliaceae	Ilex	5
Allocasuarina verticillata			fodder	fodder												Plantae	Casuarinaceae	Allocasuarina	Allocasuarina verticillata		Arecaceae	Butia	4			Oleaceae	Jasminum	5
Alnus nepalensis D. Don	Bark	bark	Topical													Plantae	Betulaceae	Alnus	Alnus nepalensis D. Don		Buxaceae	Buxus	2			Crassulaceae	Justicia	5
Alnus nepalensis D.Don																Plantae	Betulaceae		Alnus nepalensis D.Don		Asteraceae	Cacalia	1			Crassulaceae	Kalanchoe	5
Alnus spec.			ornamental	ornamental												Plantae	Betulaceae		Alnus spec.		Fabaceae	Caesalpinia	9			Liliaceae	Lilium	5
Aloe barbadensis Mill.	00l00t	00l00t	00f0m0	00f0m0												Plantae	Xanthorrhoaceae	Aloe	Aloe barbadensis Mill.		Alligatoridae	Caiman	2			Fabaceae	Lotus	5
Aloe barbadensis miller	leaves, stem	00l0s0	Food, medicinal, beautification	cosmedfood												Plantae	Xanthorrhoaceae		Aloe barbadensis miller		Loasaceae	Caiophora	1			Fabaceae	Medicago	5
Aloe greatheadii Sch√∂nland var. davyana (Sch√∂nland) Glen & D.S.Hardy	leaf	leaf	medicine	medicine												Plantae	Xanthorrhoaceae		Aloe greatheadii Sch√∂nland var. davyana (Sch√∂nland) Glen & D.S.Hardy		Fabaceae	Cajanus	2			Meliaceae	Melia	5
Aloe vera	leaf	leaf	omedicine	omedicine												Plantae	Xanthorrhoaceae		Aloe vera		Brassicaceae	Cakile	1			Rubiaceae	Morinda	5
Aloe vera																Plantae	Xanthorrhoaceae		Aloe vera		Araceae	Caladium	1			Fabaceae	Phaseolus	5
Aloe vera	Gel	sap	Food: Fried in oil with meat. Medicinal: For joint pain, stomach acidity, cholesterol; applied topically for skin, hair loss, wounds, acne, and melasma.	food												Plantae	Xanthorrhoaceae		Aloe vera		Poaceae	Calamagrostis	2			Pinaceae	Picea	5
Aloe vera			sornamental,fodder	osfodder												Plantae	Xanthorrhoaceae		Aloe vera		Arecaceae	Calamus	1			Asteraceae	Picris	5
Aloe vera (L.) Brum.f.	Not specified	Not specified	Conventional													Plantae	Xanthorrhoaceae		Aloe vera (L.) Brum.f.		Orchidaceae	Calanthe	1			Apiaceae	Pimpinela	5
Aloe vera (L.) Burm. f.																Plantae	Xanthorrhoaceae		Aloe vera (L.) Burm. f.		Scrophulariaceae	Calceolaria	1			Mimosaceae	Piptadenia	5
Aloe vera (L.) Burm. f.	leaves	leaf	oral, topical													Plantae	Xanthorrhoaceae		Aloe vera (L.) Burm. f.		Asteraceae	Calendula	5			Anacardiaceae	Pistacia	5
Alopecurus pratensis L.	leaf	leaf	food	food												Plantae	Poaceae	Alopecurus	Alopecurus pratensis L.		Lamiaceae	Calipena	1			Myrtaceae	Plinia	5
Alouatta macconnelli			food	food												Animalia	Atelidae	Alouatta	Alouatta macconnelli		Odontophoridae	Callicarpa	1			Salicaceae	Populus	5
Aloysia citrodora			ornamental	ornamental												Plantae	Verbenaceae	Aloysia	Aloysia citrodora		Odontophoridae	Callipepla	1			Brassicaceae	Raphanus	5
Alpinia galanga	root	root	00f0m0: food, medicine	00f0m0												Plantae	Zingiberaceae	Alpinia	Alpinia galanga		Ericaceae	Calluna	1			Asteraceae	Saussurea	5
Alpinia zerumbet (Pers.) B.L.Burtt and R.M.Sm.	Not specified	Not specified	Conventional													Plantae	Zingiberaceae		Alpinia zerumbet (Pers.) B.L.Burtt and R.M.Sm.		Apocynaceae	Calotropis	5			Fabaceae	Senegalia	5
Alstonia angustiloba	trunk	trunk	000f0w: fuel, wood	000f0w												Plantae	Apocynaceae	Alstonia	Alstonia angustiloba		Asteraceae	Caltha	1			Poaceae	Setaria	5
Alstonia scholaris	trunk	trunk	000fmw: fuel, medicine, wood	000fmw												Plantae	Apocynaceae		Alstonia scholaris		Agaricaceae	Calvatia	4			Lamiaceae	Stachys	5
Alstroemeria patagonica	root	root	food	food												Plantae	Amaryllidaceae	Alstromeria	Alstroemeria patagonica		Convolvulaceae	Calystegia	1			Boraginaceae	Symphytum	5
Alternanthera pungens Kunth	leaf	leaf	food	food												Plantae	Amaranthaceae	Alternanthera	Alternanthera pungens Kunth		Liliaceae	Camassia	1			Tamaricaceae	Tamarix	5
Alternanthera sessilis			ofodder	ofodder												Plantae	Amaranthaceae		Alternanthera sessilis		Campanulaceae	Campanula	5			Taxaceae	Taxus	5
Alternanthera sessilis (L.) R Br. ex DC.	Leaves	leaf	Topical													Plantae	Amaranthaceae		Alternanthera sessilis (L.) R Br. ex DC.		Myrtaceae	Campomanesia	2			Terfeziaceae	Terfezia	5
Alternanthera sessilis (L.) R. Br. ex DC.	leaf	leaf	00f0m0	00f0m0												Plantae	Amaranthaceae		Alternanthera sessilis (L.) R. Br. ex DC.		Bignonaceae	Campsis	1			Fabaceae	Vicia	5
Alternanthera trigyna L	leaf	leaf	food	food												Plantae	Amaranthaceae		Alternanthera trigyna L		Plantaginaceae	Campylanthes	1			Amaranthaceae	Achyranthes	4
Althaea officinalis			food	food												Plantae	Malvaceae	Althea	Althaea officinalis		Phasianidae	Canachites	1			Acoraceae	Acorus	4
Alysicarpus ovalifolius			fodder	fodder												Plantae	Fabaceae	Alysicarpus	Alysicarpus ovalifolius		Fabaceae	Canavalia	2			Bombaceae	Adansonia	4
Amanita caesarea (Scop.)Pers.,	sporocarp	sporocarp	food	food												Fungi	Amanitaceae	Amanita	Amanita caesarea (Scop.)Pers.,		Canidae	Canis	2			Boraginaceae	Anchusa	4
Amanita loosii			food	food												Fungi	Amanitaceae		Amanita loosii		Cannaceae	Canna	2			Apiaceae	Angelica	4
Amanita pantherina																Fungi	Amanitaceae		Amanita pantherina		Cannabaceae	Cannabis	2			Apocynaceae	Asclepias	4
Amaranthus bilium L.	Leaves	leaf	Food	food												Plantae	Amaranthaceae	Amaranthus	Amaranthus bilium L.		Cantharellaceae	Cantharellus	13			Poaceae	Bambusa	4
Amaranthus blitum			food	food												Plantae	Amaranthaceae		Amaranthus blitum		Capparaceae	Capparis	9			Saxifragaceae	Bergenia	4
Amaranthus caudatus			o0ff000	o0ff000												Plantae	Amaranthaceae		Amaranthus caudatus		Brassicaceae	Capsella	7			Boraginaceae	Borago	4
Amaranthus caudatus L.	leaf	leaf	food	food												Plantae	Amaranthaceae		Amaranthus caudatus L.		Solanaceae	Capsicum	14			Arecaceae	Butia	4
Amaranthus cruentus			0ff000	0ff000												Plantae	Amaranthaceae		Amaranthus cruentus		Fabaceae	Caragana	1			Agaricaceae	Calvatia	4
Amaranthus graecizans subsp. graecizans			fodder	fodder												Plantae	Amaranthaceae		Amaranthus graecizans subsp. graecizans		Brassicaceae	Cardamine	11			Apiaceae	Carum	4
Amaranthus hybridus L.	leaf	leaf	food	food												Plantae	Amaranthaceae		Amaranthus hybridus L.		Liliaceae	Cardiocrinum	1			Poaceae	Cenchrus	4
Amaranthus hybridus subsp. hybridus			fodder	fodder												Plantae	Amaranthaceae		Amaranthus hybridus subsp. hybridus		Sapindaceae	Cardiospermum	2			Asteraceae	Centella	4
Amaranthus retroflexus	seed	seed														Plantae	Amaranthaceae		Amaranthus retroflexus		Asteraceae	Carduus	3			Papaveraceae	Chelidonium	4
Amaranthus retroflexus L.			Food	food												Plantae	Amaranthaceae		Amaranthus retroflexus L.		Asteraceae	Carex	1			Cucurbitaceae	Citrullus	4
Amaranthus retroflexus L. (Amaranthaceae)	leaf	leaf	food	food												Plantae	Amaranthaceae		Amaranthus retroflexus L. (Amaranthaceae)		Caricaceae	Carica	7			Montiaceae	Claytonia	4
Amaranthus retroflexus L., A. paniculatus L., A. viridis L. etc.	leaf	leaf	food	food												Plantae	Amaranthaceae		Amaranthus retroflexus L., A. paniculatus L., A. viridis L. etc.		Apocynaceae	Carissa	2			Commelinaceae	Commelina	4
Amaranthus sp	leaf	leaf	veterinary	veterinary												Plantae	Amaranthaceae		Amaranthus sp		Asteraceae	Carlina	1			Apiaceae	Crithmum	4
Amaranthus sp.			food	food												Plantae	Amaranthaceae		Amaranthus sp.		Amaranthaceae	Caroxylon	1			Boraginaceae	Cynoglossum	4
Amaranthus spinosus	leaf	leaf	food	food												Plantae	Amaranthaceae		Amaranthus spinosus		Betulaceae	Carpinus	3			Solanaceae	Datura	4
Amaranthus spinosus			food	food												Plantae	Amaranthaceae		Amaranthus spinosus		Aizoaceae	Carpobrotus	1			Asparagaceae	Dracaena	4
Amaranthus spinosus L	Twigs	leaf	Oral													Plantae	Amaranthaceae		Amaranthus spinosus L		Asteraceae	Carthamus	2			Amaranthaceae	Dysphania	4
Amaranthus spinosus L.			food	food												Plantae	Amaranthaceae		Amaranthus spinosus L.		Apiaceae	Carum	4			Arecaceae	Elaeis	4
Amaranthus spinosus L.	leaf	leaf	food	food												Plantae	Amaranthaceae		Amaranthus spinosus L.		Juglandaceae	Carya	8			Rosaceae	Eriobotrya	4
Amaranthus spp.	Not specified	Not specified	Unconventional													Plantae	Amaranthaceae		Amaranthus spp.		Caryocaraceae	Caryocar	2			Arecaceae	Euterpe	4
Amaranthus spp.																Plantae	Amaranthaceae		Amaranthus spp.		Lamiaceae	Caryopteris	1			Oleaceae	Fraxinus	4
Amaranthus tortuosus			fodder	fodder												Plantae	Amaranthaceae		Amaranthus tortuosus		Apocynaceae	Cascabela	1			Ginkgoaceae	Ginkgo	4
Amaranthus tricolor L.	leaf	leaf	food	food												Plantae	Amaranthaceae		Amaranthus tricolor L.		Rutaceae	Casimiroa	1			Lamiaceae	Glechoma	4
Amaranthus viridis	Leaves	leaf	Food, Medicinal	00f0m0												Plantae	Amaranthaceae		Amaranthus viridis		Fabaceae	Cassia	2			Meripilaceae	Grifola	4
Amaranthus viridis	Aerial parts	leaf	Food: Boiled and fried with tomatoes, chilies, and greens.	food												Plantae	Amaranthaceae		Amaranthus viridis		Fagaceae	Castanea	10			Liliaceae	Hemerocallis	4
Amaranthus viridis			0ff000	0ff000												Plantae	Amaranthaceae		Amaranthus viridis		Combretaceae	Castanopsis	1			Balsaminaceae	Impatiens	4
Amaranthus viridis L.			0ff000	0ff000												Plantae	Amaranthaceae		Amaranthus viridis L.		Fagaceae	Casuarina	1			Polyporaceae	Laetiporus	4
Amaranthus viridis L.	leaf	leaf	food	food												Plantae	Amaranthaceae		Amaranthus viridis L.		Apocynaceae	Catharanthus	3			Verbenaceae	Lantana	4
Amarantus album	leaf	leaf	fodder	fodder												Plantae	Amaranthaceae		Amarantus album		Cyprinidae	Catla	1			Asteraceae	Lapsana	4
Amazona spp.			food	food												Animalia	Psittacidae	Amazona	Amazona spp.		Zingiberaceae	Cautleya	1			Asteraceae	Launaea	4
Ambrosia artemisioides	00l00t	00l00t	0ff000	0ff000												Plantae	Asteraceae	Ambrosia	Ambrosia artemisioides		Caviidae	Cavia	1			Boletaceae	Leccinum	4
Amburana cearensis																Plantae	Fabaceae	Amburana	Amburana cearensis		Resedaceae	Caylusea	1			Fabaceae	Leucaena	4
Amburana cearensis (Arr. Cam.) A.C. Smith.			0000mw	0000mw												Plantae	Fabaceae		Amburana cearensis (Arr. Cam.) A.C. Smith.		Cebidae	Cebus	1			Lauraceae	Lindera	4
Amelanchier																Plantae	Rosaceae	Amelanchier	Amelanchier		Pinaceae	Cedrus	1			Celastraceae	Maytenus	4
Amelanchier alnifolia																Plantae	Rosaceae		Amelanchier alnifolia		Bombacaceae	Ceiba	5			Fabaceae	Melilotus	4
Amelanchier alnifolia	fruit	fruit														Plantae	Rosaceae		Amelanchier alnifolia		Celastraceae	Celastrus	1			Onagraceae	Oenothera	4
Amelanchier arborea	fruit	fruit	food	food												Plantae	Rosaceae		Amelanchier arborea		Amaranthaceae	Celosia	3			Asteraceae	Parastrephia	4
Amelanchier arborea																Plantae	Rosaceae		Amelanchier arborea		Cannabaceae	Celtis	10			Apocynaceae	Periploca	4
Amelanchier canadensis																Plantae	Rosaceae		Amelanchier canadensis		Poaceae	Cenchrus	4			Solanaceae	Physalis	4
Amelanchier laevis																Plantae	Rosaceae		Amelanchier laevis		Orchidaceae	Centrostigma	1			Piperaceae	Piper	4
Amelanchier ovalis	fruit	fruit	food	food												Plantae	Rosaceae		Amelanchier ovalis		Asteraceae	Centaurea	7			Euphorbiaceae	Ricinus	4
Amelanchier ovalis																Plantae	Rosaceae		Amelanchier ovalis		Gentianaceae	Centaurium	1			Brassicaceae	Rorippa	4
Amelanchier sp.	flower	flower	food	food												Plantae	Rosaceae		Amelanchier sp.		Asteraceae	Centella	4			Poaceae	Saccharum	4
Amelanchier sp.	fruit	fruit	food	food												Plantae	Rosaceae		Amelanchier sp.		Apiaceae	Centrocercus	1			Anacardiaceae	Schinopsis	4
Amelanchier spp.	fruit	fruit	food	food												Plantae	Rosaceae		Amelanchier spp.		Phasianidae	Cephalotaxus	1			Cyprinidae	Schizothorax	4
Amelanchier x grandiflora																Plantae	Rosaceae		Amelanchier x grandiflora		Cephalotaxaceae	Cerastium	1			Asteraceae	Scolymus	4
Ameturus melas R.	Whole fish	Whole	Food	food												Animalia	Ictaluridae	Ammi	Ameturus melas R.		Caryophyllaceae	Ceratonia	2			Sapotaceae	Sideroxylon	4
Ammi majus	leaf	leaf	fodder	fodder												Plantae	Apiaceae	Amomyrtus	Ammi majus		Fabaceae	Ceratotheca	1			Tayassuidae	Dicotyles	4
Amomyrtus luma	fruit	fruit	food	food												Plantae	Myrtaceae	Amorphophallus	Amomyrtus luma		Fabaceae	Cercis	3			Asteraceae	Tagetes	4
Amorphophallus paeoniifolious	00lr00	00lr00	food	food												Plantae	Araceae	Ampelopsis	Amorphophallus paeoniifolious		Cactaceae	Cereus	2			Brassicaceae	Thlaspi	4
Ampelopsis arborea																Plantae	Vitaceae		Ampelopsis arborea		Cervidae	Cervus	1			Solanaceae	Withania	4
Ampelopsis brevipedunculata	f0l000	f0l000	food	food												Plantae	Vitaceae		Ampelopsis brevipedunculata		Parmeliaceae	Cetraria	2			Olacaceae	Ximenia	4
Amphicarpaea bracteata																Plantae	Fabaceae	Amphipterygium	Amphicarpaea bracteata		Rosaceae	Chaenomeles	2			Poaceae	Zea	4
Amphipterygium adstringens	trunk	trunk	medicine	medicine												Plantae	Fabaceae		Amphipterygium adstringens		Apiaceae	Chaerophyllum	1			Actinidiaceae	Actinidia	3
Anacardium occidentale	Leaves, fruit	0fl000	Food, medicinal	00f0m0												Plantae	Anacardiaceae	Anacardium occidentale	Anacardium occidentale		Asteraceae	Chaetanthera	1			Pteridaceae	Adiantum	3
Anacardium humile	fruit	fruit	food	food												Plantae	Anacardiaceae		Anacardium humile		Cupressaceae	Chamaecyparis	1			Asteraceae	Ageratum	3
Anacardium occidentale			0ff00w	0ff00w												Plantae	Anacardiaceae		Anacardium occidentale		Fabaceae	Chamaecytisus	1			Rosaceae	Alchemilla	3
Anacardium occidentale L.			00f0m0	00f0m0												Plantae	Anacardiaceae		Anacardium occidentale L.		Euphorbiaceae	Chamaesyce	1			Betulaceae	Alnus	3
Anacardium occidentale L.	fruit	fruit	food	food												Plantae	Anacardiaceae		Anacardium occidentale L.		Onagraceae	Chamerion	1			Amanitaceae	Amanita	3
Anacardium occidentale L.	Not specified	Not specified	Conventional													Plantae	Anacardiaceae		Anacardium occidentale L.		Asteraceae	Chamomilla	1			Vitaceae	Ampelopsis	3
Anadenanthera colubrina	trunk	trunk	wood	wood												Plantae	Fabaceae	Anadenanthera	Anadenanthera colubrina		Pteridaceae	Cheilanthes	3			Fabaceae	Anadenanthera	3
Anadenanthera colubrina			ff0fmw: fibre, fodder, fuel, medicine, wood	ff0fmw												Plantae	Fabaceae		Anadenanthera colubrina		Costaceae	Cheilocostus	1			Bromeliaceae	Ananas	3
Anadenanthera colubrina (Vell.) Brenan var. cebil (Griseb.) Altschul			0000mw	0000mw												Plantae	Mimosaceae		Anadenanthera colubrina (Vell.) Brenan var. cebil (Griseb.) Altschul		Papaveraceae	Chelidonium	4			Apiaceae	Anthriscus	3
Ananas bracteatus Schult.f.	fruit	fruit	food	food												Plantae	Bromeliaceae	Ananas	Ananas bracteatus Schult.f.		Testudinidae	Chelonoidis	1			Ericaceae	Arbutus	3
Ananas comosus	fruit	fruit	food	food												Plantae	Bromeliaceae		Ananas comosus		Amaranthaceae	Chenopodium	29			Papaveraceae	Argemone	3
Ananas comosus			food	food												Plantae	Bromeliaceae		Ananas comosus		Asteraceae	Chersodoma	1			Asteraceae	Arnica	3
Anaphalis aureopunctata f.flavescens Lingelsh et Borza	leaf	leaf	food	food												Plantae	Asteraceae	Anaphalis	Anaphalis aureopunctata f.flavescens Lingelsh et Borza		Poaceae	Chloris	3			Aristolochiaceae	Asarum	3
Anaphalis busua (Buch. -Ham.) Hand. Mazz.	Leaves	leaf	Topical													Plantae	Asteraceae		Anaphalis busua (Buch. -Ham.) Hand. Mazz.		Agaricaceae	Chlorophyllum	1			Fabaceae	Aspidosperma	3
Anaphalis margaritacea	leaf	leaf														Plantae	Asteraceae		Anaphalis margaritacea		Asparagaceae	Chlorophytum	1			Aspleniaceae	Asplenium	3
Anaphalis margaritacea Benth. & Hook.f.	leaf	leaf	food	food												Plantae	Asteraceae		Anaphalis margaritacea Benth. & Hook.f.		Rutaceae	Chloroxylon	1			Athyriaceae	Athyrium	3
Anaphalis triplinervis (Sims) Sims ex C.B.Clarke																Plantae	Asteraceae		Anaphalis triplinervis (Sims) Sims ex C.B.Clarke		Anacardiaceae	Choerospondias	1			Solanaceae	Atropa	3
Anchusa arvensis (L.) M. Bieb. and other species of the genus (Boraginaceae)	leaf	leaf	food	food												Plantae	Boraginaceae	Anchusa	Anchusa arvensis (L.) M. Bieb. and other species of the genus (Boraginaceae)		Asteraceae	Chondrilla	2			Auriculariaceae	Auricularia	3
Anchusa hybrida Ten.	Young aerial parts	F0l000	Food	food												Plantae	Boraginaceae		Anchusa hybrida Ten.		Bombacaceae	Chorisia	1			Arecaceae	Bactris	3
Anchusa officinalis																Plantae	Boraginaceae		Anchusa officinalis		Asteraceae	Chromolaena	1			Asteraceae	Bidens	3
Anchusa sp			Food	food												Plantae	Boraginaceae		Anchusa sp		Emydidae	Chrysemys	1			Bixaceae	Bixa	3
Andira sp.	trunk	trunk	veterinary	veterinary												Plantae	Fabaceae	Andira	Andira sp.		Chrysobalanaceae	Chrysobalanus	1			Urticaceae	Boehmeria	3
Andira sp.	trunk	trunk	medicine	medicine												Plantae	Fabaceae		Andira sp.		Agaricaceae	Chrysophyllum	1			Nyctaginaceae	Bougainvillea	3
Andrographis paniculata (Burm.f.) Nees	leaf	leaf	medicine	medicine												Plantae	Acanthaceae	Andrographis	Andrographis paniculata (Burm.f.) Nees		Poaceae	Chrysopogon	1			Asteraceae	Carduus	3
Andropogon gayanus var. tridentatus			fodder	fodder												Plantae	Poaceae	Andropogon	Andropogon gayanus var. tridentatus		Saxifragaceae	Chrysosplenium	2			Betulaceae	Carpinus	3
Andropogon nardus	leaf	leaf	food	food												Plantae	Poaceae		Andropogon nardus		Asteraceae	Chuquiraga	2			Apocynaceae	Catharanthus	3
Androsace sarmentosa Wall.																Plantae	Primulaceae	Androsace	Androsace sarmentosa Wall.		Poaceae	Chusquea	1			Amaranthaceae	Celosia	3
Anemone occidentalis	leaf	leaf														Plantae	Ranunculaceae	Anemone	Anemone occidentalis		Cichlidae	Cichla	1			Fabaceae	Cercis	3
Anemone rupicola Cambess. ex Jacquem.																Plantae	Ranunculaceae		Anemone rupicola Cambess. ex Jacquem.		Asteraceae	Cichorium	16			Pteridaceae	Cheilanthes	3
Anemopsis califórnica (Nutt.) Hook. & Arn.	00l00t	00l00t	medicine	medicine												Plantae	Saururaceae	Anemopsis	Anemopsis califórnica (Nutt.) Hook. & Arn.		Rubiaceae	Cinchona	1			Poaceae	Chloris	3
Anethum graveolens			0ff000	0ff000												Plantae	Apiaceae	Anethum	Anethum graveolens		Lauraceae	Cinnamomum	9			Capparaceae	Cleome	3
Angelica archangelica L.																Plantae	Apiaceae	Angelica	Angelica archangelica L.		Saturniidae	Cirina	1			Lamiaceae	Clerodendrum	3
Angelica archangelica L. ssp. litoralis (Fr.)	leaf	leaf	food	food												Plantae	Apiaceae		Angelica archangelica L. ssp. litoralis (Fr.)		Cyprinidae	Cirrhinus	1			Convolvulaceae	Convovulvus	3
Angelica glauca	root	root	food	food												Plantae	Apiaceae		Angelica glauca		Asteraceae	Cirsium	15			Malvaceae	Corchorus	3
Angelica sylvestris	f0l000	f0l000	food	food												Plantae	Apiaceae		Angelica sylvestris		Menispermaceae	Cissampelos	2			Rosaceae	Cotoneaster	3
Anguilla anguilla L.	Whole fish	Whole	Food	food												Animalia	Anguillidae	Anguilla	Anguilla anguilla L.		Cistaceae	Cistus	1			Cyprinidae	Crossocheilus	3
Annona cherimola																Plantae	Annonaceae	Annona	Annona cherimola		Rutaceae	Citrofortunella	1			Apiaceae	Cuminum	3
Annona cherimola			food	food												Plantae	Annonaceae		Annona cherimola		Cucurbitaceae	Citrullus	4			Convolvulaceae	Cuscuta	3
Annona glabra L.*	fruit	fruit	food	food												Plantae	Annonaceae		Annona glabra L.*		Rutaceae	Citrus	37			Cyttariaceae	Cyttaria	3
Annona muricata	fruit	fruit	food	food												Plantae	Annonaceae		Annona muricata		Rutaceae	Clausena	1			Orchidaceae	Dactylorhiza	3
Annona muricata	0f000t	0f000t	00ffm0: food, fuel, medicine	00ffm0												Plantae	Annonaceae		Annona muricata		Clavariaceae	Clavaria	1			Dasyproctidae	Dasyprocta	3
Annona muricata			ofood	ofood												Plantae	Annonaceae		Annona muricata		Clavariaceae	Clavicorona	1			Fabaceae	Delonix	3
Annona muricata L.			food	food												Plantae	Annonaceae		Annona muricata L.		Clavulinaceae	Clavulina	2			Ranunculaceae	Delphinium	3
Annona neosalicifolia H. Rainer*	fruit	fruit	food	food												Plantae	Annonaceae		Annona neosalicifolia H. Rainer*		Clavariaceae	Clavulinopsis	1			Caryophyllaceae	Dianthus	3
Annona reticulata			ofood	ofood												Plantae	Annonaceae		Annona reticulata		Montiaceae	Claytonia	4			Fabaceae	Dichrostachys	3
Annona reticulata L.*	fruit	fruit	food	food												Plantae	Annonaceae		Annona reticulata L.*		Ranunculaceae	Clematis	7			Poaceae	Digitaria	3
Annona senegalensis			0fff00: fodder, food, fuel	0fff00												Plantae	Annonaceae		Annona senegalensis		Capparaceae	Cleome	3			Sapindaceae	Dodonaea	3
Annona senegalensis			Food,Fuel, Medicine, Fodder	0fffm0												Plantae	Annonaceae		Annona senegalensis		Lamiaceae	Clerodendrum	3			Meliaceae	Dysoxylum	3
Annona squamosa			food	food												Plantae	Annonaceae		Annona squamosa		Lamiaceae	Clinopodium	1			Poaceae	Echinochloa	3
Annona squamosa L.			food	food												Plantae	Annonaceae		Annona squamosa L.		Tricholomataceae	Clitocybe	2			Asteraceae	Erigeron	3
Annona squamosa L.	Not specified	Not specified	Unconventional parts													Plantae	Annonaceae		Annona squamosa L.		Fabaceae	Clitoria	1			Geraniaceae	Erodium	3
Anodus spp.			food	food												Animalia	Hemiodontidae	Anodus	Anodus spp.		Euphorbiaceae	Cnidoscolus	5			Liliaceae	Erythronium	3
Anogeissus leiocarpus			0f0f0w: fodder, fuel, wood	0f0f0w												Plantae	Combretaceae	Anogeissus	Anogeissus leiocarpus		Cucurbitaceae	Coccinia	2			Esocidae	Esox	3
Anredera cordifolia			ornamental	ornamental												Plantae	Basellaceae	Anredera	Anredera cordifolia		Polygonaceae	Coccoloba	2			Fabaceae	Eysenhardtia	3
Anser caerulescens																Animalia	Anatidae	Anser	Anser caerulescens		Menispermaceae	Cocculus	2			Solanaceae	Fabiana	3
Anthocephalus cadamba	trunk	trunk	fuel	fuel												Plantae	Rubiaceae	Anthocephalus	Anthocephalus cadamba		Brassicaceae	Cochlearia	2			Apiaceae	Ferula	3
Anthriscus																Plantae	Apiaceae	Anthriscus	Anthriscus		Brassicaceae	Cochlospermum	1			Ranunculaceae	Ficaria	3
Anthriscus cerefolium (L.)Hoffm.			Food	food												Plantae	Apiaceae		Anthriscus cerefolium (L.)Hoffm.		Arecaceae	Cocos	7			Rosaceae	Geum	3
Anthriscus sylvestris	f0l000	f0l000	food	food												Plantae	Apiaceae		Anthriscus sylvestris		Campanulaceae	Codonopsis	1			Fabaceae	Glycyrrhiza	3
Antigone canadensis																Animalia	Gruidae	Antigone	Antigone canadensis		Orchidaceae	Coelogyne	1			Araliaceae	Hedera	3
Antigonon leptopus			ofood	ofood												Plantae	Polygonaceae	Antigonon	Antigonon leptopus		Erethizontidae	Coendou	1			Boraginaceae	Heliotropium	3
Antilocapra americana																Animalia	Antilocapridae	Antilocapra	Antilocapra americana		Rubiaceae	Coffea	5			Apiaceae	Heracleum	3
Antirrhinum majus			food	food												Plantae	Plantaginaceae	Antirrhinum	Antirrhinum majus		Poaceae	Coix	1			Cupressaceae	Hesperocyparis	3
Apios americana			food	food												Plantae	Fabaceae	Apios	Apios americana		Malvaceae	Cola	1			Fabaceae	Hymenaea	3
Apium australe	leaf	leaf	food	food												Plantae	Apiaceae	Apium	Apium australe		Liliaceae	Colchicum	1			Solanaceae	Hyoscyamus	3
Apium graveolens	leaf	leaf	00f0m0	00f0m0												Plantae	Apiaceae		Apium graveolens		Araceae	Colocasia	7			Asteraceae	Hypochaeris	3
Apium graveolens			food	food												Plantae	Apiaceae		Apium graveolens		Fabaceae	Colophospermum	1			Poaceae	Imperata	3
Apium graveolens	00lr00	00lr00	aromatic, medicine	aromed												Plantae	Apiaceae		Apium graveolens		Columbidae	Columba	1			Iridaceae	Iris	3
Apium nodiflorum (L.) Lag	leaf	leaf	food	food												Plantae	Apiaceae		Apium nodiflorum (L.) Lag		Santalaceae	Comandra	1			Asteraceae	Ixeris	3
Apium nodiflorum L.	leaf	leaf	food	food												Plantae	Apiaceae		Apium nodiflorum L.		Combretaceae	Combretum	6			Asteraceae	Leontodon	3
Aplodinotus grunniens																Animalia	Sciaenidae	Aplodinotus	Aplodinotus grunniens		Commelinaceae	Commelina	4			Apiaceae	Ligusticum	3
Aporosa diocia	trunk	trunk	000f0w: fuel, wood	000f0w												Plantae	Phyllanthaceae	Aporosa	Aporosa diocia		Malvaceae	Commersonia	1			Verbenaceae	Lippia	3
Apteranthes tuberculata	Aerial parts	leaf	Food, Medicinal	00f0m0												Plantae	Apocynaceae	Apteranthes	Apteranthes tuberculata		Nyctaginaceae	Commicarpus	1			Brassicaceae	Lobularia	3
Apteranthes tuberculata	Aerial parts	leaf	Food: Salad or fried with meat/greens. Medicinal: Filtrate for diabetes, hypertension, flatulence, and blood purification.	food												Plantae	Apocynaceae		Apteranthes tuberculata		Bursaraceae	Commiphora	2			Cucurbitaceae	Luffa	3
Aquilaria malaccensis	trunk	trunk	000f0w: fuel, wood	000f0w												Plantae	Thymeleaceae	Aquilaria	Aquilaria malaccensis		Rhamnaceae	Condalia	2			Fabaceae	Lupinus	3
Aquilegia fragrans	root	root	medicine	medicine												Plantae	Ranunculaceae	Aquilegia	Aquilegia fragrans		Mephitidae	Conepatus	1			Agaricaceae	Lycoperdon	3
Ara spp.			food	food												Animalia	Psittacidae	Ara	Ara spp.		Convolvulaceae	Convovulvus	3			Malpighiaceae	Malpighia	3
Arachis hypogaea			food,fodder	0ff000												Plantae	Papilionaceae	Arachis	Arachis hypogaea		Asteraceae	Conyza	2			Sapotaceae	Manilkara	3
Arachis hypogeae	fruit	fruit	food	food												Plantae	Papilionaceae		Arachis hypogeae		Agaricaceae	Coprinus	5			Onocleaceae	Matteuccia	3
Aralia cachemirica Decne.																Plantae	Araliaceae	Aralia	Aralia cachemirica Decne.		Malvaceae	Corchorus	3			Cervidae	Mazama	3
Aralia chinensis L.	leaf	leaf	food	food												Plantae	Araliaceae		Aralia chinensis L.		Boraginaceae	Cordia	6			Rosaceae	Mespilus	3
Araucaria araucana	seed	seed	food	food												Plantae	Araucariaceae	Araucaria	Araucaria araucana		Asparagaceae	Cordyline	1			Fabaceae	Mucuna	3
Araucaria araucana																Plantae	Araucariaceae		Araucaria araucana		Salmonidae	Coregonus	1			Asteraceae	Mutisia	3
Arbutus menziesii																Plantae	Ericaceae	Arbutus	Arbutus menziesii		Apiaceae	Coriandrum	2			Anacardiaceae	Myracrodruon	3
Arbutus unedo	0fl000	0fl000	ad0ff0m0: aromatic, dye, fodder, food, medicine	ad0ff0m0												Plantae	Ericaceae		Arbutus unedo		Coriariaceae	Coriaria	2			Myrtaceae	Myrciaria	3
Arbutus unedo																Plantae	Ericaceae		Arbutus unedo		Cornaceae	Cornus	13			Myricaceae	Myrica	3
Arbutus unedo	fruit	fruit	food	food												Plantae	Ericaceae		Arbutus unedo		Poaceae	Cortaderia	1			Apiaceae	Myrrhis	3
Archidendron pauciflorum	0fl0st	0fl0st	00ffmw: food, fuel, medicine, wood	00ffmw												Plantae	Fabaceae	Archidendron	Archidendron pauciflorum		Apiaceae	Cortia	1			Pandanaceae	Pandanus	3
Arctium																Plantae	Asteraceae	Arctium	Arctium		Cortinariaceae	Cortinarius	1			Fabaceae	Parkia	3
Arctium lappa																Plantae	Asteraceae		Arctium lappa		Papaveraceae	Corydalis	2			Fabaceae	Parkinsonia	3
Arctium lappa L.	00lr00	00lr00	food	food												Plantae	Asteraceae		Arctium lappa L.		Betulaceae	Corylus	12			Poaceae	Paspalum	3
Arctium minus	root	root	food	food												Plantae	Asteraceae		Arctium minus		Myrtaceae	Corymbia	1			Geraniaceae	Pelargonium	3
Arctium minus	leaf	leaf														Plantae	Asteraceae		Arctium minus		Rosaceae	Cotoneaster	3			Percidae	Perca	3
Arctium sp																Plantae	Asteraceae		Arctium sp		Brassicaceae	Crambe	1			Lamiaceae	Plectranthus	3
Arctium spp			food	food												Plantae	Asteraceae		Arctium spp		Rosaceae	Crataegus	17			Apocynaceae	Plumeria	3
Arctostaphylos uva-ursi	fruit	fruit														Plantae	Ericaceae	Arctostaphylos	Arctostaphylos uva-ursi		Capparaceae	Crataeva	2			Podophyllaceae	Podophyllum	3
Areca catechu	fflrst	fflrst	f0f0mw: fibre, food, medicine, wood	f0f0mw												Plantae	Arecaceae	Areca	Areca catechu		Cantharellaceae	Craterellus	6			Fabaceae	Pueraria	3
Areca catechu	ffl0st	ffl0st	f0f0mw: fibre, food, medicine, wood	f0f0mw												Plantae	Arecaceae		Areca catechu		Capparaceae	Crateva	1			Gomphaceae	Ramaria	3
Arenaria serpyllifolia L.	leaf	leaf	food	food												Plantae	Caryophyllaceae	Arenaria	Arenaria serpyllifolia L.		Hypericaceae	Cratoxylon	1			Salmonidae	Salvelinus	3
Argemone mexicana			wfodder	wfodder												Plantae	Papaveraceae	Argemone	Argemone mexicana		Cracidae	Crax	1			Rosaceae	Sanguisorba	3
Argemone mexicana L.			medicine	medicine												Plantae	Papaveraceae		Argemone mexicana L.		Cichlidae	Crenicichla	1			Sapindaceae	Sapindus	3
Argemone mexicana L.	root	root	medicine	medicine												Plantae	Papaveraceae		Argemone mexicana L.		Asteraceae	Crepis	10			Euphorbiaceae	Sapium	3
Argentina anserina			food	food												Plantae	Rosaceae	Argentina	Argentina anserina		Bignoniaceae	Crescentia	2			Lauraceae	Sassafras	3
Argyreia nervosa			ornamental	ornamental												Plantae	Convolvulaceae	Argyreia	Argyreia nervosa		Apiaceae	Crithmum	4			Labiatae	Satureja	3
Aristida adscensionis	00lr00	00lr00	fodder	fodder												Plantae	Poaceae	Aristida	Aristida adscensionis		Iridaceae	Crocus	2			Anacardiaceae	Sclerocarya	3
Aristolochia griffithii Hook.f. & Thomson ex Duch.																Plantae	Aristolochiaceae	Aristolochia	Aristolochia griffithii Hook.f. & Thomson ex Duch.		Cyprinidae	Crossocheilus	3			Asteraceae	Scorzonera	3
Aristolochia littoralis			ornamental	ornamental												Plantae	Aristolochiaceae		Aristolochia littoralis		Fabaceae	Crotalaria	2			Fabaceae	Sesbania	3
Aristotelia chilensis	fruit	fruit	food	food												Plantae	Eliocarpaceae	Aristotelia	Aristotelia chilensis		Euphorbiaceae	Croton	7			Malvaceae	Sida	3
Armillaria mellea			food	food												Fungi	Physalacriaceae	Armillaria	Armillaria mellea		Boraginaceae	Cryptantha	1			Asteraceae	Silybum	3
Armillaria mellea (Vahl) P. Kumm.	sporocarp	sporocarp	food	food												Fungi	Physalacriaceae		Armillaria mellea (Vahl) P. Kumm.		Apiaceae	Cryptotaenia	1			Apiaceae	Smyrnium	3
Armillaria mellea (Vahl) P. Kumm.	Fruiting body	sporocarp	Food	food												Fungi	Physalacriaceae		Armillaria mellea (Vahl) P. Kumm.		Cucurbitaceae	Cucumis	5			Amaranthaceae	Spinacia	3
Armillaria sp.			food	food												Fungi	Physalacriaceae		Armillaria sp.		Cucurbitaceae	Cucurbita	10			Poaceae	Stipa	3
Armillaria tabescens																Fungi	Physalacriaceae		Armillaria tabescens		Apiaceae	Cuminum	3			Gentianaceae	Swertia	3
Armoracia rusticana P.Gaertn, B.Mey. & Scherb.	root	root	food	food												Plantae	Brassicaceae	Armoracia	Armoracia rusticana P.Gaertn, B.Mey. & Scherb.		Lythraceae	Cuphea	1			Arecaceae	Syagrus	3
Arnebia euchroma	root	root	medicine	medicine												Plantae	Boraginaceae	Arnebia	Arnebia euchroma		Cuniculidae	Cuniculus	1			Oleaceae	Syringa	3
Arnica																Plantae	Asteraceae	Arnica	Arnica		Cupressaceae	Cupressus	2			Bignoniaceae	Tabebuia	3
Arnica fulgens	leaf	leaf														Plantae	Asteraceae		Arnica fulgens		Zingiberaceae	Curcuma	7			Apiaceae	Tordylium	3
Arnica montana Hook.,	flower	flower	food, medicine, ornamental	o00f0m0												Plantae	Asteraceae		Arnica montana Hook.,		Convolvulaceae	Cuscuta	3			Apiaceae	Tornabenea	3
Aronia melanocarpa																Plantae	Rosaceae	Aronia	Aronia melanocarpa		Commelinaceae	Cyanotis	1			Apiaceae	Trachyspermum	3
Aronia sp.			food	food												Plantae	Rosaceae		Aronia sp.		Asteraceae	Cyanthillium	1			Fabaceae	Trigonella	3
Artemisia																Plantae	Asteraceae	Artemisia	Artemisia		Amaranthaceae	Cyathula	1			Pinaceae	Tsuga	3
Artemisia absinthium	leaf	leaf	spiritual	spiritual												Plantae	Asteraceae		Artemisia absinthium		Strophariaceae	Cyclocybe	1			Poaceae	Urochloa	3
Artemisia absinthium	Seeds, Shoot tips	00l0s0	Medicinal: Seeds chewed for flu and stomach pain; shoot tips boiled for flu in children.	medicine												Plantae	Asteraceae		Artemisia absinthium		Primulaceae	Cyclamen	1			Asteraceae	Urospermum	3
Artemisia absinthium L.	leaf	leaf	food	food												Plantae	Asteraceae		Artemisia absinthium L.		Strophariaceae	Cyclospermum	1			Fabaceae	Abrus	2
Artemisia argyi H.Lév. & Vaniot	leaf	leaf	food	food												Plantae	Asteraceae		Artemisia argyi H.Lév. & Vaniot		Apiaceae	Cydonia	5			Euphorbiaceae	Acalypha	2
Artemisia brevifolia	leaf	leaf	00f0m0: food, medicine	00f0m0												Plantae	Asteraceae		Artemisia brevifolia		Anatidae	Cygnus	2			Ranunculaceae	Aconitum	2
Artemisia capillaris Thunb.	leaf	leaf	food	food												Plantae	Asteraceae		Artemisia capillaris Thunb.		Poaceae	Cymbalaria	1			Asteraceae	Ageratina	2
Artemisia copa	00l00t	00l00t	medicine	medicine												Plantae	Asteraceae		Artemisia copa		Apocynaceae	Cymbopogon	8			Simaroubaceae	Ailanthus	2
Artemisia gorgonum			medicine	medicine												Plantae	Asteraceae		Artemisia gorgonum		Apocynaceae	Cynanchum	2			Albatrellaceae	Albatrellus	2
Artemisia gorgonum	Whole plant	Whole	Medicinal, Forage, Fuel	0f0fm0												Plantae	Asteraceae		Artemisia gorgonum		Asteraceae	Cynara	5			Malvaceae	Alcea	2
Artemisia granatensis			food	food												Plantae	Asteraceae		Artemisia granatensis		Poaceae	Cynodon	6			Zingiberaceae	Alpinia	2
Artemisia indica Willd.																Plantae	Asteraceae		Artemisia indica Willd.		Boraginaceae	Cynoglossum	4			Apocynaceae	Alstonia	2
Artemisia indica Willd.	Twigs	leaf	Massage, inhale	medicine												Plantae	Asteraceae		Artemisia indica Willd.		Cyperaceae	Cyperus	6			Fabaceae	Amburana	2
Artemisia ludoviciana Nutt.	0flr00	0flr00	medicine	medicine												Plantae	Asteraceae		Artemisia ludoviciana Nutt.		Cyprinidae	Cyprinus	2			Fabaceae	Amphipterygium	2
Artemisia sacrorum Ledeb.	leaf	leaf	food	food												Plantae	Asteraceae		Artemisia sacrorum Ledeb.		Dryopteridaceae	Cyrtomium	2			Fabaceae	Andira	2
Artemisia scopulorum	leaf	leaf														Plantae	Asteraceae		Artemisia scopulorum		Cyttariaceae	Cyttaria	3			Poaceae	Andropogon	2
Artemisia sp																Plantae	Asteraceae		Artemisia sp		Poaceae	Dactylis	2			Ranunculaceae	Anemone	2
Artemisia sp.	Whole plant	Whole	Medicinal: Cold macerate for hepatitis, stomach issues, fever, worms; infusion for diabetes and fever. Other: Leaves for fuel.	medicine												Plantae	Asteraceae		Artemisia sp.		Poaceae	Dactyloctenium	1			Apocynaceae	Apteranthes	2
Artemisia subdigitata Mattf.	leaf	leaf	food	food												Plantae	Asteraceae		Artemisia subdigitata Mattf.		Orchidaceae	Dactylorhiza	3			Papilionaceae	Arachis	2
Artemisia vulgaris			food	food												Plantae	Asteraceae		Artemisia vulgaris		Fabaceae	Dalbergia	1			Araliaceae	Aralia	2
Artemisia vulgaris	leaf	leaf	food	food												Plantae	Asteraceae		Artemisia vulgaris		Fabaceae	Daniellia	1			Araucariaceae	Araucaria	2
Artemisia vulgaris	00lrs0	00lrs0	a00f0m0: aromatic, food, medicine	a00f0m0												Plantae	Asteraceae		Artemisia vulgaris		Thymeleaceae	Daphne	1			Arecaceae	Areca	2
Artemisia vulgaris																Plantae	Asteraceae		Artemisia vulgaris		Daphniphyllaceae	Daphniphyllum	1			Aristolochiaceae	Aristolochia	2
Artemisia vulgaris L.	leaf	leaf	food	food												Plantae	Asteraceae		Artemisia vulgaris L.		Dasypodidae	Dasypodi	1			Rosaceae	Aronia	2
Artemisia vulgaris L.	Not specified	Not specified	Conventional													Plantae	Asteraceae		Artemisia vulgaris L.		Dasyproctidae	Dasyprocta	3			Araceae	Arum	2
Artemisia vulgaris L.			Food	food												Plantae	Asteraceae		Artemisia vulgaris L.		Dasypodidae	Dasypus	2			Poaceae	Arundo	2
Artemisia vulgaris L.	Aerial parts	leaf	Food	food												Plantae	Asteraceae		Artemisia vulgaris L.		Solanaceae	Datura	4			Annonaceae	Asimina	2
Arthrocaulon franzii			fuel	fuel												Plantae	Amaranthaceae	Arthrocaulon	Arthrocaulon franzii		Apiaceae	Daucus	8			Asteraceae	Aster	2
Artocarpus altilis																Plantae	Moraceae	Artocarpus	Artocarpus altilis		Urticaceae	Debregeasia	1			Saxifragaceae	Astilbe	2
Artocarpus altilis			food	food												Plantae	Moraceae		Artocarpus altilis		Lardizabalaceae	Decaisnea	1			Cichlidae	Astronotus	2
Artocarpus elasticus	00l00t	00l00t	000f0w: fuel, wood	000f0w												Plantae	Moraceae		Artocarpus elasticus		Fabaceae	Delonix	3			Poaceae	Avenna	2
Artocarpus heterophyllus	0fl00t	0fl00t	0ff00w: fodder, food, wood	0ff00w												Plantae	Moraceae		Artocarpus heterophyllus		Ranunculaceae	Delphinium	3			Umbelliferae	Azorella	2
Artocarpus heterophyllus	0fl00t	0fl00t	0fff0w: fodder, food, fuel, wood	0fff0w												Plantae	Moraceae		Artocarpus heterophyllus		Phasianidae	Dendragapus	1			Balanitaceae	Balanites	2
Artocarpus heterophyllus			food	food												Plantae	Moraceae		Artocarpus heterophyllus		Orchidaceae	Dendrobium	1			Basellaceae	Basella	2
Artocarpus heterophyllus Lam.	Not specified	Not specified	Conventional													Plantae	Moraceae		Artocarpus heterophyllus Lam.		Poaceae	Dendrocalamus	1			Begoniaceae	Begonia	2
Artocarpus heterophyllus Lam.*	fruit	fruit	food	food												Plantae	Moraceae		Artocarpus heterophyllus Lam.*		Brassicaceae	Descurainia	2			Boletaceae	Boletales	2
Artocarpus indicus	fflrst	fflrst	food	food												Plantae	Moraceae		Artocarpus indicus		Fabaceae	Desmanthus	1			Bombacaceae	Bombax	2
Artocarpus integer			food	food												Plantae	Moraceae		Artocarpus integer		Fabaceae	Desmodium	6			Fabaceae	Brachystegia	2
Artocarpus integer (Thunb.) Merr.*	fruit	fruit	food	food												Plantae	Moraceae		Artocarpus integer (Thunb.) Merr.*		Poaceae	Desmostachys	1			Phyllanthaceae	Bridelia	2
Arum maculatum L.			Food	food												Plantae	Araceae	Arum	Arum maculatum L.		Fabaceae	Detarium	1			Moraceae	Broussonetia	2
Arum spp	root	root	food	food												Plantae	Araceae		Arum spp		Hydrangeaceae	Deutzia	1			Brassicaceae	Bunias	2
Arundo donax			wood	wood												Plantae	Poaceae	Arundo	Arundo donax		Caryophyllaceae	Dianthus	3			Buxaceae	Buxus	2
Arundo donax L.	0fl0st	0fl0st	s0f0fmw	s0f0fmw												Plantae	Poaceae		Arundo donax L.		Poaceae	Dichanthium	2			Alligatoridae	Caiman	2
Asarum canadense			food	food												Plantae	Aristolochiaceae	Asarum	Asarum canadense		Hydrangeaceae	Dichroa	1			Fabaceae	Cajanus	2
Asarum himalaicum Hook.f. & Thomson ex Klotzsch	00lr00	00lr00	food	food												Plantae	Aristolochiaceae		Asarum himalaicum Hook.f. & Thomson ex Klotzsch		Fabaceae	Dichrostachys	3			Poaceae	Calamagrostis	2
Asarum sieboldii Miq.	00lr00	00lr00	food	food												Plantae	Aristolochiaceae		Asarum sieboldii Miq.		Acanthaceae	Dicliptera	1			Myrtaceae	Campomanesia	2
Asclepias curassavica			ofodder	ofodder												Plantae	Apocynaceae	Asclepias	Asclepias curassavica		Fabaceae	Dicrostachys	1			Fabaceae	Canavalia	2
Asclepias sp																Plantae	Apocynaceae		Asclepias sp		Didelphidae	Didelphis	1			Canidae	Canis	2
Asclepias sp.	flower	flower	food	food												Plantae	Apocynaceae		Asclepias sp.		Gerneriaceae	Didymocarpus	1			Cannaceae	Canna	2
Asclepias syriaca			food	food												Plantae	Apocynaceae		Asclepias syriaca		Amaranthaceae	Digera	2			Cannabaceae	Cannabis	2
Asimina triloba																Plantae	Annonaceae	Asimina	Asimina triloba		Scrophulariaceae	Digitalis	1			Sapindaceae	Cardiospermum	2
Asimina triloba	ff00s0	ff00s0	food	food												Plantae	Annonaceae		Asimina triloba		Poaceae	Digitaria	3			Apocynaceae	Carissa	2
Asparagus acutifolius	ffl000	ffl000	a00f0m0: aromatic, food, medicine	a00f0m0												Plantae	Asparagaceae	Asparagus	Asparagus acutifolius		Dilleniaceae	Dillenia	1			Asteraceae	Carthamus	2
Asparagus acutifolius	leaf	leaf	food	food												Plantae	Asparagaceae		Asparagus acutifolius		Fabaceae	Dioclea	1			Caryocaraceae	Caryocar	2
Asparagus acutifolius	leaf	leaf	food	food												Plantae	Asparagaceae		Asparagus acutifolius		Rubiaceae	Diodia	1			Fabaceae	Cassia	2
Asparagus acutifolius	f0l00t	f0l00t	food	food												Plantae	Asparagaceae		Asparagus acutifolius		Dioscoreaceae	Dioscorea	13			Caryophyllaceae	Ceratonia	2
Asparagus acutifolius L.	Shoots	leaf	Food	food												Plantae	Asparagaceae		Asparagus acutifolius L.		Ebenaceae	Diospyros	13			Cactaceae	Cereus	2
Asparagus falcatus	0fl00t	0fl00t	s0000m0: spiritual, medicine	s0000m0												Plantae	Asparagaceae		Asparagus falcatus		Fabaceae	Diphysa	1			Parmeliaceae	Cetraria	2
Asparagus officinalis			food	food												Plantae	Asparagaceae		Asparagus officinalis		Athyriaceae	Diplazium	1			Rosaceae	Chaenomeles	2
Asparagus officinalis	Young shoots	leaf	Food: Boiled and fried with meat. Medicinal: For diabetes.	food												Plantae	Asparagaceae		Asparagus officinalis		Sapotaceae	Diploknema	2			Asteraceae	Chondrilla	2
Asparagus officinalis																Plantae	Asparagaceae		Asparagus officinalis		Asteraceae	Diplostephium	1			Saxifragaceae	Chrysosplenium	2
Asparagus officinalis	leaf	leaf														Plantae	Asparagaceae		Asparagus officinalis		Brassicaceae	Diplotaxis	7			Asteraceae	Chuquiraga	2
Asparagus officinalis			food,fodder	0ff000												Plantae	Asparagaceae		Asparagus officinalis		Apiaceae	Diposis	1			Menispermaceae	Cissampelos	2
Asparagus officinalis L. (Asparagaceae)	leaf	leaf	food	food												Plantae	Asparagaceae		Asparagus officinalis L. (Asparagaceae)		Dipsacaceae	Dipsacus	1			Clavulinaceae	Clavulina	2
Asparagus racemosus Willd.																Plantae	Asparagaceae		Asparagus racemosus Willd.		Poaceae	Distichlis	1			Tricholomataceae	Clitocybe	2
Asparagus racemosus Willd.	Shoots, roots	00lr00	Oral													Plantae	Asparagaceae		Asparagus racemosus Willd.		Convolvulaceae	Distimake	1			Cucurbitaceae	Coccinia	2
Aspidosperma pyrifolium																Plantae	Fabaceae	Aspidosperma	Aspidosperma pyrifolium		Sapindaceae	Dodonaea	3			Polygonaceae	Coccoloba	2
Aspidosperma pyrifolium			0f0f0w: fodder, fuel, wood	0f0f0w												Plantae	Fabaceae		Aspidosperma pyrifolium		Arecaceae	Doemonorops	1			Menispermaceae	Cocculus	2
Aspidosperma pyrifolium Mart.			wood	wood												Plantae	Apocynaceae		Aspidosperma pyrifolium Mart.		Bignoniaceae	Dolichandra	1			Brassicaceae	Cochlearia	2
Asplenium friesiorum	leaf	leaf	medicine	medicine												Plantae	Aspleniaceae	Asplenium	Asplenium friesiorum		Asteraceae	Doronicum	1			Bursaraceae	Commiphora	2
Asplenium monanthes	leaf	leaf	medicine	medicine												Plantae	Aspleniaceae		Asplenium monanthes		Moraceae	Dorstenia	2			Rhamnaceae	Condalia	2
Asplenium yoshinagae Makino																Plantae	Aspleniaceae		Asplenium yoshinagae Makino		Asparagaceae	Dracaena	4			Asteraceae	Conyza	2
Aster alpinus	leaf	leaf														Plantae	Asteraceae	Aster	Aster alpinus		Lamiaceae	Dracocephalum	1			Apiaceae	Coriandrum	2
Aster diplostephioides (DC.) C.B.Clarke																Plantae	Asteraceae		Aster diplostephioides (DC.) C.B.Clarke		Poaceae	Drepanostachyum	1			Coriariaceae	Coriaria	2
Asteriscus daltonii subsp. vogelii			medicine	medicine												Plantae	Asteraceae	Asteriscus	Asteriscus daltonii subsp. vogelii		Caryophyllaceae	Drymaria	1			Papaveraceae	Corydalis	2
Astilbe rivularis Buch.-Ham. ex D. Don	Rhizome	root	Oral													Plantae	Saxifragaceae	Astilbe	Astilbe rivularis Buch.-Ham. ex D. Don		Dryopteridaceae	Dryopteris	2			Capparaceae	Crataeva	2
Astilbe rivularis Buch.-Ham. ex D.Don																Plantae	Saxifragaceae		Astilbe rivularis Buch.-Ham. ex D.Don		Rosaceae	Duchesnea	1			Bignoniaceae	Crescentia	2
Astragalus candolleanus subsp. candolleanus (Benth.) Podlech																Plantae	Fabaceae	Astragalus	Astragalus candolleanus subsp. candolleanus (Benth.) Podlech		Asteraceae	Duhaldea	1			Iridaceae	Crocus	2
Astronotus spp.			food	food												Animalia	Cichlidae	Astronotus	Astronotus spp.		Malvaceae	Durio	2			Fabaceae	Crotalaria	2
Astronotus spp.			food	food												Animalia	Cichlidae		Astronotus spp.		Meliaceae	Dysoxylum	3			Cupressaceae	Cupressus	2
Ateles paniscus			food	food												Animalia	Atelidae	Ateles	Ateles paniscus		Amaranthaceae	Dysphania	4			Anatidae	Cygnus	2
Athyrium filix-femina																Plantae	Athyriaceae	Athyrium	Athyrium filix-femina		Poaceae	Poa spp	1			Apocynaceae	Cynanchum	2
Athyrium filix-femina	leaf	leaf														Plantae	Athyriaceae		Athyrium filix-femina		Asteraceae	Echinacea	2			Cyprinidae	Cyprinus	2
Athyrium wallichianum Ching																Plantae	Athyriaceae		Athyrium wallichianum Ching		Poaceae	Echinochloa	3			Dryopteridaceae	Cyrtomium	2
Atriplex halimus			ofodder	ofodder												Plantae	Amaranthaceae	Atriplex	Atriplex halimus		Asteraceae	Echinops	1			Poaceae	Dactylis	2
Atriplex hortensis L.			Food	food												Plantae	Amaranthaceae		Atriplex hortensis L.		Boraginaceae	Echium	8			Dasypodidae	Dasypus	2
Atriplex imbricata	00l00t	00l00t	fodder	fodder												Plantae	Amaranthaceae		Atriplex imbricata		Asteraceae	Eclipta	2			Brassicaceae	Descurainia	2
Atriplex laciniata	Whole plant	Whole	Food: Leaves as salad or cooked with greens. Veterinary: Fodder. Other: Fuel.	food												Plantae	Amaranthaceae		Atriplex laciniata		Asteraceae	Egletes	1			Poaceae	Dichanthium	2
Atriplex littoralis L.	0fl000	0fl000	food	food												Plantae	Amaranthaceae		Atriplex littoralis L.		Boraginaceae	Ehretia	1			Amaranthaceae	Digera	2
Atriplex prosata Boucher ex DC			Food	food												Plantae	Amaranthaceae		Atriplex prosata Boucher ex DC		Elaeagnaceae	Elaeagnus	8			Sapotaceae	Diploknema	2
Atriplex rosea L.			Food	food												Plantae	Amaranthaceae		Atriplex rosea L.		Arecaceae	Elaeis	4			Moraceae	Dorstenia	2
Atriplex sagittata Borkh			Food	food												Plantae	Amaranthaceae		Atriplex sagittata Borkh		Elaeocarpaceae	Elaeocarpus	1			Dryopteridaceae	Dryopteris	2
Atriplex spec.			food	food												Plantae	Amaranthaceae		Atriplex spec.		Urticaceae	Elatostema	1			Malvaceae	Durio	2
Atriplex spec.																Plantae	Amaranthaceae		Atriplex spec.		Asteraceae	Elephantopus	2			Asteraceae	Echinacea	2
Atropa accuminata	root	root	medicine	medicine												Plantae	Solanaceae	Atropa	Atropa accuminata		Poaceae	Eleusine	2			Asteraceae	Eclipta	2
Atropa belladon	leaf	leaf	food	food												Plantae	Solanaceae		Atropa belladon		Lamiaceae	Elsholtzia	2			Asteraceae	Elephantopus	2
Atropa belladonna	leaf	leaf														Plantae	Solanaceae		Atropa belladonna		Poaceae	Elymus	1			Poaceae	Eleusine	2
Auricularia auricula			food	food												Fungi	Auriculariaceae	Auricularia	Auricularia auricula		Poaceae	Elytrigia	1			Lamiaceae	Elsholtzia	2
Auricularia auricula-judae	sporocarp	sporocarp														Fungi	Auriculariaceae		Auricularia auricula-judae		Humiriaceae	Endopleura	1			Fabaceae	Entada	2
Auricularia sp. (more often cultivated)	sporocarp	sporocarp	food	food												Fungi	Auriculariaceae		Auricularia sp. (more often cultivated)		Sapotaceae	Englerophytum	1			Onagraceae	Epilobium	2
Avena sativa	Whole plant	Whole	Veterinary: Fodder; increases meat. Other: Galactagogue.	0f00m0												Plantae	Poaceae	Avenna	Avena sativa		Fabaceae	Entada	2			Asphodelaceae	Eremurus	2
Avena sativa			fodder	fodder												Plantae	Poaceae		Avena sativa		Fabaceae	Enterolobium	1			Ericaceae	Erica	2
Averrhoa bilimbi	fruit	fruit	00f0m0: food, medicine	00f0m0												Plantae	Oxalidaceae	Averrhoa	Averrhoa bilimbi		Poaceae	Enteropogon	1			Celastraceae	Euonymus	2
Averrhoa bilimbi			food	food												Plantae	Oxalidaceae		Averrhoa bilimbi		Entolomataceae	Entoloma	1			Zygophyllaceae	Fagonia	2
Averrhoa carambola	fruit	fruit	food	food												Plantae	Oxalidaceae		Averrhoa carambola		Ephedraceae	Ephedra	6			Poaceae	Festuca	2
Averrhoa carambola																Plantae	Oxalidaceae		Averrhoa carambola		Onagraceae	Epilobium	2			Rosaceae	Filipendula	2
Averrhoa carambola L.	Not specified	Not specified	Unconventional													Plantae	Oxalidaceae		Averrhoa carambola L.		Equisetaceae	Equisetum	10			Fistulinaceae	Fistulina	2
Axonopus compressus	leaf	leaf	fodder	fodder												Plantae	Poaceae	Axonopus	Axonopus compressus		Poaceae	Eragrostis	6			Urticaceae	Forsskaolea	2
Azadirachta indica	ffl00t	ffl00t	0f0fmw: fodder, fuel, medicine, wood	0f0fmw												Plantae	Meliaceae	Azadirachta	Azadirachta indica		Acanthaceae	Eranthemum	1			Poeciliidae	Gambusia	2
Azadirachta indica	Leaves, bark	b00l000	Food, medicinal	00f0m0												Plantae	Meliaceae		Azadirachta indica		Asphodelaceae	Eremurus	2			Rubiaceae	Gardenia	2
Azadirachta indica			fodder	fodder												Plantae	Meliaceae		Azadirachta indica		Erethizontidae	Erethizon	1			Ericaceae	Gaylussacia	2
Azadirachta indica A. Juss.																Plantae	Meliaceae		Azadirachta indica A. Juss.		Ericaceae	Erica	2			Fabaceae	Geoffroea	2
Azadirachta indica A.Juss	Not specified	Not specified	Conventional													Plantae	Meliaceae		Azadirachta indica A.Juss		Asteraceae	Ericameria	1			Urticaceae	Girardinia	2
Azadirachta indica A.Juss.	leaf	leaf	smedicine	smedicine												Plantae	Meliaceae		Azadirachta indica A.Juss.		Asteraceae	Erigeron	3			Asteraceae	Glebionis	2
Azadirachta indica Juss.	Stem	trunk	Oral													Plantae	Meliaceae		Azadirachta indica Juss.		Rosaceae	Eriobotrya	4			Fabaceae	Gleditsia	2
Azorella compacta	trunk	trunk	000fm0	000fm0												Plantae	Umbelliferae	Azorella	Azorella compacta		Rosaceae	Eriolobus	1			Fabaceae	Gliricidia	2
Azorella monantho	root	root	food	food												Plantae	Apiaceae		Azorella monantho		Geraniaceae	Erodium	3			Plantaginaceae	Globularia	2
Baccaurea brevipes			00ff00: food, fuel	00ff00												Plantae	Phyllanthaceae	Baccaurea	Baccaurea brevipes		Brassicaceae	Eruca	6			Asteraceae	Gnaphalium	2
Baccharis boliviensis (Wedd.) Cabr. (Compositae) Villa- grán 1329, FC, pesco tola	trunk	trunk	fodder	fodder												Plantae	Asteraceae	Baccharis	Baccharis boliviensis (Wedd.) Cabr. (Compositae) Villa- grán 1329, FC, pesco tola		Apiaceae	Eryngium	5			Amaranthaceae	Gomphrena	2
Baccharis glutinosa Pers.	leaf	leaf	medicine	medicine												Plantae	Asteraceae		Baccharis glutinosa Pers.		Fabaceae	Erythrina	6			Malvaceae	Gossypium	2
Baccharis incarum	00lr0t	00lr0t	0fff00	0fff00												Plantae	Asteraceae		Baccharis incarum		Liliaceae	Erythronium	3			Fabaceae	Gymnocladus	2
Baccharis petiolata	00lr0t	00lr0t	ffff0w	ffff0w												Plantae	Asteraceae		Baccharis petiolata		Fabaceae	Erythrostemon	1			Caryophyllaceae	Gypsophila	2
Baccharis spartioides (Hook. & Arn. ex DC.) J. Rémy.	trunk	trunk	wood	wood												Plantae	Asteraceae		Baccharis spartioides (Hook. & Arn. ex DC.) J. Rémy.		Erythroxylaceae	Erythroxylum	1			Fabaceae	Haematoxylum	2
Baccharis trimera (Less.) DC.	Not specified	Not specified	Conventional													Plantae	Asteraceae		Baccharis trimera (Less.) DC.		Esocidae	Esox	3			Hamamelidaceae	Hamamelis	2
Bactris setosa Mart.*	seed	seed	food	food												Plantae	Arecaceae	Bactris	Bactris setosa Mart.*		Zingiberaceae	Etlingera	1			Bignoniaceae	Handroanthus	2
Bactris sp.			fibre	fibre												Plantae	Arecaceae		Bactris sp.		Myrtaceae	Eucalyptus	11			Zingiberaceae	Hedychium	2
Bactris sp. Jacq. ex Scop.*	0f00s0	0f00s0	food	food												Plantae	Arecaceae		Bactris sp. Jacq. ex Scop.*		Myrtaceae	Eugenia	12			Hericiaceae	Hericium	2
Balanites aegyptiaca			fodder	fodder												Plantae	Balanitaceae	Balanites	Balanites aegyptiaca		Poaceae	Eulaliopsis	1			Poaceae	Heteropogon	2
Balanites aegyptiaca			fodder	fodder												Plantae	Zygophyllaceae		Balanites aegyptiaca		Celastraceae	Euonymus	2			Euphorbiaceae	Hevea	2
Balsamita major Desf.,	leaf	leaf	food	food												Plantae	Asteraceae	Balsamita	Balsamita major Desf.,		Euphorbiaceae	Euphorbia	21			Saururaceae	Houttuynia	2
Bambusa																Plantae	Poaceae	Bambusa	Bambusa		Chlamyphoridae	Euphractus	1			Araliaceae	Hydrocotyle	2
Bambusa bambos (L.) Voss	trunk	trunk	food	food												Plantae	Poaceae		Bambusa bambos (L.) Voss		Orobanchaceae	Euphrasia	1			Boraginaceae	Hydrophyllum	2
Bambusa spp	00l0st	00l0st	f0ff0w: fibre, food, fuel, wood	f0ff0w												Plantae	Poaceae		Bambusa spp		Pentaphylacaceae	Eurya	1			Hygrophoraceae	Hygrophorus	2
Bambusa vulgaris			fodder	fodder												Plantae	Poaceae		Bambusa vulgaris		Arecaceae	Euterpe	4			Pimelodidae	Hypophthalmus	2
Bangana der	flesh, brain	flesh, brain	food, medicine	00f0m0												Animalia	Cyprinidae	Bangana	Bangana der		Parmeliaceae	Evernia	1			Catostomidae	Ictiobus	2
Barbarea sp.			food	food												Plantae	Brassicaceae	Barbarea	Barbarea sp.		Fabaceae	Eysenhardtia	3			Fabaceae	Indigofera	2
Barbarea stricta Andrz.	f0l000	f0l000	food	food												Plantae	Brassicaceae		Barbarea stricta Andrz.		Solanaceae	Fabiana	3			Asteraceae	Inula	2
Barbarea verna			food	food												Plantae	Brassicaceae		Barbarea verna		Zygophyllaceae	Fagonia	2			Juncaceae	Juncus	2
Barbarea vulgaris			food	food												Plantae	Brassicaceae		Barbarea vulgaris		Polygonaceae	Fagopyrum	1			Meliaceae	Khaya	2
Barbarea vulgaris																Plantae	Brassicaceae		Barbarea vulgaris		Fagaceae	Fagus	6			Krameriaceae	Krameria	2
Barbarea vulgaris W.T. Aiton	flower	flower	food	food												Plantae	Brassicaceae		Barbarea vulgaris W.T. Aiton		Polygonaceae	Fallopia	5			Fabaceae	Lablab	2
Barleria mysorensis B.Heyne ex Roth	leaf	leaf	spiritual	spiritual												Plantae	Acanthaceae	Barleria	Barleria mysorensis B.Heyne ex Roth		Proteaceae	Faurea	1			Russulaceae	Lactifluus	2
Basella alba			ornamental	ornamental												Plantae	Basellaceae	Basella	Basella alba		Cactaceae	Ferocactus	1			Cucurbitaceae	Lagenaria	2
Basella alba L.	leaf	leaf	food	food												Plantae	Basellaceae		Basella alba L.		Apiaceae	Ferula	3			Meliaceae	Lansium	2
Basidiomycete mushroom	Not specified	Not specified	Conventional													Fungi	Basidiomycota	Basidiomycetes	Basidiomycete mushroom		Apiaceae	Ferulago	1			Pinaceae	Larix	2
Bauhinia acuminata			omedicine	omedicine												Plantae	Fabaceae	Bauhinia	Bauhinia acuminata		Poaceae	Festuca	2			Fabaceae	Lathyrus	2
Bauhinia cheilantha			0f000w: fodder, wood	0f000w												Plantae	Fabaceae		Bauhinia cheilantha		Ranunculaceae	Ficaria	3			Lythraceae	Lawsonia	2
Bauhinia cheilantha (Bong.) Steud.			00f0mw	00f0mw												Plantae	Fabaceae		Bauhinia cheilantha (Bong.) Steud.		Moraceae	Ficus	33			Lamiaceae	Leonurus	2
Bauhinia forficata Link	Not specified	Not specified	Unconventional													Plantae	Fabaceae		Bauhinia forficata Link		Rosaceae	Filipendula	2			Felidae	Leopardus	2
Bauhinia galpinii			ornamental	ornamental												Plantae	Fabaceae		Bauhinia galpinii		Cyperaceae	Fimbristylis	1			Asparagaceae	Leopoldia	2
Bauhinia monandra			ornamental	ornamental												Plantae	Fabaceae		Bauhinia monandra		Fistulinaceae	Fistulina	2			Tricholomataceae	Lepista	2
Bauhinia purpurea L.																Plantae	Fabaceae		Bauhinia purpurea L.		Apiaceae	Foeniculum	12			Anostomidae	Leporinus	2
Bauhinia vahlii Wight & Arn.																Plantae	Fabaceae		Bauhinia vahlii Wight & Arn.		Oleaceae	Forestiera	1			Asteraceae	Leucanthemum	2
Bauhinia variegata	Young flowers	flower	Food: Fried with greens. Other: Fuel.	food												Plantae	Fabaceae		Bauhinia variegata		Urticaceae	Forsskaolea	2			Lamiaceae	Leucas	2
Bauhinia variegata L.	Flower	flower	Oral													Plantae	Fabaceae		Bauhinia variegata L.		Rosaceae	Fragaria	19			Linaceae	Linum	2
Begonia picta Wall.	leaves	leaf	topical													Plantae	Begoniaceae	Begonia	Begonia picta Wall.		Frankeniaceae	Frankenia	1			Altingiaceae	Liquidambar	2
Begonia sinensis A.DC.	leaf	leaf	food	food												Plantae	Begoniaceae		Begonia sinensis A.DC.		Oleaceae	Fraxinus	4			Lauraceae	Litsea	2
Bellis perennis			food	food												Plantae	Asteraceae	Bellis	Bellis perennis		Rallidae	Fulica	1			Fabaceae	Lonchocarpus	2
Bellis perennis																Plantae	Asteraceae		Bellis perennis		Papaveraceae	Fumaria	1			Lycopodiaceae	Lycopodium	2
Bellis perennis																Plantae	Asteraceae		Bellis perennis		Asparagaceae	Furcraea	1			Ericaceae	Lyonia	2
Bellis perennis L.	flower	flower	food	food												Plantae	Asteraceae		Bellis perennis L.		Lamiaceae	Galeobdolon	1			Primulaceae	Lysimachia	2
Bellis perennis L.	f0l000	f0l000	food	food												Plantae	Asteraceae		Bellis perennis L.		Asteraceae	Galingsoga	6			Agaricaceae	Macrolepiota	2
Bellis perennis L.	Flowers	flower	Food	food												Plantae	Asteraceae		Bellis perennis L.		Rubiaceae	Galium	13			Euphorbiaceae	Mallotus	2
Berberis aristata DC.																Plantae	Berberidaceae	Berberis	Berberis aristata DC.		Poeciliidae	Gambusia	2			Calophyllaceae	Mammea	2
Berberis asiatica DC.	root	root	oral													Plantae	Berberidaceae		Berberis asiatica DC.		Ganodermataceae	Ganoderma	6			Marasmiaceae	Marasmius	2
Berberis asiatica Roxb. ex DC.																Plantae	Berberidaceae		Berberis asiatica Roxb. ex DC.		Clusiaceae	Garcinia	5			Lamiaceae	Melissa	2
Berberis buxifolia	fruit	fruit	food	food												Plantae	Berberidaceae		Berberis buxifolia		Rubiaceae	Gardenia	2			Centrarchidae	Micropterus	2
Berberis crataegina	fruit	fruit	food	food												Plantae	Berberidaceae		Berberis crataegina		Burseraceae	Garuga	1			Scrophulariaceae	Mimulus	2
Berberis darwinii	fruit	fruit	food	food												Plantae	Berberidaceae		Berberis darwinii		Orchidaceae	Gastrodia	1			Sapotaceae	Mimusops	2
Berberis lycium	0f0r00	0f0r00	medicine	medicine												Plantae	Berberidaceae		Berberis lycium		Ericaceae	Gaultheria	5			Nyctaginaceae	Mirabilis	2
Berberis lycium	Fruits, leaves, bark	b0fl000	Medicinal	medicine												Plantae	Berberidaceae		Berberis lycium		Ericaceae	Gaylussacia	2			Montiaceae	Montia	2
Berberis lycium	Fruits, Roots	0f0r00	Food: Raw snacks. Medicinal: Root powder mixed with milk/egg yolk for back pain, fractures, cough, TB; decoction for chest tightness in children.	food												Plantae	Berberidaceae		Berberis lycium		Fabaceae	Genista	1			Caprifoliaceae	Morina	2
Berberis thunbergii	fruit	fruit	food	food												Plantae	Berberidaceae		Berberis thunbergii		Gentianaceae	Gentiana	5			Asparagaceae	Muscari	2
Berberis vulgaris																Plantae	Berberidaceae		Berberis vulgaris		Testudinidae	Geochelone	1			Primulaceae	Myrsine	2
Berberis vulgaris L.	fruit	fruit	food	food												Plantae	Berberidaceae		Berberis vulgaris L.		Fabaceae	Geoffroea	2			Myrtaceae	Myrtus	2
Berberis vulgaris L.			Food/diet, Medicine, Income/selling (Armenia)	00f0m0												Plantae	Berberidaceae		Berberis vulgaris L.		Geraniaceae	Geranium	7			Arecaceae	Nanorrhops	2
Berchemia sinica Schneid.	fruit	fruit	food	food												Plantae	Rhamnaceae	Berchemia	Berchemia sinica Schneid.		Rosaceae	Geum	3			Caprifoliaceae	Nardostachys	2
Bergenia ciliata	root	root	medicine	medicine												Plantae	Saxifragaceae	Bergenia	Bergenia ciliata		Polemoniaceae	Gilia	1			Sapindaceae	Nephelium	2
Bergenia ciliata (Haw.) Sternb.																Plantae	Saxifragaceae		Bergenia ciliata (Haw.) Sternb.		Ginkgoaceae	Ginkgo	4			Apocynaceae	Nerium	2
Bergenia ciliata Sternb.	Rhizome	root	Oral													Plantae	Saxifragaceae		Bergenia ciliata Sternb.		Urticaceae	Girardinia	2			Solanaceae	Nicotiana	2
Bergenia scopulosa T.P.Wang	leaf	leaf	food	food												Plantae	Saxifragaceae		Bergenia scopulosa T.P.Wang		Asteraceae	Glebionis	2			Nyssaceae	Nyssa	2
Berteroa incana																Plantae	Brassicaceae	Berteroa	Berteroa incana		Lamiaceae	Glechoma	4			Cervidae	Odocoileus	2
Bertholletia excelsa	seed	seed	food	food												Plantae	Lecythidaceae	Bertholletia	Bertholletia excelsa		Fabaceae	Gleditsia	2			Apiaceae	Oenanthe	2
Beta maritima	leaf	leaf	food	food												Plantae	Amaranthaceae	Beta	Beta maritima		Fabaceae	Gliricidia	2			Asparagaceae	Ornithogalum	2
Beta vulgaris	leaf	leaf	food	food												Plantae	Amaranthaceae		Beta vulgaris		Zingiberaceae	Globba	1			Bignonaceae	Oroxylum	2
Beta vulgaris			fff000	fff000												Plantae	Amaranthaceae		Beta vulgaris		Plantaginaceae	Globularia	2			Santalaceae	Osyris	2
Beta vulgaris	leaf	leaf	food	food												Plantae	Amaranthaceae		Beta vulgaris		Phyllanthaceae	Glochidion	1			Podocnemididae	Podocnemis	2
Beta vulgaris L. ssp. maritima (L.)Thell.	leaf	leaf	food	food												Plantae	Amaranthaceae		Beta vulgaris L. ssp. maritima (L.)Thell.		Asteraceae	Glossocardia	1			Urticaceae	Parietaria	2
Beta vulgaris subsp. cicla																Plantae	Amaranthaceae		Beta vulgaris subsp. cicla		Fabaceae	Glycyrrhiza	3			Chrysobalanaceae	Parinari	2
Betula																Plantae	Betulaceae	Betula	Betula		Sisoridae	Glyptothorax	1			Orobanchaceae	Pedicularis	2
Betula alnoides Buch.-Ham. ex D.Don																Plantae	Betulaceae		Betula alnoides Buch.-Ham. ex D.Don		Asteraceae	Gnaphalium	2			Fabaceae	Peltophorum	2
Betula lenta			food	food												Plantae	Betulaceae		Betula lenta		Gnetaceae	Gnetum	1			Cactaceae	Pereskia	2
Betula nigra																Plantae	Betulaceae		Betula nigra		Asteraceae	Gochnatia	1			Lamiaceae	Perilla	2
Betula nigra			food	food												Plantae	Betulaceae		Betula nigra		Gomphidiaceae	Gomphidius	1			Apiaceae	Petroselinum	2
Betula papyrifera																Plantae	Betulaceae		Betula papyrifera		Amaranthaceae	Gomphrena	2			Urticaceae	Pilea	2
Betula pendula			food	food												Plantae	Betulaceae		Betula pendula		Urticaceae	Gonostegia	1			Polygalaceae	Polygala	2
Betula pendula	leaf	leaf	00f0m0: food, medicine	00f0m0												Plantae	Betulaceae		Betula pendula		Orchidaceae	Goodyera	1			Ganodermataceae	Polyporus	2
Betula pendula																Plantae	Betulaceae		Betula pendula		Malvaceae	Gossypium	2			Dennstaedtiaceae	Pteridium	2
Betula sp																Plantae	Betulaceae		Betula sp		Proteaceae	Grevillea	1			Pteridaceae	Pteris	2
Betula sp.			food	food												Plantae	Betulaceae		Betula sp.		Malvaceae	Grewia	6			Fabaceae	Pterocarpus	2
Betula spp.	trunk	trunk	food	food												Plantae	Betulaceae		Betula spp.		Meripilaceae	Grifola	4			Boraginaceae	Pulmonaria	2
Betula utilis D.Don																Plantae	Betulaceae		Betula utilis D.Don		Asteraceae	Grindelia	1			Cyprinidae	Puntius	2
Bidens bipinnata			fodder	fodder												Plantae	Asteraceae	Bidens	Bidens bipinnata		Fabaceae	Grona	1			Rosaceae	Pyracantha	2
Bidens macroptera	f0l000	f0l000	medicine	medicine												Plantae	Asteraceae		Bidens macroptera		Malvaceae	Guazuma	1			Ericaceae	Pyrola	2
Bidens pilosa			fodder	fodder												Plantae	Asteraceae		Bidens pilosa		Fabaceae	Guilandina	1			Rubiaceae	Randia	2
Bison bison																Animalia	Bovidae	Bison	Bison bison		Asteraceae	Gundelia	1			Brassicaceae	Reichardia	2
Bistorta officinalis																Plantae	Polygonaceae	Bistorta	Bistorta officinalis		Gunneraceae	Gunnera	1			Linaceae	Reynoutria	2
Bivalvia sp																Animalia	Bivalvia	Bivalvia	Bivalvia sp		Fabaceae	Gymnocladus	2			Rosaceae	Rhaphiolepis	2
Bixa orellana	fruit	fruit	food	food												Plantae	Bixaceae	Bixa	Bixa orellana		Celastraceae	Gymnosporia	1			Rubiaceae	Rubia	2
Bixa orellana L.	seed	seed	food	food												Plantae	Bixaceae		Bixa orellana L.		Cucurbitaceae	Gynostemma	1			Asparagaceae	Ruscus	2
Bixa orellana L.	Not specified	Not specified	Unconventional													Plantae	Bixaceae		Bixa orellana L.		Caryophyllaceae	Gypsophila	2			Amaranthaceae	Salicornia	2
Blainvillea gayana			fodder	fodder												Plantae	Asteraceae	Blainvillea	Blainvillea gayana		Discinaceae	Gyromitra	1			Salmonidae	Salmo	2
Bletilla striata Rchb.f.	root	root	food	food												Plantae	Orchidaceae	Bletilla	Bletilla striata Rchb.f.		Poaceae	Hackelochloa	1			Salvadoraceae	Salvadora	2
Blitum bonus-henricus			food	food												Plantae	Amaranthaceae	Blitum	Blitum bonus-henricus		Anacardiaceae	Haematostaphis	1			Percidae	Sander	2
Blumea balsamifera			medicine	medicine												Plantae	Asteraceae	Blumea	Blumea balsamifera		Fabaceae	Haematoxylum	2			Bankeraceae	Sarcodon	2
Boehmeria gracilis C.H.Wright	leaf	leaf	food	food												Plantae	Urticaceae	Boehmeria	Boehmeria gracilis C.H.Wright		Hamamelidaceae	Hamamelis	2			Polygalaceae	Securidaca	2
Boehmeria macrophylla Hornem.	Leaves	leaf	Topical													Plantae	Urticaceae		Boehmeria macrophylla Hornem.		Bignoniaceae	Handroanthus	2			Brassicaceae	Sisymbrium	2
Boehmeria tricuspis Makino	leaf	leaf	food	food												Plantae	Urticaceae		Boehmeria tricuspis Makino		Asteraceae	Haplopappus	1			Poaceae	Sorghum	2
Boenninghausenia albiflora (Hook.) Rchb. ex Meisn.																Plantae	Rutaceae	Boenninghausenia	Boenninghausenia albiflora (Hook.) Rchb. ex Meisn.		Araliaceae	Hedera	3			Sparassidaceae	Sparassis	2
Boerhavia coccinea			fodder	fodder												Plantae	Nyctaginaceae	Boerhavia	Boerhavia coccinea		Zingiberaceae	Hedychium	2			Bignonaceae	Spathodea	2
Boerhavia diffusa			fodder	fodder												Plantae	Nyctaginaceae		Boerhavia diffusa		Cistaceae	Helianthemum	1			Menispermaceae	Stephania	2
Boerhavia diffusa L.			medicine	medicine												Plantae	Nyctaginaceae		Boerhavia diffusa L.		Cactaceae	Helianthocereus	1			Loganiaceae	Strychnos	2
Boerhavia diffusa L.	leaf	leaf	00f0m0	00f0m0												Plantae	Nyctaginaceae		Boerhavia diffusa L.		Asteraceae	Helianthus	7			Boletaceae	Suillus	2
Boerhavia repens			fodder	fodder												Plantae	Nyctaginaceae		Boerhavia repens		Asteraceae	Helichrysum	1			Leporidae	Sylvilagus	2
Boletaceae Family			food	food												Fungi	Boletaceae	Boletales	Boletaceae Family		Malvaceae	Helicteres	1			Caprifoliaceae	Symphoricarpos	2
Boletales	sporocarp	sporocarp	food	food												Fungi	Boletaceae		Boletales		Rutaceae	Heliettaparvifolia	1			Talinaceae	Talinum	2
Boletus																Fungi	Boletaceae	Boletus	Boletus		Malvaceae	Heliocarpus	1			Sapindaceae	Talisia	2
Boletus edulis	sporocarp	sporocarp	food	food												Fungi	Boletaceae		Boletus edulis		Boraginaceae	Heliotropium	3			Bignoniaceae	Tecoma	2
Boletus edulis																Fungi	Boletaceae		Boletus edulis		Helwingiaceae	Helwingia	1			Lamiaceae	Tectona	2
Boletus edulis			food	food												Fungi	Boletaceae		Boletus edulis		Liliaceae	Hemerocallis	4			Fabaceae	Tephrosia	2
Boletus edulis	sporocarp	sporocarp														Fungi	Boletaceae		Boletus edulis		Hemiodontidae	Hemiodus	1			Lyophyllaceae	Termitomyces	2
Boletus edulis	sporocarp	sporocarp														Fungi	Boletaceae		Boletus edulis		Apiaceae	Heracleum	3			Zygophyllaceae	Tetraena	2
Boletus edulis			food	food												Fungi	Boletaceae		Boletus edulis		Hericiaceae	Hericium	2			Lamiaceae	Teucrium	2
Boletus edulis Bull.	sporocarp	sporocarp	food	food												Fungi	Boletaceae		Boletus edulis Bull.		Felidae	Herpailurus	1			Ranunculaceae	Thalictrum	2
Boletus pinophilus Pilát & Dermek	sporocarp	sporocarp	food	food												Fungi	Boletaceae		Boletus pinophilus Pilát & Dermek		Cupressaceae	Hesperocyparis	3			Combretaceae	Thiloa	2
Boletus reticulatus			food	food												Fungi	Boletaceae		Boletus reticulatus		Rosaceae	Heteromeles	1			Cupressaceae	Thuja	2
Boletus reticulatus Schaeff.	sporocarp	sporocarp	food	food												Fungi	Boletaceae		Boletus reticulatus Schaeff.		Poaceae	Heteropogon	2			Menispermaceae	Tinospora	2
Boletus spp.	sporocarp	sporocarp	food	food												Fungi	Boletaceae		Boletus spp.		Araceae	Heteropsis	1			Meliaceae	Toona	2
Boletus spp.	sporocarp	sporocarp	food	food												Fungi	Boletaceae		Boletus spp.		Myrtaceae	Heteropyxis	1			Polyporaceae	Trametes	2
Boletus spp.,	sporocarp	sporocarp	food	food												Fungi	Boletaceae		Boletus spp.,		Euphorbiaceae	Hevea	2			Zygophyllaceae	Tribulus	2
Bombax costatum			00ff00: food, fuel	00ff00												Plantae	Bombacaceae	Bombax	Bombax costatum		Annonaceae	Hexalobus	1			Juncaginaceae	Triglochin	2
Bombax costatum	Fruit	fruit	food	food												Plantae	Bombacaceae		Bombax costatum		Violaceae	Hibanthus	1			Liliaceae	Tulipa	2
Bonasa umbellus																Animalia	Phasianidae	Bonasa	Bonasa umbellus		Malvaceae	Hibiscus	11			Malvaceae	Urena	2
Bondarzewia berkeleyi			food	food												Fungi	Bondarzewiaceae	Bondarzewia	Bondarzewia berkeleyi		Asteraceae	Hieracium	1			Caprifoliaceae	Valerianella	2
Borago officinalis	leaf	leaf	food	food												Plantae	Boraginaceae	Borago	Borago officinalis		Cinchonoideae	Hintonia	1			Rubiaceae	Vangueria	2
Borago officinalis L.	leaf	leaf	food	food												Plantae	Boraginaceae		Borago officinalis L.		Hiodontidae	Hiodon	1			Boraginaceae	Varronia	2
Borago officinalis L.,	leaf	leaf	food	food												Plantae	Boraginaceae		Borago officinalis L.,		Elaeagnaceae	Hippophae	8			Verbenaceae	Verbena	2
Borago officinalis L.L.																Plantae	Boraginaceae		Borago officinalis L.L.		Brassicaceae	Hirschfeldia	1			Asteraceae	Vernonia	2
Borassus flabellifer			ornamental	ornamental												Plantae	Arecaceae	Borassus	Borassus flabellifer		Fabaceae	Hoffmanseggia	1			Plantaginaceae	Veronica	2
Bothriochloa bladhii			ofodder	ofodder												Plantae	Poaceae	Bothriochloa	Bothriochloa bladhii		Lardizabalaceae	Holboellia	1			Fabaceae	Vigna	2
Botrychium lanuginosum Wall. ex Hook. & Grev.																Plantae	Ophioglossaceae	Botrychium	Botrychium lanuginosum Wall. ex Hook. & Grev.		Poaceae	Holcus	1			Sapotaceae	Vitellaria	2
Bougainvillea glabra			ornamental	ornamental												Plantae	Nyctaginaceae	Bougainvillea	Bougainvillea glabra		Caryophyllaceae	Honckenya	1			Lythraceae	Woodfordia	2
Bougainvillea glabra Choisy																Plantae	Nyctaginaceae		Bougainvillea glabra Choisy		Poaceae	Hordeum	1			Asteraceae	Xanthium	2
Bougainvillea spectabilis			ornamental	ornamental												Plantae	Nyctaginaceae		Bougainvillea spectabilis		Saururaceae	Houttuynia	2			Araceae	Xanthosoma	2
Bouteloua simplex	leaf	leaf	fodder	fodder												Plantae	Poaceae	Bouteloua	Bouteloua simplex		Rhamnaceae	Hovenia	1				Unidentified plant	2
Brachiplatystoma spp.			food	food												Animalia	Pimelodidae	Brachiplatystoma	Brachiplatystoma spp.		Cannabaceae	Humulus	6			Linnaeaceae	Abelia	1
Brachystegia boehmii																Plantae	Fabaceae	Brachystegia	Brachystegia boehmii		Asteraceae	Hyalis	1			Malvaceae	Abelmoschus	1
Brachystegia spiciformis																Plantae	Fabaceae		Brachystegia spiciformis		Bankeraceae	Hydnellum	1			Malvaceae	Abutilon	1
Brachyura	Others		Food, decoration	food												Animalia	Decapoda	Brachyura	Brachyura		Hydnaceae	Hydnum	5			Verbenaceae	Acantholippia	1
Branta canadensis																Animalia	Anatidae	Branta	Branta canadensis		Ranunculaceae	Hydrastis	1			Araliaceae	Acanthopanax	1
Brassica campestris L.	Seeds	seed	oral													Plantae	Brassicaceae	Brassica	Brassica campestris L.		Caviidae	Hydrochoerus	1			Asteraceae	Acanthospermum	1
Brassica fruticulosa	leaf	leaf	food	food												Plantae	Brassicaceae		Brassica fruticulosa		Araliaceae	Hydrocotyle	2			Acanthaceae	Acanthus	1
Brassica juncea			food	food												Plantae	Brassicaceae		Brassica juncea		Boraginaceae	Hydrophyllum	2			Myrtaceae	Acca	1
Brassica napus L. ssp. napobrassica (L.) Rchb.	leaf	leaf	food	food												Plantae	Brassicaceae		Brassica napus L. ssp. napobrassica (L.) Rchb.		Hygrophoraceae	Hygrocybe	1			Achantinidae	Achatina	1	20
Brassica nigra																Plantae	Brassicaceae		Brassica nigra		Hygrophoraceae	Hygrophorus	2			Sapotaceae	Achras	1
Brassica nigra			food	food												Plantae	Brassicaceae		Brassica nigra		Cactaceae	Hylocereus	1			Asteraceae	Acmella	1
Brassica oleracea			food,fodder	0ff000												Plantae	Brassicaceae		Brassica oleracea		Crassulaceae	Hylotelephium	1			Polygonaceae	Acogonum	1
Brassica oleracea L.	Not specified	Not specified	Conventional													Plantae	Brassicaceae		Brassica oleracea L.		Fabaceae	Hymenaea	3			Fabaceae	Adenanthera	1
Brassica oleracea L. (Brassicaceae)	leaf	leaf	food	food												Plantae	Brassicaceae		Brassica oleracea L. (Brassicaceae)		Amaryllidaceae	Hymenocallis	1			Campanulaceae	Adenophora	1
Brassica oleracea var. acephala																Plantae	Brassicaceae		Brassica oleracea var. acephala		Solanaceae	Hyoscyamus	3			Fabaceae	Adesmia	1
Brassica rapa	leaf	leaf	food	food												Plantae	Brassicaceae		Brassica rapa		Poaceae	Hyparrhenia	1			Bromeliaceae	Aechema	1
Brassica rapa			food	food												Plantae	Brassicaceae		Brassica rapa		Hypericaceae	Hypericum	8			Rutaceae	Aegle	1
Brassica rapa L.	leaf	leaf	food	food												Plantae	Brassicaceae		Brassica rapa L.		Strophariaceae	Hypholoma	1			Crassulaceae	Aeonium	1
Brassica rapa L.	0fl000	0fl000	fuel	fuel												Plantae	Brassicaceae		Brassica rapa L.		Asteraceae	Hypochaeris	3			Amaranthaceae	Aerva	1
Brassica sp.	fflrst	fflrst	food	food												Plantae	Brassicaceae		Brassica sp.		Hypocreaceae	Hypomyces	1			Fabaceae	Afzelia	1	47
Brassicaceae Family			food	food												Plantae	Brassicaceae		Brassicaceae Family		Pimelodidae	Hypophthalmus	2			Cuniculidae	Agouti	1
Breynia disticha			ornamental	ornamental												Plantae	Phyllanthaceae	Breynia	Breynia disticha		Asteraceae	Hypseris	1			Caryophyllaceae	Agrostemma	1
Bridelia micrantha			Food,Fuel, Medicine, Fodder	0fffm0												Plantae	Phyllanthaceae	Bridelia	Bridelia micrantha		Lamiaceae	Hyptis	1			Simaroubaceae	Agrostis	1
Bridelia monoica	trunk	trunk	000fm0: fuel, medicine	000fm0												Plantae	Phyllanthaceae		Bridelia monoica		Lamiaceae	Hyssopus	1			Anatidae	Ainsliea	1
Briza media	flower	flower	ornamental	ornamental												Plantae	Poaceae	Briza	Briza media		Ictaluridae	Ictalurus	1			Lardizabalaceae	Aix	1
Broussonetia papyrifera			food	food												Plantae	Moraceae	Broussonetia	Broussonetia papyrifera		Catostomidae	Ictiobus	2			Lardizabalaceae	Akebia	1
Broussonetia papyrifera (L.) Vent.	f0l000	f0l000	food	food												Plantae	Moraceae		Broussonetia papyrifera (L.) Vent.		Aquifoliaceae	Ilex	5			Cornaceae	Alangium	1
Bryophyllum pinnatum (Lam.) Oken	Leaves	leaf	Oral													Plantae	Crassulaceae	Bryophyllum	Bryophyllum pinnatum (Lam.) Oken		Boletaceae	Imleria	1			Cervidae	Alces	1
Buckleya henryi Diels	fruit	fruit	food	food												Plantae	Santalaceae	Buckleya	Buckleya henryi Diels		Balsaminaceae	Impatiens	4			Alismataceae	Alhagi	1
Buddleja asiatica Loureiro	Leaves	leaf	Topical, oral													Plantae	Scrophulariaceae	Buddleja	Buddleja asiatica Loureiro		Poaceae	Imperata	3			Boraginaceae	Alisma	1
Bulbostylis barbata			fodder	fodder												Plantae	Cyperaceae	Bulbostylis	Bulbostylis barbata		Fabaceae	Indigofera	2			Solanaceae	Alkanna	1
Bumelia celastrina	trunk	trunk	wood	wood												Plantae	Sapotaceae	Bumelia	Bumelia celastrina		Hymenochaetaceae	Inga	7			Solanaceae	Alkekengi	1	79
Bunias erucago L.	leaf	leaf	food	food												Plantae	Brassicaceae	Bunias	Bunias erucago L.		Asteraceae	Inonotus	1			Casuarinaceae	Allocasuarina	1
Bunias erucago L. (Brassicaceae)	leaf	leaf	food	food												Plantae	Brassicaceae		Bunias erucago L. (Brassicaceae)		Asteraceae	Inula	2			Poaceae	Alopecurus	1
Bunium persicum	seed	seed	00f0m0: food, medicine	00f0m0												Plantae	Apiaceae	Bunium	Bunium persicum		Convolvulaceae	Ipomoea	11			Atelidae	Alouatta	1
Bupleurum candoleii Wall. ex DC.																Plantae	Apiaceae	Bupleurum	Bupleurum candoleii Wall. ex DC.		Amaranthaceae	Iresine	1			Verbenaceae	Aloysia	1
Burkea africana			0f0f0w: fodder, fuel, wood	0f0f0w												Plantae	Fabaceae	Burkea	Burkea africana		Iridaceae	Iris	3			Amaryllidaceae	Alstromeria	1
Butea buteiformis (Voigt) Mabb.	Bark	bark	Oral													Plantae	Fabaceae	Butea	Butea buteiformis (Voigt) Mabb.		Asteraceae	Ixeris	3			Malvaceae	Althea	1
Butea monosperma (Lam.) Taub																Plantae	Fabaceae		Butea monosperma (Lam.) Taub		Ixonanthaceae	Ixonanthes	1			Fabaceae	Alysicarpus	1
Butia capitata																Plantae	Arecaceae	Butia	Butia capitata		Rubiaceae	Ixora	1			Psittacidae	Amazona	1	103
[truncated: 3,856 more rows]

## Sheet: PartUse
Species	Part used	Part code	Uses	Use code
Abelia engleriana Rehder	leaf	leaf	food	Food
Abelmoschus esculentus			food	food
Abies
[truncated: 4,575 more rows]

## Sheet: Animalia
Family	Genus	Species	Name	Part code	Use code	Kingdom	Phylum
[truncated: 187 more rows]

[truncated: 3 more sheets: Fungi, Tally, Species 2022]
